# Supplementary material for: Specific Gut Microbiome and Serum Metabolome Changes in Lung Cancer Patients
Source: Front Cell Infect Microbiol. 2021 Aug 30;11:725284. doi: 10.3389/fcimb.2021.725284 (PMC8435782; doi:10.3389/fcimb.2021.725284)
Supplement: Supplementary file 2 [file Table_2.xlsx]

## Sheet: Supplementary Table 1
Supplemental Table 1. The clinicopathological factors for the LC patients and healthy volunteers.
Parameters	Healthy Subjects		LC Patients		p -value
	Total (n)	Percent (%)	Total (n)	Percent (%)
All cases (n, %)	40	100	39	100
Age*					0.087
< 60 years old	28	70	16	41
≥ 60 years old	12	30	23	59
Gender#					0.503
Male	18	45	21	54
Female	22	55	18	46
General obesity (BMI)*					0.944
< 24 kg/m2	26	65	27	69
≥24 kg/m2	14	35	12	31
Tumor type					NA
SCC	NA	NA	8	20.5
ADC	NA	NA	26	66.7
LCC	NA	NA	2	5.1
SCLC	NA	NA	3	7.7
TNM stage					NA
Ⅰ	NA	NA	10	25.6
Ⅱ	NA	NA	2	5.2
Ⅲ	NA	NA	6	15.4
Ⅳ	NA	NA	21	52.5
Clinical indicators(mean±SD)					NA
WBC (10^9/L)*	5.55±1.47		4.73±1.71		0.025
RBC (1012/L)*	4.62±0.44		4.27±0.61		0.004
PLT (109/L)*	217.85±44.02		215.56±79.81		0.876
HB (g/L)*	138.75±16.57		129.92±16.24		0.019
N (109/L) *	3.16±1.32		2.76±1.17		0.161
L (109/L)*	1.86±0.45		1.51±0.64		0.006
M (109/L)**	0.38±0.11		0.35±0.17		0.223
PLR*	122.79±35.89		150.82±50.21		0.005
PNI*	25.41±6.33		30.85±13.19		0.024
LMR*	5.31±1.79		4.95±3.02		0.522
NLR**	1.8±0.92		1.96±0.84		0.23
Glu (mmol/L)**	5.14±0.40		5.08±0.91		0.155
ALT (U/L)**	22.4±14.19		22.95±10.48		0.498
γ-GGT (U/L)**	23.9±15.79		47.15±61.92		0.001
ALP(U/L)*	66.48±19.01		78.41±29.40		0.035
LDH(U/L)*	188.88±26.68		235.10±130.93		0.032
TBIL (μmol/L)**	14.21±4.87		11.34±4.39		0.003
DBIL (μmol/L)**	3.79±1.25		3.36±1.44		0.04
UBIL (μmol/L)**	10.42±3.71		7.98±3.36		0.001
UREA (mmol/L)*	5.02±1.02		5.58±1.65		0.078
CREA (μmol/L)*	88.30±12.54		86.54±9.89		0.491
UA (μmol/L)*	310.35±84.70		293.69±72.77		0.351
TP (g/L)*	74.37±3.33		69.19±6.20		0
ALB (g/L)*	44.68±1.82		39.86±4.42		0
GLOB (g/L)*	29.69±3.09		29.33±4.34		0.674
TG (mmol/L)*	1.05±0.33		1.47±0.68		0.001
TC (mmol/L)*	4.73±0.58		4.72±1.01		0.973
HDL (mmol/L)*	1.46±0.34		1.32±0.42		0.103
LDL (mmol/L)*	2.69±0.46		2.71±0.77		0.846
Serum NSE, SCC and CYFRA 21-1					NA
NSE ≤ 16 ng/ml and	15	0.375	21	0.538462
CYFRA 21-1 ≤ 4 ng/ml and
SCC ≤ 1.5mg/L
CYFRA 21-1 > 4 ng/ml or	5	0.125	6	0.153846
SCC > 1.5 mg/L
CYFRA 21-1 > 4 ng/ml and	1	0.025	4	0.102564
SCC > 1.5 mg/L
NSE > 16 mg/L	12	0.3	19	0.487179
#Chi-square test; *Student’s t test; **Mann-Whitney U-test; Values are expressed as the mean±SD.
Abbreviations: LC, lung cancer; HC, healthy control; M/F, male/female; BMI, body mass index; WBC, white blood cell; RBC, red blood cell; PLT, platelet; HB, hemoglobin; N, neutrophil; L, lymphocyte; M, monocytes; PLR, platelet-lymphocyte ratio; PNI, prognostic nutritional index; LMR, lymphocyte-monocytes ratio; NLR, neutrophil-lymphocyte ratio; Glu, glucose; ALT, alanine aminotransferase; γ-GGT, g…

## Sheet: Supplementary Table 2
Supplementary Table 2. Bacterial taxonomic assignment of OTUs based on exact sequence variants.
Feature ID	HC_1	HC_2	HC_3	HC_4	HC_5	HC_6	HC_7	HC_8	HC_9	HC_10	HC_11	HC_12	HC_13	HC_14	HC_15	HC_16	HC_17	HC_18	HC_19	HC_20	HC_21	HC_22	HC_23	HC_24	HC_25	HC_26	HC_27	LC_1	LC_2	LC_3	LC_4	LC_5	LC_6	LC_7	LC_8	LC_9	LC_10	LC_11	LC_12	LC_14	LC_15	LC_16	LC_17	LC_18	LC_19	LC_20	LC_21	LC_22	HC_28
Feature1	2041	519	50	152	5234	24617	256	190	35	46	5633	4644	1927	39	741	20	6027	19373	34	1774	10	66	910	42	2141	46	593	105	2628	1263	324	15546	8063	215	5603	649	103	11838	172	2179	41	74	101	780	1392	0	29	68	4017
Feature2	245	1252	5407	5388	56	174	7016	7629	5521	9760	1454	41	2257	2898	2337	0	21	1531	2026	817	1145	1881	3871	1795	6392	4269	870	5913	4495	44	2057	11496	108	5467	1659	127	5838	76	553	270	4849	152	1278	32	1616	2586	8809	220	0
Feature3	37	991	543	7729	0	28	872	366	1002	695	639	12425	3363	1587	2458	7198	0	495	2794	1073	486	555	3477	2738	697	1220	5062	197	1866	15	1789	0	46	2105	4860	103	5292	126	196	42	834	3332	463	0	3058	604	480	4321	11365
Feature4	246	8775	678	107	9	36	1114	672	297	2312	594	0	37	676	1646	2022	0	8	3397	666	1431	63	1785	518	3157	84	7279	164	0	7	0	553	24	1050	8926	0	18	747	47	12	22	61	31	47	9115	0	41	658	0
Feature5	112	941	1200	1002	9	10	230	1538	66	86	1147	636	1145	633	1313	874	3	200	688	432	517	16	6	750	0	1788	663	0	0	6	692	1301	6	0	2	2	8	9	238	7155	467	2004	176	2714	159	7	300	0	7714
Feature6	103	212	2846	90	0	8	351	932	1615	424	26	0	200	5591	1308	1427	0	100	312	361	1275	196	762	1072	141	1730	27	413	902	0	809	3819	69	3080	18	0	0	14	423	10254	2854	4921	348	8	132	1539	463	1636	11
Feature7	34	45	981	0	0	16	694	2403	6092	236	2816	32	1863	159	920	164	14	0	2627	442	4801	405	89	451	2708	332	22	616	497	0	92	681	47	2785	906	150	8282	235	155	112	1540	642	185	20	4412	247	598	51	0
Feature8	0	0	0	1059	4	15	941	0	979	940	82	2216	206	310	9	1677	10	140	2564	12	11	239	4181	3455	362	45	6513	5272	234	9	0	77	33	367	713	19342	13	19	115	13	0	8	139	0	0	19	2807	0	0
Feature9	41	1043	0	0	0	0	0	0	0	0	40	2127	3	0	0	0	4	8	0	8264	5	0	2	34	5	0	0	0	42	9145	0	16	0	0	0	4	17	6040	0	0	39	0	0	0	0	0	5	0	484
Feature10	71	379	142	257	10	0	0	62	0	69	127	2400	5698	6481	0	748	13	1410	171	823	1147	71	0	1559	247	252	262	175	414	0	96	0	6340	49	0	27	821	795	285	0	65	0	0	71	174	61	40	1129	3398
Feature11	84	6821	0	8784	3	5	0	229	0	0	0	0	268	0	14	10602	0	0	1605	0	141	6	505	509	331	151	91	13	371	3	0	0	0	20	297	0	0	0	0	0	0	0	3	0	0	24	0	1172	0
Feature12	31	65	1175	0	0	0	0	243	0	0	122	0	1021	0	0	0	0	0	0	0	0	0	15	3667	1896	36	0	8	208	0	78	1077	4	41	0	0	142	0	376	3747	0	40	0	0	0	82	965	0	0
Feature13	3135	7	64	0	0	0	0	0	218	0	0	25	19	54	702	1271	0	0	15	1476	15	0	0	75	7	26	224	519	0	0	0	5	527	0	414	242	3	0	0	8	49	3939	13948	99	7	5	7	374	7
Feature14	13	27	34	10	0	0	0	41	10	19	58	989	40	170	45	73	4101	91	38	176	42	16	34	21	24	39	134	0	7	653	7	2526	1641	0	0	172	353	84	748	6806	13	81	101	3341	77	54	0	117	2715
Feature15	0	0	0	0	0	0	0	8	0	47	0	0	6	0	1578	0	0	0	0	300	2992	915	2235	8	0	0	28	936	117	0	4	0	0	17	1576	2	7	29	373	9	8	3894	131	11	60	4535	1010	0	6
Feature16	62	108	1238	1520	5	11	1047	299	0	308	188	10	0	7	1191	3	30	3375	101	13	16	399	493	1208	248	463	898	245	248	21	2057	0	17	1145	0	33	1610	78	191	14	112	170	1105	33	154	10050	267	23	0
Feature17	0	805	12	194	0	0	137	87	37	569	35	568	26	2861	342	641	0	101	21	190	88	7	99	136	14	105	8	9	55	7924	262	165	913	5	16	0	311	33	99	40	0	0	0	389	26	135	75	1042	243
Feature18	22	368	369	290	0	14	892	785	724	197	938	6	354	4477	1236	3	0	64	419	3	4	79	1106	253	332	53	30	857	462	0	0	7	21	735	0	7	0	0	67	29	784	1066	6240	5	386	36	3265	0	0
Feature19	31	264	85	269	0	0	0	37	17	16	118	384	15	785	237	1141	0	29	67	0	152	0	65	37	101	36	161	56	9	0	8	0	25	0	0	14	102	473	45	13	346	22	0	0	114	0	173	0	10
Feature20	0	0	0	0	0	51	0	0	0	0	0	0	0	0	0	32	0	0	0	0	0	0	0	0	0	0	0	0	0	0	39	0	17	8	29	31	38	700	26815	58	0	0	0	0	0	0	0	0	8
Feature21	748	1962	0	0	8	46	1530	0	1385	0	0	0	0	0	197	0	0	0	48	0	98	78	673	0	93	41	0	0	99	4531	29	0	1632	336	1731	1673	0	18	48	0	165	79	0	0	0	0	0	82	0
Feature22	1572	108	17	97	37	1628	4	4	14	27	21	12	7	0	35	23	204	18	9	0	62	1812	100	26	0	582	0	37	30	105	2140	113	122	30	768	579	22	699	353	41	56	147	137	1532	659	0	0	38	32
Feature23	0	2	0	0	0	0	0	0	2172	2890	0	0	0	0	0	0	0	0	0	956	19	1093	53	0	0	200	0	0	0	0	0	0	0	0	766	3	0	0	308	0	0	0	0	0	0	0	0	0	4
Feature24	0	0	0	0	0	0	0	57	0	0	0	0	0	0	0	0	0	28	0	0	0	3	9	2863	0	0	2437	0	2	0	35	650	0	0	0	0	0	0	86	654	0	8	0	0	0	0	38	0	0
Feature25	253	188	0	0	0	6	25	0	19	0	13	618	5	46	21	9	1160	1521	2	0	0	0	66	0	0	14	100	0	6	605	0	327	3465	0	18	0	15	841	72	381	0	6	29	1302	700	155	4	53	607
Feature26	5346	1152	280	0	0	0	226	0	588	100	0	0	3	33	89	74	0	0	1734	0	18	39	158	0	234	31	400	55	9	0	52	0	0	38	182	88	5	516	15	0	0	41	7	0	0	0	5	8	3
Feature27	34	239	61	389	0	0	31	62	57	32	43	159	115	648	158	190	0	161	610	171	100	51	188	231	36	600	638	52	91	0	0	925	400	18	320	960	57	6481	81	43	60	50	635	0	198	0	46	241	1863
Feature28	41	950	0	0	0	9	148	0	37	0	0	0	0	643	0	257	0	0	0	0	0	8	0	0	0	0	179	0	0	2024	0	0	0	0	6	0	0	0	11	0	41	6	0	61	0	0	0	0	1400
Feature29	46	0	22	20	739	1087	0	19	0	0	144	114	141	10	0	2401	0	33	37	0	0	24	347	0	8	0	0	0	37	4271	250	147	0	0	2329	17	13	109	11	14	0	25	74	1988	949	0	0	0	0
Feature30	28	16	0	30	1319	1120	0	36	0	0	0	699	1579	0	0	1592	16	0	0	44	0	0	661	0	0	0	0	0	0	0	184	112	12	0	3562	0	26	0	0	0	0	36	72	2147	155	0	0	0	0
Feature31	11111	12	14	73	4188	121	0	0	0	0	0	26	30	24	0	642	59	17	27	35	22	26	113	15	11	30	15	0	0	0	52	11	11	17	413	0	0	0	21	107	0	1434	26	388	131	0	0	0	0
Feature32	74	19	397	0	0	0	74	83	58	68	6	5	141	485	617	4	4	408	126	15	490	24	88	42	7	0	95	20	16	0	11	9619	35	0	0	17	878	24	73	820	0	0	47	0	84	335	327	353	0
Feature33	0	0	0	0	1053	0	0	46	0	0	0	85	392	0	0	0	2145	538	0	0	0	0	0	0	0	0	0	0	1038	0	0	1518	0	30	2426	0	0	1892	0	0	0	0	0	0	129	0	0	0	0
Feature34	0	0	7	0	2	0	41	2	7	484	16	511	0	19	0	0	0	0	16	0	0	0	29	0	21	20	17	15	193	13	12	126	37	24	31	13	21	24	16	11	0	4	15	4	3	0	0	13555	2
Feature35	0	0	231	0	0	0	0	378	0	222	0	0	0	174	0	0	0	0	3669	0	0	0	0	0	0	0	27	694	0	26	4144	0	0	0	0	2	55	0	0	0	0	0	0	0	0	5	0	0	0
Feature36	15	0	0	0	0	0	0	0	8837	2	103	0	0	0	0	4	2	0	0	0	0	0	0	0	0	0	0	131	0	0	59	0	8	0	0	0	0	4	0	0	0	0	0	0	0	0	120	0	0
Feature37	567	101	1551	0	0	0	110	219	271	440	163	0	0	88	0	0	0	0	218	0	23	80	352	462	649	515	0	82	263	0	0	976	0	311	199	0	0	0	126	93	2112	2881	198	0	347	0	0	0	0
Feature38	21	190	0	55	0	0	0	0	16	0	19	261	0	0	19	67	8999	11	0	0	0	0	80	0	0	28	38	0	0	0	0	72	0	0	0	0	39	0	35	151	0	0	0	0	176	0	0	0	95
Feature39	51	57	0	49	1794	164	0	0	0	15	0	12	0	0	49	14	1573	0	0	0	3	0	0	0	0	0	0	0	0	0	29	0	133	0	505	118	0	2749	26	0	18	0	38	782	10	0	0	0	0
Feature40	0	0	0	0	0	11	455	101	0	245	0	0	0	0	0	0	0	89	60	85	0	46	630	173	0	0	0	0	0	8	119	0	0	0	59	0	199	2417	78	0	0	0	18	189	0	213	252	0	388
Feature41	10	7	107	0	0	0	99	138	79	108	696	0	0	0	0	25	0	510	31	1132	285	55	240	0	28	336	117	243	224	3	40	0	0	88	0	10	599	17	12	0	0	7	0	113	145	916	66	869	0
Feature42	17	0	113	721	5	2	94	1122	277	318	51	23	1933	209	0	0	0	44	35	196	22	718	303	112	387	111	0	204	510	6	100	0	0	161	0	0	0	17	209	11	366	7	75	0	0	0	774	0	3
Feature43	40	42	0	96	4320	57	0	12	0	0	332	112	769	0	0	749	0	25	34	33	0	0	156	17	0	0	0	19	0	0	165	0	0	0	2181	21	18	0	0	0	0	20	43	885	1856	0	0	0	22
Feature44	62	91	1182	0	3	0	0	459	2	133	0	0	0	0	0	0	0	0	0	406	576	123	9	173	334	349	6	72	636	0	0	0	0	7	0	0	0	12	95	70	1241	8	29	0	2	0	0	0	0
Feature45	187	340	26	39	465	5204	0	0	0	0	0	0	0	0	0	0	0	0	0	0	0	7	0	0	0	45	0	0	29	0	17	0	97	0	23	0	0	0	77	18	0	92	68	1374	118	0	0	0	0
Feature46	0	0	71	466	0	0	20	0	9	0	0	0	0	0	0	0	0	0	0	33	0	0	0	0	0	0	0	15	454	0	0	79	0	0	0	0	0	0	0	0	16	0	0	0	0	0	0	0	0
Feature47	94	151	17	0	0	0	0	0	19	25	187	32	0	77	241	60	4	160	0	467	51	217	11	144	9	145	0	55	33	0	0	0	12	1156	99	0	13	6	79	5	23	569	7587	0	0	0	5	0	6
Feature48	0	21	114	1987	0	16	207	0	0	119	52	860	18	64	0	0	0	288	125	0	150	0	0	0	25	160	133	14	194	0	56	264	0	48	0	0	0	0	73	40	831	0	0	0	487	0	0	0	0
Feature49	0	0	0	0	0	0	0	0	11	803	0	0	0	17	0	0	0	0	1523	0	0	0	0	0	0	0	0	0	8	23	3543	11	0	0	0	0	0	0	0	0	0	0	0	0	0	0	4	0	0
Feature50	0	39	87	25	0	0	187	239	0	421	16	69	31	127	0	1445	0	87	0	63	0	30	92	459	267	0	0	269	0	0	0	0	57	89	0	0	0	0	33	21	364	0	29	0	0	0	225	254	0
Feature51	89	137	4053	0	0	0	0	0	0	380	27	0	0	0	0	0	0	0	0	0	217	1517	83	0	0	2610	0	0	0	0	0	0	0	161	0	27	397	54	186	0	0	0	0	0	0	0	0	7	0
Feature52	26	24	534	0	0	0	0	0	30	139	746	166	0	0	193	1625	0	141	0	53	0	0	0	0	163	0	0	302	0	0	0	0	0	0	0	9	52	0	17	0	301	0	0	73	27	817	9	0	47
Feature53	0	0	0	0	0	0	0	0	0	0	0	0	109	0	0	0	0	0	0	76	0	0	0	0	0	4	27	773	0	0	0	259	0	13	3	7	29	14	558	6605	0	0	0	0	17	0	0	0	0
Feature54	168	731	34	265	0	2	43	28	33	57	124	192	23	23	659	57	17	3051	46	63	431	31	113	1121	8	65	529	29	46	0	0	45	0	8	0	0	40	10	36	3	96	14	545	0	0	0	22	32	2642
Feature55	0	133	114	141	0	0	0	0	25	0	59	0	0	139	90	0	0	0	0	32	0	0	0	0	32	54	0	0	0	0	0	0	60	0	15	0	0	0	0	17	252	0	0	0	57	0	0	0	0
Feature56	0	0	0	106	8745	0	5	0	0	0	0	0	0	0	0	0	0	0	30	0	0	0	54	0	0	0	233	0	0	239	0	0	224	0	0	0	10	1192	13	0	0	0	0	6	0	32	0	9	322
Feature57	14	28	661	140	0	0	171	0	123	2	0	0	34	1659	167	0	0	0	0	0	193	0	0	0	0	268	2	46	183	70	7	692	0	0	0	36	2543	52	0	0	297	120	69	2	0	0	0	677	0
Feature58	0	0	19	273	0	0	0	13	0	0	0	162	0	0	343	522	0	0	51	28	57	41	286	223	0	0	0	13	0	0	62	430	61	0	0	0	0	80	198	1726	289	0	0	76	0	0	0	1797	495
Feature59	2	5	20	83	0	0	0	42	23	63	79	55	148	0	29	0	0	0	0	148	0	0	0	39	42	0	0	5	97	0	21	3007	0	0	0	0	19	5	430	5314	0	0	0	54	0	259	51	0	272
Feature60	10	25	16	46	0	0	0	31	0	9	23	55	100	82	92	50	312	19	15	49	54	11	48	18	10	24	270	14	0	160	751	808	252	0	291	273	299	892	63	228	4	189	7	0	42	88	0	299	775
Feature61	44	0	95	1336	0	0	173	10	20	40	89	1183	0	0	0	0	0	140	80	51	0	0	0	343	0	47	0	0	0	0	0	309	4	70	0	0	0	0	39	41	856	0	0	7	501	0	16	0	0
Feature62	18	146	164	156	0	16	116	353	244	221	8	0	24	357	106	128	0	31	159	35	104	67	0	143	132	142	95	81	124	0	0	177	0	52	493	0	49	0	42	240	77	0	0	0	109	0	27	0	0
Feature63	0	5	17	0	0	3	30	1620	0	11	1689	0	0	0	0	0	0	2	0	1339	127	1072	122	0	397	0	11	426	0	3	0	4	0	10	0	2	0	0	276	0	0	0	0	0	0	0	11	0	0
Feature64	0	0	0	0	0	0	200	382	0	0	43	0	0	1323	0	0	0	0	580	305	3041	48	522	224	0	0	0	47	576	0	0	0	0	221	0	0	0	6	32	0	0	0	0	0	0	0	164	0	0
Feature65	0	0	0	0	0	0	0	0	0	0	56	0	0	0	0	0	0	0	511	0	169	0	52	457	30	0	2161	235	102	0	0	0	0	0	6	39	2272	233	16	8	257	0	0	159	30	0	98	274	195
Feature66	0	0	0	0	0	2	0	0	0	0	0	0	0	10	120	0	0	0	5	0	0	0	0	0	0	218	0	0	0	151	0	0	0	0	1337	4	0	4	128	0	0	0	12	0	0	0	0	3130	0
Feature67	0	0	0	0	0	0	0	432	0	417	0	0	0	337	0	0	0	0	1426	0	0	0	0	0	0	0	0	0	0	41	5479	0	0	0	0	0	0	0	0	0	0	0	0	0	0	0	0	0	0
Feature68	0	28	0	0	0	0	0	0	0	0	0	24	0	41	77	0	2	0	4032	308	0	0	0	267	994	0	0	25	0	0	0	0	0	77	480	0	196	10	46	0	346	189	0	0	0	0	280	0	0
Feature69	0	6	21	48	2	0	7	40	27	49	152	22	303	273	81	108	0	30	11	18	107	16	46	94	39	24	37	84	110	0	0	544	320	5	0	8	798	1087	88	578	52	452	4	0	24	181	109	542	467
Feature70	457	14	270	0	0	0	0	28	0	7	78	1912	0	0	0	0	4	1273	1388	0	0	4	0	686	0	0	0	0	40	6	19	0	0	13	0	0	0	0	0	0	0	8	0	7	745	0	0	0	0
Feature71	0	0	0	0	0	0	0	70	0	0	0	0	0	0	0	0	0	0	48	0	759	942	51	0	436	2947	0	22	428	0	95	0	35	1031	0	0	0	0	205	0	0	1403	147	11	43	0	0	0	0
Feature72	7	0	116	209	0	0	12	43	48	10	1358	3	497	680	0	72	12	881	11	72	0	170	34	90	17	88	35	150	0	0	0	0	117	0	0	0	0	0	40	0	0	525	55	0	0	26	67	0	0
Feature73	0	0	0	0	0	0	0	0	0	0	0	0	0	0	0	0	0	0	0	0	0	0	0	0	0	0	0	0	0	0	0	0	0	0	74	1993	0	2	0	0	0	0	0	0	0	0	0	0	0
Feature74	37	0	0	0	0	0	0	0	0	0	0	0	0	0	0	0	0	0	0	0	0	0	0	0	0	0	0	0	0	0	0	0	0	0	306	0	0	0	0	0	31	0	30	415	43	0	0	13	8
Feature75	751	719	5	0	0	0	0	0	17	8	9	229	13	7	239	0	0	0	0	0	7	0	0	24	46	9	2	83	12	0	0	67	84	19	83	378	13	0	0	7	17	464	2296	4	108	4	0	166	0
Feature76	5	220	61	414	0	0	38	33	52	85	145	0	32	146	171	0	0	5	53	414	97	156	132	59	53	32	449	116	93	1028	45	0	0	60	107	2	4	738	108	0	154	698	216	0	162	9	288	10	63
Feature77	0	0	0	0	0	0	19	83	0	104	0	0	0	0	184	0	0	0	115	0	0	142	6	0	0	0	0	0	724	0	630	452	3883	39	0	9	624	17	101	171	0	0	0	0	0	61	131	0	0
Feature78	2	4	74	0	2	2	19	0	0	29	21	45	106	190	62	5	2	72	9	162	8	114	39	21	70	22	122	18	0	0	35	51	0	4	81	23	224	3	69	73	41	93	9	132	0	86	2	0	866
Feature79	0	0	0	0	0	0	0	0	0	0	0	0	0	0	0	0	0	0	0	0	0	0	0	0	0	0	0	0	0	0	0	0	0	0	0	0	0	0	0	0	0	0	0	0	0	0	0	0	0
Feature80	4	59	69	0	0	0	19	12	15	93	9	15	1029	0	0	0	0	25	22	334	314	21	0	130	272	42	4	6	325	0	116	0	0	9	0	4	114	0	62	28	1040	0	35	0	65	531	457	0	369
Feature81	12	0	0	0	0	0	0	0	0	0	0	0	0	0	0	0	0	0	0	0	0	0	0	0	0	0	0	2	43	0	2204	0	0	5	296	3355	85	39	0	0	2	0	0	0	6	0	0	0	0
Feature82	0	0	0	0	244	1730	0	0	0	0	134	698	99	0	0	715	0	41	44	0	0	0	130	0	0	0	0	0	0	1086	0	0	0	22	527	0	0	0	0	0	41	0	0	429	511	0	0	0	0
Feature83	0	0	0	0	0	0	0	0	0	0	0	0	0	68	0	0	0	196	5676	0	0	0	0	0	0	0	0	0	0	0	0	219	0	0	0	0	0	0	66	634	0	0	0	0	502	0	0	0	0
Feature84	10	16	158	89	0	0	24	365	0	27	131	0	0	0	0	0	0	0	24	0	0	0	99	171	67	0	0	45	329	0	0	0	0	60	2	5	554	11	0	0	0	7	313	0	0	0	929	0	0
Feature85	0	0	66	0	0	0	55	0	0	0	0	0	0	0	0	0	0	0	0	1514	1183	1166	196	145	0	0	0	0	674	0	0	0	0	96	0	0	56	17	306	26	743	0	0	0	0	139	0	0	0
Feature86	19	25	497	0	0	0	21	470	0	227	694	0	98	763	0	0	0	0	0	0	140	451	167	0	51	274	0	84	0	0	0	0	0	24	0	0	0	11	103	0	140	6	18	0	0	16	275	0	0
Feature87	23	167	124	87	0	0	12	62	24	325	39	22	38	181	224	82	0	42	96	69	74	17	46	448	12	68	193	427	31	0	0	319	22	30	80	197	10	0	37	20	53	14	489	0	0	0	42	28	0
Feature88	0	157	0	0	0	0	127	0	0	0	342	0	0	96	1122	0	0	0	0	0	0	68	0	0	0	0	513	0	102	0	0	0	41	2388	0	0	0	0	0	0	0	0	155	0	0	0	0	0	0
Feature89	395	59	0	34	39	518	0	0	0	0	8	0	0	0	0	0	43	39	0	0	20	97	23	0	0	244	0	0	9	0	44	10	0	0	178	366	21	701	899	24	21	23	45	298	121	0	0	0	0
Feature90	0	0	0	0	308	0	0	0	0	0	0	0	0	0	0	0	60	0	0	0	0	0	0	0	0	0	0	0	0	0	0	0	0	0	0	0	20	1244	0	0	0	0	0	501	45	0	0	0	0
Feature91	0	6	9	39	0	0	0	21	4	22	50	28	117	64	86	89	40	138	0	37	54	5	50	24	18	35	52	15	0	0	0	260	1122	3	34	0	63	35	23	80	27	86	23	144	19	106	83	260	1999
Feature92	0	0	0	101	0	0	0	0	9	131	0	0	0	0	640	0	0	0	0	0	30	0	0	0	42	0	0	0	73	0	0	0	5162	0	0	0	0	0	0	0	58	0	17	557	0	0	0	0	0
Feature93	88	0	0	829	0	0	13	29	64	14	0	0	0	0	0	324	0	0	414	0	0	38	150	59	0	0	8	65	18	0	0	85	0	0	0	20	0	105	0	0	0	90	11	0	0	0	0	0	0
Feature94	0	48	80	104	0	0	38	93	28	113	144	42	14	170	155	26	0	101	1077	97	148	42	167	258	88	181	32	54	16	0	16	434	115	110	58	0	118	0	24	219	46	109	85	0	174	0	230	20	0
Feature95	0	0	0	0	0	0	0	0	0	0	0	0	0	0	0	0	6680	0	0	0	0	0	0	0	0	0	0	0	0	0	0	0	0	0	0	0	0	0	0	0	0	0	0	0	0	0	0	0	0
Feature96	0	20	0	0	142	0	0	0	0	0	0	0	0	0	0	0	902	0	0	0	0	0	0	0	0	0	0	0	0	28	0	0	0	0	0	0	0	2961	0	0	0	0	0	0	0	0	0	0	0
Feature97	0	0	0	0	0	0	0	0	0	0	0	0	0	0	3175	661	0	0	0	0	120	0	0	0	0	0	212	436	0	0	0	0	0	0	0	0	0	0	0	0	0	26	0	0	0	0	0	1876	0
Feature98	0	0	0	0	0	0	52	113	0	8	408	4	147	0	0	0	0	0	0	268	0	0	0	0	0	1120	10	239	197	0	0	0	0	16	0	0	0	0	0	0	193	7	88	0	0	0	0	0	0
Feature99	0	139	55	136	0	19	680	49	32	283	54	14	60	0	0	345	0	0	294	6	136	12	27	309	78	80	6	106	19	0	0	0	0	153	0	0	139	2	7	0	0	135	97	0	0	0	70	0	0
Feature100	0	0	0	0	0	0	0	102	0	115	0	0	0	0	0	0	0	0	0	340	32	1181	57	0	0	1861	0	0	0	0	208	6	0	76	0	0	57	0	174	0	0	146	20	0	0	0	0	0	0
Feature101	0	0	0	0	0	0	0	3	166	0	98	0	0	39	0	267	0	0	0	0	0	0	0	0	0	0	0	0	0	0	0	0	0	0	51	1018	219	174	0	0	0	0	0	0	0	0	0	0	598
Feature102	80	167	3831	0	0	0	4	272	0	0	0	0	0	0	0	0	0	0	0	0	25	632	14	0	0	901	0	0	0	0	34	0	0	74	0	0	0	0	101	0	0	0	0	0	0	72	0	0	0
Feature103	0	0	0	0	0	0	0	0	38	0	0	0	0	0	0	0	0	0	0	0	0	0	0	0	0	0	0	0	0	0	0	0	0	0	0	0	138	586	0	0	0	0	0	0	0	0	0	0	274
Feature104	354	0	0	0	624	1622	0	0	0	0	155	134	193	0	0	0	0	0	0	0	0	0	0	0	0	0	0	0	0	148	0	0	0	0	714	0	0	0	0	0	0	0	0	79	84	0	0	0	0
Feature105	4	7	71	127	0	6	419	43	23	0	208	0	0	0	0	0	0	0	549	23	712	41	305	0	61	88	0	212	73	0	0	0	0	133	0	0	0	7	25	6	165	249	0	0	0	0	123	0	0
Feature106	0	0	60	0	0	0	597	164	155	94	0	0	26	122	37	82	0	0	0	0	30	0	58	85	24	138	0	93	149	0	65	654	0	427	0	0	0	0	0	57	221	64	99	0	0	170	87	34	0
Feature107	0	0	0	0	0	0	0	0	0	0	0	0	0	0	0	0	1362	0	0	0	0	0	0	0	0	0	0	0	0	0	0	0	4473	0	0	0	0	0	0	0	0	0	0	0	0	0	0	0	0
Feature108	0	0	0	0	0	0	0	0	0	0	0	0	0	0	0	0	0	0	0	0	0	0	0	0	0	0	0	0	0	0	0	0	0	0	0	0	0	0	0	0	0	0	0	0	0	0	0	0	0
Feature109	0	0	0	0	0	0	0	0	0	0	0	0	0	0	0	0	0	271	0	0	0	0	0	0	0	0	0	0	0	0	0	0	0	0	5362	0	0	0	0	0	0	0	0	0	0	0	0	0	0
Feature110	0	0	0	0	0	0	0	0	0	0	0	0	0	0	0	0	0	0	0	0	0	0	0	0	0	0	0	0	0	5586	0	0	0	0	0	0	0	0	0	0	0	0	0	0	0	0	0	0	0
Feature111	4	0	0	0	0	0	0	0	0	0	0	0	3	0	0	20	0	0	0	0	0	0	0	0	0	0	0	0	0	0	3	0	0	0	0	0	6	0	0	0	0	10	146	4023	7	10	0	0	0
Feature112	0	200	0	93	0	4	333	0	158	92	0	0	0	38	63	19	0	17	0	0	0	14	8	1672	10	201	682	8	7	0	0	39	36	17	0	0	0	0	16	103	13	2	49	0	0	0	48	23	0
Feature113	0	73	0	125	0	0	78	0	0	89	83	0	46	30	0	76	0	93	11	28	46	0	24	1011	0	146	100	20	13	0	47	0	0	0	20	0	0	0	13	0	45	0	36	0	429	0	18	0	1446
Feature114	0	0	0	0	0	0	0	0	0	0	0	0	0	0	0	0	0	0	0	0	0	0	0	0	0	0	0	0	0	0	0	0	0	0	0	0	0	0	0	0	0	0	0	0	0	0	0	0	0
Feature115	54	0	0	0	0	0	7	0	0	0	0	73	0	577	169	21	0	0	0	0	21	0	12	36	23	0	0	0	15	0	62	75	3	6	0	0	35	4	18	219	0	11	5	0	0	0	0	32	0
Feature116	3	0	7	0	0	3	9	4538	0	5	36	0	0	10	0	0	51	4	0	6	9	0	20	27	0	11	0	10	0	0	0	53	0	0	0	0	5	0	21	124	7	0	0	0	0	0	26	0	0
Feature117	10	0	21	34	0	10	369	119	11	124	171	0	0	0	25	424	0	45	72	68	56	96	119	170	750	0	0	98	0	0	0	0	7	217	0	0	0	0	37	5	7	0	203	0	0	0	30	0	954
Feature118	0	0	0	0	0	0	75	0	0	188	427	0	0	0	0	0	0	0	7	153	13	324	38	0	23	0	0	118	66	0	0	0	0	193	223	0	0	7	84	0	0	0	21	0	0	0	0	0	0
Feature119	20	0	0	89	0	0	81	47	0	0	0	0	0	398	0	0	0	0	0	62	0	0	368	184	0	0	0	0	0	0	0	0	2214	10	0	0	78	0	0	0	0	0	26	0	0	0	5	0	343
Feature120	0	0	0	0	0	0	105	0	0	0	45	0	0	25	0	0	0	0	0	0	125	54	8	91	0	60	37	0	0	0	12	0	0	0	0	0	0	0	41	0	378	0	82	0	0	0	0	0	0
Feature121	2202	40	46	46	0	0	0	0	5	20	0	0	0	22	31	0	2	0	23	0	0	0	39	0	108	53	81	0	0	0	5	0	0	54	0	0	0	4	16	0	0	0	17	175	933	0	0	0	0
Feature122	0	0	73	111	0	0	0	0	0	0	0	0	0	0	0	0	0	0	0	28	0	0	0	60	0	0	0	0	0	0	0	0	0	0	0	0	0	76	65	429	106	0	0	51	13	62	0	0	2153
Feature123	0	0	13	87	0	12	321	0	0	108	0	0	0	182	0	0	0	0	0	0	0	10	0	10	0	0	21	286	100	0	3	1170	0	20	0	0	0	0	21	144	0	28	635	0	0	0	95	0	0
Feature124	0	0	0	0	0	0	0	1192	0	0	0	0	0	0	0	0	0	0	0	0	0	0	348	0	862	0	0	0	0	0	0	0	0	0	0	0	0	0	0	0	0	0	0	0	0	0	0	0	0
Feature125	0	0	0	111	0	0	0	148	9	240	0	38	9	164	0	46	0	0	0	0	0	25	15	22	16	0	41	23	0	0	194	615	94	19	0	0	18	0	52	218	178	0	24	751	60	16	14	20	21
Feature126	0	6	72	0	0	0	32	110	0	0	118	0	0	799	0	0	0	0	28	165	0	110	26	95	99	0	39	281	76	0	0	10	0	0	0	5	194	0	57	104	81	40	9	0	10	74	84	0	0
Feature127	575	0	0	0	0	0	0	29	0	651	141	0	0	45	419	0	0	0	0	0	15	1084	65	0	0	152	0	0	0	0	0	0	0	28	0	0	0	16	205	0	0	0	0	0	0	0	0	0	0
Feature128	870	22	0	11	0	0	86	20	10	180	36	134	20	5	44	6	0	87	301	0	11	5	25	5	58	7	108	9	0	0	21	268	30	388	33	9	0	6	0	0	9	74	8	0	72	0	0	29	41
Feature129	0	0	0	0	0	0	0	0	0	6	0	0	0	0	0	0	0	0	0	0	4	265	29	0	111	23	0	50	154	0	0	0	0	55	0	0	0	0	145	0	0	26	182	0	0	7	0	0	0
Feature130	0	0	0	0	0	0	0	41	69	0	83	0	2	0	253	0	0	0	0	82	0	0	0	0	0	3	0	0	0	0	0	0	0	49	0	0	0	0	0	0	0	0	0	212	0	0	0	0	0
Feature131	0	0	0	0	0	0	41	0	73	0	194	0	64	0	0	0	0	0	16	0	0	0	0	0	8	0	0	0	31	0	0	0	0	0	0	0	0	2	37	30	817	0	56	0	0	0	0	0	2745
Feature132	0	87	0	0	0	0	0	0	0	0	0	0	61	0	0	1424	0	0	0	0	38	0	0	0	27	0	408	483	0	0	0	0	0	22	0	0	0	0	0	0	0	40	0	0	47	0	0	894	604
Feature133	0	0	0	170	0	0	0	0	0	0	0	0	0	387	0	0	0	0	68	151	292	0	0	0	0	0	0	0	201	0	0	127	0	0	0	0	264	0	0	68	0	93	0	0	0	202	0	0	0
Feature134	0	0	0	0	0	0	0	0	0	0	0	0	0	117	0	0	0	0	1330	0	0	0	0	0	0	0	0	0	0	0	0	0	0	0	0	0	0	0	0	0	0	0	0	0	0	0	0	0	0
Feature135	9	9	241	709	0	0	0	0	0	0	9	247	58	0	0	0	0	55	0	140	52	59	0	282	0	0	219	32	0	0	157	0	0	0	0	0	0	0	0	0	0	0	6	0	208	0	0	0	0
Feature136	0	6	59	42	0	0	37	28	79	28	30	0	0	47	0	0	0	0	0	0	0	40	322	71	42	60	117	25	9	0	0	0	0	25	112	0	24	0	7	0	55	80	75	0	326	0	26	59	548
Feature137	0	0	0	0	0	0	0	0	0	0	0	0	0	0	0	0	0	0	0	0	0	0	0	0	0	0	0	0	0	0	0	0	0	0	0	0	0	105	3995	0	0	0	0	0	0	0	0	0	0
Feature138	3	0	0	37	0	0	0	11	0	0	6	18	0	13	17	0	314	200	0	55	0	0	0	0	0	37	0	0	0	0	0	35	43	0	14	0	31	170	57	213	18	8	18	540	0	146	0	147	833
Feature139	0	0	0	0	0	0	0	0	0	0	0	0	0	0	0	0	0	0	0	0	0	0	0	0	0	0	0	0	0	0	0	0	0	0	0	0	0	0	0	0	0	0	0	0	0	0	0	0	0
Feature140	0	0	0	0	0	0	0	0	0	0	0	0	0	0	0	0	0	0	0	0	0	0	0	0	0	0	0	0	0	0	0	0	0	0	0	0	0	0	0	0	0	0	0	0	0	0	0	0	0
Feature141	0	0	0	0	0	0	0	0	421	0	41	0	0	0	0	0	0	0	0	128	0	0	0	0	0	0	0	0	0	0	79	0	0	0	0	0	0	0	54	46	826	0	0	0	0	0	0	0	0
Feature142	0	0	0	0	0	0	0	0	0	0	0	0	0	0	0	0	0	0	0	30	0	564	0	0	0	0	0	0	35	0	0	0	0	0	0	0	315	0	77	0	0	0	0	0	0	0	0	0	0
Feature143	0	0	0	0	0	0	0	0	0	0	0	6	10	0	3880	2	0	0	0	0	0	0	0	0	0	0	0	0	0	0	0	0	0	0	0	0	0	0	0	0	0	0	0	0	0	0	0	0	0
Feature144	0	36	0	35	0	0	0	0	79	0	0	0	0	0	38	0	0	0	0	0	17	0	0	695	0	115	0	0	0	0	0	0	0	0	0	0	0	9	0	0	0	0	31	26	2117	0	0	0	385
Feature145	0	0	0	122	5	24	1143	17	0	160	0	0	0	128	0	0	0	0	0	5	320	0	442	18	54	48	0	200	141	0	0	0	0	0	0	0	0	0	0	0	0	0	221	0	0	0	0	0	0
Feature146	5	90	57	468	0	0	20	10	152	4	0	35	12	37	15	34	0	11	46	9	116	17	45	22	11	13	39	8	74	0	0	8	0	13	23	0	6	2	9	30	61	3	112	0	0	0	5	22	0
Feature147	0	0	47	22	0	0	53	64	0	297	16	634	0	56	0	123	0	0	0	422	0	137	12	0	0	0	0	5	99	0	0	0	0	121	0	0	0	8	22	0	0	0	0	0	0	0	20	202	0
Feature148	0	2	88	0	0	0	6	0	0	0	0	0	0	0	0	0	0	0	0	38	0	218	27	0	0	0	0	182	468	0	0	0	0	25	0	0	0	0	82	0	0	0	0	0	0	48	137	0	0
Feature149	0	0	0	0	0	0	0	0	0	0	0	0	0	0	0	13	0	0	0	0	0	0	20	2918	0	0	0	0	0	0	0	0	0	0	0	0	0	4	0	2	0	0	0	4	505	0	0	0	0
Feature150	0	0	0	0	0	0	0	0	0	0	0	0	0	0	0	0	0	0	0	0	0	0	0	0	0	0	0	0	0	0	0	0	0	0	0	0	0	0	0	0	0	0	0	0	0	0	0	44	0
Feature151	0	0	0	0	0	0	84	0	0	0	0	0	0	321	261	51	0	0	0	0	0	54	0	63	0	0	0	0	0	0	0	0	1136	0	0	24	369	0	0	0	0	0	0	39	0	329	0	0	0
Feature152	0	0	0	129	0	0	0	0	0	127	0	0	146	1986	0	0	0	0	0	73	78	0	0	781	0	0	0	0	0	0	0	0	0	0	0	0	0	0	0	0	0	0	0	0	0	0	0	0	0
Feature153	0	0	0	0	4	0	0	151	0	0	0	0	0	0	0	0	0	0	0	91	348	0	0	0	0	0	43	1077	103	0	0	0	0	0	0	0	0	0	0	0	0	1437	0	0	18	343	0	0	0
Feature154	0	0	0	0	0	0	0	0	0	0	0	0	0	0	0	0	0	0	0	0	0	0	0	0	0	0	0	0	0	0	0	0	0	0	1503	568	0	0	0	0	0	0	0	0	0	0	181	0	185
Feature155	0	0	0	0	437	2557	0	0	0	0	0	0	27	0	0	0	0	0	0	0	0	0	0	0	0	0	0	0	0	0	0	0	0	0	297	0	0	0	0	0	0	0	0	38	0	0	0	0	0
Feature156	86	78	403	0	0	0	38	220	22	94	51	9	12	73	55	14	0	85	0	175	19	260	41	44	36	178	57	21	14	0	0	146	10	248	0	0	0	0	74	0	35	5	83	0	0	0	46	0	0
Feature157	0	0	0	0	0	7	186	133	0	66	0	0	0	0	0	0	0	2	0	2148	2	6	42	0	0	0	0	0	0	0	0	0	0	2	0	0	0	0	27	16	577	0	20	0	0	0	0	0	0
Feature158	0	0	0	0	0	0	0	0	403	0	0	0	0	0	0	0	0	0	0	0	0	0	0	316	123	0	1466	0	0	0	0	0	0	0	0	0	0	0	0	0	0	0	14	0	0	0	0	0	1095
Feature159	23	37	42	10	0	4	35	49	14	50	189	0	12	4	0	43	0	207	23	171	41	24	129	76	42	39	0	19	38	0	103	0	0	110	0	0	0	0	10	0	10	0	85	0	0	0	220	42	0
Feature160	0	0	0	0	0	0	0	0	0	0	0	0	0	0	96	0	0	0	0	0	0	0	0	0	0	0	0	0	0	0	0	0	0	0	0	0	0	0	0	0	13	0	0	0	0	0	0	0	3172
Feature161	0	0	0	0	0	0	0	0	0	29	0	0	0	987	0	91	0	0	0	0	0	46	0	0	0	0	0	0	0	0	0	0	0	0	0	0	874	16	21	0	0	0	0	165	0	0	0	0	0
Feature162	0	0	0	0	0	0	0	0	0	0	0	0	0	0	0	0	0	0	0	0	27	2858	129	0	0	0	0	0	0	0	0	0	0	0	0	0	0	0	378	0	0	0	0	0	0	0	0	0	0
Feature163	0	0	0	61	0	0	0	0	0	0	0	0	0	0	0	0	0	0	0	0	0	0	769	1902	0	0	0	0	0	0	0	0	0	49	0	0	0	0	0	0	0	26	0	0	243	0	138	0	0
Feature164	8	0	44	122	0	0	0	0	35	191	0	147	0	0	353	188	0	0	0	0	32	0	0	0	0	0	0	0	31	0	0	0	75	0	0	0	68	186	0	91	63	0	21	633	0	0	42	0	149
Feature165	10	91	65	240	0	0	0	9	11	5	34	0	10	52	68	112	0	61	529	99	20	24	22	15	8	307	21	46	36	46	0	0	0	19	0	0	56	5	0	0	52	6	107	0	70	0	315	0	43
Feature166	0	0	27	103	0	0	8	0	93	0	0	0	42	0	0	18	0	15	25	32	0	20	64	497	0	0	434	27	46	0	0	0	0	3	202	0	0	0	0	0	163	9	154	0	166	0	0	0	0
Feature167	0	0	0	0	0	0	0	0	0	0	0	0	0	0	0	0	0	0	0	0	0	0	0	0	0	0	0	0	0	0	0	0	0	0	0	0	0	0	0	0	0	0	0	0	0	0	0	0	0
Feature168	0	0	0	0	149	44	20	0	0	0	0	0	0	0	19	0	0	0	22	0	0	0	0	0	0	0	54	5	0	63	18	0	0	12	377	54	0	0	38	0	0	0	0	85	67	0	0	0	0
Feature169	0	0	0	0	0	0	0	0	0	0	0	0	0	0	0	0	0	0	0	0	0	0	0	0	0	0	0	0	0	0	0	0	0	0	0	0	0	0	0	0	0	0	0	0	0	0	0	0	0
Feature170	0	0	84	69	0	0	101	121	99	45	134	0	82	0	92	0	0	216	0	125	61	229	17	26	33	59	0	13	21	0	0	0	7	251	0	0	0	9	53	0	43	0	44	0	315	0	126	0	0
Feature171	0	0	0	0	0	0	0	0	0	0	0	0	0	0	0	0	0	0	0	276	92	0	0	0	0	15	0	0	0	0	0	0	0	0	0	17	1047	16	0	0	0	20	0	0	32	0	145	0	0
Feature172	0	0	46	0	0	0	0	0	0	0	0	0	0	0	0	0	0	0	0	0	0	0	0	321	0	0	0	0	0	0	0	0	0	0	0	0	28	2673	0	0	0	0	0	0	0	0	0	0	0
Feature173	0	0	13	0	0	0	0	0	11	0	23	0	5	79	0	63	0	0	0	0	145	0	0	0	0	22	117	0	0	0	0	0	450	0	0	3	167	0	21	0	0	504	0	0	46	0	0	278	497
Feature174	0	0	0	48	0	0	46	0	65	109	0	52	0	0	0	77	0	0	64	0	0	0	101	171	55	0	493	194	0	0	0	0	0	77	45	588	0	0	0	0	0	0	0	0	0	0	137	0	0
Feature175	0	0	0	164	0	0	17	0	0	157	400	0	0	0	0	0	0	0	0	335	8	300	31	104	49	65	0	74	59	0	0	290	0	0	0	0	0	4	112	135	0	0	0	0	0	0	0	0	0
Feature176	0	0	0	0	0	0	0	0	0	0	0	5	359	0	0	0	0	245	0	3	103	0	0	0	0	0	0	6	197	0	0	0	0	59	0	0	0	0	2	0	0	0	0	0	5	128	0	0	0
Feature177	0	0	0	0	0	0	0	0	0	11	0	0	0	0	0	0	0	0	0	6	91	0	0	0	11	0	0	105	0	0	0	0	0	0	0	0	0	0	3	0	0	328	0	0	0	0	0	0	0
Feature178	7	8	240	35	0	0	26	125	44	43	21	5	0	9	52	0	0	8	258	108	0	82	26	48	91	45	0	52	99	0	0	0	0	0	0	0	70	4	30	9	104	0	0	0	0	12	110	0	0
Feature179	0	0	0	0	0	0	0	0	0	0	0	0	0	0	0	0	0	0	0	0	0	0	0	0	0	0	0	0	0	0	0	0	0	0	0	0	0	0	0	0	0	0	0	0	0	0	0	0	0
Feature180	0	0	0	0	0	0	0	0	0	4	0	43	14	0	166	58	0	0	0	0	0	0	0	0	0	0	0	0	0	0	0	40	0	0	0	0	0	0	11	137	0	0	0	0	0	0	0	173	404
Feature181	0	0	0	0	0	0	0	0	0	0	0	0	0	0	0	0	0	0	0	0	0	0	0	0	0	0	4	0	0	0	0	0	0	0	28	0	0	0	0	0	0	8	0	18	0	0	0	0	0
Feature182	0	7	44	123	0	9	98	52	0	49	0	0	63	0	0	0	0	0	0	0	65	11	102	290	112	0	436	54	47	0	0	0	0	22	0	0	43	0	8	0	24	50	7	0	156	0	0	0	0
Feature183	6	0	97	182	0	0	16	0	0	49	0	0	29	142	0	0	0	0	0	13	0	86	62	128	98	124	0	10	0	0	0	127	0	0	0	0	0	0	21	0	0	0	0	0	8	50	0	212	0
Feature184	0	0	0	0	0	0	0	20	0	0	0	0	0	0	0	31	0	54	0	24	0	0	0	0	0	0	0	0	0	0	0	0	0	0	68	1832	16	9	0	0	5	0	8	0	14	0	16	0	682
Feature185	42	51	1618	0	0	0	0	40	0	0	0	0	0	0	0	0	0	0	0	51	0	0	0	0	0	137	0	0	88	0	0	0	0	135	0	0	0	0	0	0	0	0	0	0	0	45	0	0	0
Feature186	17	28	622	0	0	0	0	0	0	240	59	0	0	0	369	0	2	68	0	0	0	0	92	0	0	0	4	39	0	0	474	0	0	0	0	0	0	0	0	0	347	0	0	127	0	0	15	0	0
Feature187	0	0	0	0	0	0	0	0	0	0	0	0	0	0	0	0	0	0	0	0	0	0	0	0	0	0	0	0	0	0	0	0	0	0	0	0	0	0	0	0	0	0	0	0	0	0	0	0	0
Feature188	32	1919	0	0	0	0	0	0	0	0	0	0	0	0	438	0	0	0	0	0	0	0	308	0	0	0	0	0	0	0	0	0	0	0	0	0	0	149	0	0	0	0	0	0	0	0	0	0	0
Feature189	0	0	0	0	0	0	0	0	0	0	0	0	0	0	0	0	0	0	0	0	0	0	0	0	0	0	0	0	0	0	0	0	4	0	0	0	0	0	0	0	0	0	0	0	0	0	0	0	0
Feature190	0	0	0	0	0	0	0	0	0	15	0	0	0	0	0	0	0	0	0	0	0	0	124	0	0	0	0	0	0	0	0	0	2351	0	0	0	0	0	0	0	0	0	0	0	0	0	0	0	0
Feature191	0	0	0	0	0	0	0	0	0	0	0	0	0	0	0	0	0	0	0	0	0	0	0	0	0	0	0	0	0	0	0	0	0	0	0	0	0	0	0	0	0	0	0	0	0	0	0	0	5
Feature192	0	0	0	16	870	0	0	0	0	0	0	0	0	0	0	0	0	0	0	0	0	0	0	0	0	12	0	0	0	0	0	0	0	0	0	0	0	512	20	0	0	0	0	53	0	0	0	0	0
Feature193	178	316	0	59	0	2	0	0	0	0	0	0	0	0	0	0	0	0	0	48	0	0	0	186	0	0	0	0	0	0	0	0	0	0	0	0	0	0	0	0	0	0	0	0	51	0	0	0	0
Feature194	43	50	806	0	0	0	0	0	0	0	0	0	0	0	0	0	0	0	0	0	52	0	0	1769	0	0	0	0	0	0	0	0	0	0	0	0	0	0	7	0	0	0	0	0	56	0	0	0	0
Feature195	0	0	0	0	75	0	0	0	0	0	0	0	66	0	0	22	0	0	0	0	0	0	0	0	0	0	0	0	20	2351	0	0	0	0	57	0	0	0	0	0	0	0	0	38	129	0	0	0	0
Feature196	0	0	0	0	0	0	0	0	0	0	0	0	0	0	0	0	0	0	0	0	0	0	0	0	320	0	0	0	0	0	0	0	0	0	0	0	0	0	0	0	0	0	0	0	0	0	0	0	2
Feature197	7	186	8	49	0	0	0	0	0	14	92	0	12	0	55	0	0	20	440	28	14	54	0	110	0	306	0	0	0	134	78	8	0	5	27	0	0	0	26	46	12	46	71	0	0	0	27	0	0
Feature198	58	36	22	0	0	0	0	0	0	0	0	23	0	26	0	87	51	0	17	32	0	0	57	0	0	22	0	0	0	7	241	0	0	0	493	0	6	0	16	165	0	343	40	420	108	0	0	0	0
Feature199	0	0	0	0	0	0	0	0	0	0	0	45	2588	0	0	0	0	0	0	0	3	58	7	0	0	0	0	0	0	0	0	0	0	0	0	0	0	0	8	0	0	0	0	0	0	0	0	0	0
Feature200	0	0	0	0	0	0	0	0	0	0	0	0	0	0	0	0	0	0	0	0	0	0	0	0	638	0	0	55	0	0	0	0	0	440	4	9	111	0	0	0	0	0	0	0	0	0	0	0	0
Feature201	0	0	0	0	0	0	0	0	0	0	7	15	11	60	0	37	99	38	0	0	0	0	0	0	0	0	0	0	0	0	0	63	181	0	0	249	48	0	26	196	0	0	17	356	0	0	0	59	0
Feature202	0	0	0	0	0	0	0	17	222	0	0	0	0	0	0	0	6	197	42	480	0	0	266	0	0	0	9	281	81	0	0	0	0	0	0	3	237	0	0	0	0	0	52	0	0	0	34	0	0
Feature203	0	0	0	0	0	0	0	0	0	0	0	0	0	0	0	0	0	0	0	0	0	0	0	0	2558	0	0	0	0	0	0	0	0	0	0	0	0	0	0	0	0	0	0	0	0	0	0	0	0
Feature204	0	70	0	0	0	0	63	0	0	0	0	0	0	0	0	0	0	0	0	0	0	0	0	0	0	0	0	0	0	0	0	0	0	39	0	0	29	0	0	93	0	0	0	0	0	0	0	1003	159
Feature205	0	0	0	0	0	0	61	0	0	0	39	0	0	29	0	0	6	287	73	10	0	0	0	0	0	0	35	0	0	0	0	0	0	0	0	0	0	0	0	0	0	0	38	0	236	0	0	0	0
Feature206	0	0	0	0	0	0	0	0	0	0	0	0	0	0	0	0	0	0	0	0	0	0	0	0	0	0	0	0	0	0	0	0	0	0	0	0	0	0	0	0	0	0	0	0	0	0	0	0	0
Feature207	0	0	0	33	1622	164	0	0	0	0	0	0	0	0	0	29	0	0	0	0	0	0	0	0	0	0	0	0	0	33	0	0	0	0	0	0	0	0	0	0	0	0	0	0	0	0	0	0	0
Feature208	0	0	0	0	0	0	0	0	0	0	0	0	0	0	0	0	0	0	0	0	0	0	0	0	0	0	0	0	0	0	0	350	0	0	78	0	0	0	199	1817	0	0	0	0	0	0	0	0	0
Feature209	0	0	72	0	0	0	31	60	65	0	22	32	5	336	0	245	0	0	0	0	30	65	140	0	18	31	0	68	0	0	0	39	0	52	121	0	0	10	0	99	0	0	0	0	0	0	126	0	0
Feature210	0	0	0	17	0	0	0	11	0	54	0	0	95	97	12	24	0	23	0	144	147	0	3	17	42	0	7	47	2	0	0	0	0	0	0	0	0	0	8	0	4	0	0	0	5	212	13	0	282
Feature211	0	0	0	0	0	0	0	0	0	443	0	0	0	0	0	0	0	38	0	141	17	3	290	0	0	0	0	0	0	0	0	0	0	0	0	0	0	0	0	0	0	3	17	484	2	0	0	0	0
Feature212	0	0	0	0	0	0	0	0	0	0	0	0	0	0	0	0	0	0	0	4	22	2036	85	0	0	0	0	0	0	0	0	0	0	0	0	0	0	37	266	0	0	0	0	0	0	0	0	0	0
Feature213	0	0	0	0	0	0	0	0	0	0	0	0	0	0	0	0	0	0	0	0	0	0	0	0	0	0	0	0	0	0	0	0	0	0	0	0	0	0	0	0	0	0	0	11	0	0	0	0	0
Feature214	0	3	0	0	0	0	0	0	0	0	0	0	0	19	123	29	162	155	0	0	4	0	0	0	0	13	48	0	0	0	0	224	100	0	70	7	12	57	30	178	7	46	0	0	6	16	0	177	264
Feature215	0	0	0	0	0	0	0	0	0	0	0	152	0	0	0	0	0	0	0	0	0	0	0	0	0	0	0	0	0	0	0	0	87	4	35	622	0	493	0	0	0	0	0	0	0	0	0	0	0
Feature216	0	0	0	0	0	0	0	0	0	0	127	0	0	0	0	0	0	0	13	0	0	0	0	0	0	0	0	0	0	0	0	0	0	0	0	0	0	0	0	0	0	0	0	0	0	0	0	0	0
Feature217	0	0	43	0	0	0	0	0	0	156	0	0	0	0	35	0	0	0	0	0	30	17	0	0	0	51	0	0	584	0	0	0	0	306	0	0	0	0	35	0	0	89	0	0	0	0	27	0	0
Feature218	0	0	84	0	0	0	0	0	611	0	74	0	0	0	0	0	0	0	0	0	0	0	0	0	0	0	0	0	0	0	0	0	0	0	0	14	854	17	0	0	0	0	0	0	0	0	0	0	0
Feature219	0	15	0	14	38	177	0	0	0	0	0	0	0	0	94	0	530	0	0	0	0	0	6	0	0	6	12	0	0	185	0	23	44	0	3	0	3	84	6	5	0	13	0	62	121	0	0	0	104
Feature220	0	0	0	0	424	0	0	0	0	0	0	22	0	0	0	0	0	0	0	119	0	0	84	0	0	0	0	0	0	0	43	0	0	0	0	0	0	0	0	0	0	0	0	0	0	0	0	0	0
Feature221	0	0	0	0	0	0	0	0	0	0	0	0	0	0	0	0	0	0	0	0	0	464	31	0	157	0	0	0	0	0	0	0	0	0	0	0	0	20	119	0	0	0	0	0	0	0	0	0	0
Feature222	0	0	0	0	0	0	0	0	0	0	0	0	0	0	0	0	0	0	0	0	0	0	0	0	295	0	0	0	0	0	0	1933	0	0	0	0	0	0	0	0	0	0	0	0	0	0	0	0	0
Feature223	0	0	0	0	0	0	0	12	0	0	0	7	151	0	0	0	0	154	0	0	0	0	0	0	0	0	59	799	0	0	0	0	0	0	0	0	0	0	0	0	0	0	0	0	0	0	0	0	0
Feature224	0	0	0	0	0	0	0	0	0	0	0	0	0	0	0	0	2272	0	0	0	0	0	0	0	0	0	0	0	0	0	0	0	0	0	0	0	0	0	0	0	0	0	0	0	0	0	0	0	0
Feature225	0	0	35	0	0	0	61	0	0	39	122	0	0	212	0	0	0	0	0	0	0	37	32	448	36	109	0	112	0	0	0	0	0	23	0	0	0	0	11	0	0	323	0	0	24	0	30	0	0
Feature226	0	0	0	0	0	0	0	0	0	0	0	0	0	0	0	0	0	0	0	0	0	0	0	0	0	0	0	0	0	0	0	0	0	0	0	0	0	0	0	0	0	0	0	0	1037	0	0	0	0
Feature227	0	0	0	0	0	0	0	0	0	0	0	0	0	0	0	0	0	0	0	0	0	0	0	0	0	0	0	22	1393	0	0	3	0	0	0	0	0	0	0	0	0	0	0	0	0	0	0	0	0
Feature228	0	0	0	0	0	0	0	0	0	0	0	0	0	353	0	0	0	0	0	0	0	0	0	0	110	0	0	122	0	0	0	0	0	0	0	0	0	0	0	0	0	0	0	0	0	0	66	0	0
Feature229	31	2122	0	0	0	0	0	0	0	0	0	0	0	0	0	0	0	0	0	0	0	0	0	0	0	0	0	0	0	0	0	0	0	0	0	0	0	0	0	0	0	0	0	0	0	0	0	0	0
Feature230	0	0	80	0	0	0	0	0	0	90	0	0	0	0	0	558	0	0	0	0	0	0	0	0	0	0	0	0	0	0	0	35	0	0	0	0	0	0	0	41	0	0	0	0	0	0	0	0	0
Feature231	0	0	0	0	0	0	0	0	0	0	0	0	0	11	0	0	0	255	0	51	0	0	0	0	0	0	17	0	0	0	0	0	0	0	47	779	62	0	0	0	0	0	0	0	45	54	0	136	632
Feature232	7	7	201	0	0	0	0	0	0	0	0	0	0	0	0	0	5	232	0	0	0	0	6	165	989	527	0	0	0	0	0	0	0	0	0	0	0	0	0	0	0	0	0	0	0	0	0	0	0
Feature233	3	0	0	0	0	0	0	107	38	0	0	0	87	0	0	0	0	103	0	63	0	28	0	0	0	0	27	0	0	0	0	0	0	0	0	0	97	5	0	0	0	0	0	43	39	62	0	0	0
Feature234	0	0	0	0	0	0	0	0	0	0	0	0	0	0	0	0	0	0	0	0	0	0	0	0	0	0	0	0	0	0	0	0	0	0	0	0	0	0	0	0	0	0	0	0	0	0	0	0	0
Feature235	64	49	0	0	33	8	0	0	0	0	0	28	8	0	0	10	0	13	16	0	8	17	6	0	0	0	61	18	0	44	107	7	30	0	26	202	12	437	0	0	0	0	18	94	0	0	0	56	0
Feature236	35	78	1979	0	0	0	0	0	0	0	0	0	0	0	0	0	0	0	0	0	0	0	0	0	0	0	0	0	0	0	0	0	0	0	0	0	0	0	0	0	0	0	0	0	0	0	0	0	0
Feature237	0	0	60	0	0	0	0	0	0	33	51	0	0	61	0	0	0	0	51	0	161	0	29	0	0	0	78	26	0	0	0	0	91	0	0	0	0	0	0	0	8	84	26	0	0	0	0	118	0
Feature238	866	0	0	0	0	0	0	0	0	0	0	0	0	0	0	97	0	0	0	0	0	0	0	0	41	0	0	0	0	18	0	0	0	0	0	0	0	0	0	0	0	0	0	0	0	0	0	0	0
Feature239	0	0	0	0	0	0	0	0	36	0	0	0	0	1007	0	0	0	568	0	0	0	0	0	0	0	0	0	0	0	0	0	0	0	0	0	0	0	464	0	0	0	0	0	0	0	0	0	0	0
Feature240	0	0	51	0	0	0	0	37	0	158	0	0	0	0	0	0	0	0	0	48	4	13	44	961	0	0	0	0	0	0	0	0	0	64	0	0	0	0	0	0	0	0	0	0	0	0	24	62	0
Feature241	22	0	0	0	0	0	0	0	0	0	0	22	0	0	0	0	0	0	0	0	0	0	0	0	0	0	0	0	0	0	4	0	22	3	0	0	0	0	234	0	0	0	0	0	0	0	0	0	13
Feature242	0	0	0	0	0	0	0	0	0	0	0	0	0	0	0	0	0	0	0	0	0	0	0	0	0	0	0	0	0	0	0	0	182	0	0	0	0	0	0	354	0	0	0	0	0	0	0	0	0
Feature243	0	0	0	0	0	0	0	0	0	0	0	0	0	0	0	0	0	0	0	0	0	0	57	0	0	0	102	0	6	0	0	0	0	0	3	23	1346	65	0	0	0	70	0	0	0	0	172	0	0
Feature244	0	0	26	0	0	13	366	0	5	480	14	0	0	0	0	0	0	0	0	0	0	81	43	0	35	56	0	18	35	0	0	0	0	48	0	0	0	0	30	0	0	0	0	0	0	0	0	0	0
Feature245	0	0	0	0	0	0	0	0	0	0	0	0	0	0	0	0	0	0	0	0	0	0	0	0	0	0	0	0	0	0	0	0	0	0	0	0	0	1776	0	0	0	0	0	0	0	0	0	0	0
Feature246	0	0	15	0	0	0	0	0	0	28	66	0	0	118	0	6	0	0	0	90	0	73	0	0	30	0	0	10	45	0	0	0	0	0	0	0	115	3	16	0	0	0	4	0	0	0	69	0	0
Feature247	0	0	0	0	0	0	0	0	0	0	0	0	0	0	0	0	0	0	0	0	0	0	0	0	0	0	0	0	0	0	0	0	0	0	0	0	0	0	0	0	0	0	0	0	0	0	0	0	1991
Feature248	0	0	0	0	0	0	0	0	0	0	0	0	0	0	0	0	0	0	0	0	0	0	0	217	0	0	0	0	0	0	0	0	0	0	0	0	0	0	0	0	0	0	0	0	0	0	0	0	0
Feature249	0	0	0	0	0	0	0	0	0	0	0	0	0	0	0	0	0	0	0	0	0	0	0	0	0	0	0	0	0	0	0	0	0	0	0	0	0	0	0	0	0	0	0	0	0	0	0	0	0
Feature250	0	0	0	0	0	0	0	92	0	0	0	0	0	0	0	0	0	0	0	0	0	164	0	0	127	743	0	0	0	0	0	0	0	211	0	0	0	0	0	0	0	260	16	0	0	0	0	0	0
Feature251	0	213	0	0	0	0	0	81	0	124	0	0	0	0	0	0	0	0	0	0	0	0	71	0	0	0	30	0	0	0	0	0	0	0	0	0	0	0	0	0	0	78	0	0	0	0	0	0	0
Feature252	0	0	0	0	2	3	214	0	0	432	0	0	0	0	0	0	0	0	0	0	63	20	0	0	0	215	0	5	137	0	0	0	0	72	0	0	0	0	0	0	0	0	50	0	0	0	3	0	0
Feature253	0	0	0	0	0	0	0	0	0	0	0	0	0	0	0	0	0	0	0	0	0	0	0	0	0	0	0	0	0	0	0	0	0	0	0	0	0	0	0	0	0	0	0	0	0	0	0	0	0
Feature254	0	0	0	0	0	0	0	0	0	0	0	0	0	0	0	0	0	0	0	0	0	0	0	0	0	0	0	0	0	0	0	0	0	0	0	0	0	0	0	0	0	0	0	0	0	0	0	0	0
Feature255	1091	0	0	0	0	0	0	0	0	0	12	77	3	0	9	0	0	0	0	0	0	0	24	0	2	2	0	5	0	34	20	5	16	124	0	4	0	0	6	0	5	0	4	0	21	0	0	0	0
Feature256	5	0	56	18	0	0	0	75	19	0	46	0	33	21	0	0	125	0	8	26	0	0	0	0	4	62	137	21	17	0	0	254	79	21	0	0	52	0	8	75	7	5	147	0	0	57	123	32	0
Feature257	0	0	0	0	0	0	34	27	62	178	0	0	0	0	0	0	0	105	24	0	0	20	48	17	0	68	0	71	121	0	0	0	0	38	53	0	0	0	9	0	2	26	613	0	0	0	0	78	0
Feature258	0	0	0	0	0	0	0	0	0	0	0	0	0	59	0	0	0	0	0	0	0	0	0	0	40	113	0	0	0	0	0	0	0	0	0	0	0	0	30	322	0	0	0	0	0	0	0	0	614
Feature259	0	0	51	0	0	0	42	0	52	0	0	0	0	0	14	41	0	50	48	13	73	0	0	0	0	64	0	16	0	0	33	0	0	0	0	0	0	0	0	0	10	0	69	0	0	0	863	0	0
Feature260	0	0	0	0	0	0	0	0	119	105	0	0	0	0	0	96	0	0	0	0	0	0	107	0	0	0	640	0	0	0	0	0	0	0	38	491	0	0	0	0	0	0	0	0	0	0	0	0	0
Feature261	0	0	0	0	0	0	0	0	0	0	0	0	0	0	0	0	0	0	0	0	0	0	0	0	0	0	0	0	0	0	0	0	0	0	0	0	0	1877	0	0	0	0	0	0	0	0	0	0	0
Feature262	0	0	10	7	0	0	0	18	0	0	0	0	0	22	7	8	0	208	12	32	15	7	9	0	0	8	0	11	0	0	0	94	100	0	0	0	190	17	26	232	0	38	0	0	9	0	0	0	67
Feature263	21	26	179	203	0	0	8	36	13	20	0	0	0	0	17	44	0	0	52	0	0	47	0	36	12	136	0	0	20	0	0	0	0	3	34	0	0	0	12	5	64	0	0	0	0	0	0	0	51
Feature264	5	0	0	0	0	0	0	0	0	0	0	0	0	0	0	0	3	339	0	0	0	0	0	0	0	321	0	86	0	0	0	0	0	0	0	0	0	0	0	0	0	0	0	0	0	0	0	0	0
Feature265	110	0	0	0	0	0	10	0	0	0	19	0	0	0	23	0	30	10	0	7	0	0	15	0	0	0	0	16	0	16	28	31	11	30	97	18	0	136	14	31	44	243	31	0	0	0	0	13	65
Feature266	0	0	0	0	99	0	0	0	0	0	21	532	0	0	0	0	0	0	0	0	0	0	0	0	0	0	0	0	0	0	0	0	0	0	224	0	0	0	0	0	0	0	0	0	30	0	0	0	0
Feature267	0	0	0	0	0	0	0	0	0	0	0	0	0	0	0	0	0	0	0	0	0	0	0	0	0	0	0	0	0	0	0	0	0	0	33	0	0	0	0	0	0	0	0	0	0	0	0	0	0
Feature268	0	0	0	0	0	0	0	0	30	0	0	0	22	34	0	156	0	0	0	0	0	0	0	49	0	28	0	0	22	0	45	0	0	110	0	0	0	0	0	0	31	99	0	0	0	35	0	32	0
Feature269	0	0	0	0	0	0	0	0	0	0	0	0	0	0	0	0	0	0	0	0	0	0	0	0	0	0	0	0	0	0	0	0	0	0	0	0	0	0	0	0	0	0	0	0	0	0	0	0	1823
Feature270	0	0	0	0	0	0	0	0	0	0	0	0	0	0	0	0	0	0	0	98	0	41	6	0	0	0	0	0	0	0	0	0	0	0	0	0	0	0	32	0	0	0	40	0	0	0	0	0	0
Feature271	1778	0	0	0	0	0	0	8	0	0	0	0	0	0	0	0	0	0	0	0	0	0	0	0	0	0	0	0	0	0	0	0	0	0	0	0	0	0	0	0	0	0	0	0	0	0	0	0	0
Feature272	0	0	0	0	0	0	0	0	0	0	0	0	0	0	0	0	0	0	0	0	0	295	33	18	0	0	0	0	0	0	0	0	0	0	0	0	0	0	177	0	0	0	0	0	6	1000	5	0	0
Feature273	0	0	0	0	0	0	0	0	0	0	0	0	0	19	0	0	0	0	0	0	0	0	0	0	0	1733	0	0	0	0	0	0	0	0	0	0	0	0	0	0	0	0	0	0	0	0	0	0	0
Feature274	0	0	0	0	0	0	0	0	0	0	0	0	0	0	0	0	0	0	0	0	0	0	0	0	0	0	0	0	0	0	0	0	0	13	0	0	0	0	41	43	1643	0	0	0	0	0	0	0	0
Feature275	222	45	0	0	44	0	0	0	0	0	0	0	0	0	0	0	0	0	0	0	0	0	0	0	0	0	0	0	27	0	0	0	0	0	0	0	0	0	0	0	20	0	0	0	0	0	0	0	0
Feature276	0	0	0	0	0	0	0	0	0	0	0	0	0	0	0	0	0	0	0	0	0	0	0	0	0	0	0	0	0	13	942	0	0	0	84	96	0	0	0	0	0	0	0	0	0	0	0	0	0
Feature277	67	0	35	35	0	0	0	49	0	24	91	44	22	23	0	38	41	0	51	0	15	0	0	0	0	35	93	0	0	52	3	100	68	0	0	0	0	0	16	83	12	0	0	19	0	12	81	39	35
Feature278	0	0	0	0	0	0	0	29	10	5	12	0	0	704	0	0	0	0	0	0	0	0	0	0	0	11	0	0	0	0	0	0	0	0	0	0	0	0	0	0	0	0	0	0	0	0	0	0	0
Feature279	0	0	0	0	0	0	102	0	0	0	0	0	0	0	0	0	0	0	0	0	0	0	0	0	0	0	0	0	202	0	0	0	0	0	0	0	0	0	0	0	0	667	6	0	0	0	0	0	0
Feature280	0	0	0	0	0	0	0	0	0	0	6	216	0	0	0	0	0	0	0	0	0	0	0	0	0	9	208	0	0	0	0	67	0	0	54	0	0	0	23	3	0	0	0	245	0	0	0	0	85
Feature281	0	0	0	0	114	250	0	0	0	0	0	0	185	0	0	0	0	0	0	0	0	0	0	0	0	0	0	0	0	0	0	0	0	0	452	0	0	0	0	0	0	0	0	0	0	0	0	0	0
Feature282	0	0	0	0	0	0	0	0	0	0	0	0	0	0	0	0	0	0	0	916	0	0	0	0	0	0	0	0	0	0	142	0	0	82	0	0	0	0	0	0	0	0	0	0	0	0	0	0	3
Feature283	0	0	0	0	0	0	0	0	0	0	0	0	0	0	0	0	0	0	0	0	0	0	0	0	0	0	0	0	0	0	0	0	0	0	0	0	0	0	0	0	0	113	0	0	0	0	0	0	0
Feature284	0	0	0	0	0	0	0	0	0	0	0	0	0	0	0	0	0	0	0	0	0	0	4	0	0	0	0	0	0	0	0	0	0	0	55	918	0	0	0	0	0	27	0	0	0	0	0	0	671
Feature285	0	0	0	0	0	0	0	0	0	0	18	572	0	0	0	0	79	0	0	0	0	0	0	0	0	74	76	0	0	0	0	0	0	0	0	0	0	0	85	0	0	0	0	0	235	0	0	0	0
Feature286	0	0	0	0	0	0	0	0	0	0	0	0	0	0	0	0	0	0	97	0	0	0	0	0	0	0	0	0	0	5	297	0	0	0	0	0	0	0	0	0	64	0	0	0	107	0	0	0	0
Feature287	0	17	0	0	0	0	0	0	0	0	0	0	0	0	0	107	0	0	0	7	237	0	9	0	0	0	0	0	0	0	0	0	0	0	0	0	0	0	0	0	10	0	0	0	0	0	0	452	0
Feature288	0	0	0	0	0	0	0	91	72	0	85	0	0	147	71	0	0	0	0	0	0	0	0	0	50	0	0	85	0	0	0	0	0	75	0	0	0	0	0	0	92	78	263	0	0	0	270	0	0
Feature289	0	0	0	0	0	16	695	0	8	362	0	0	0	0	0	0	0	0	0	0	0	0	0	0	0	0	0	0	0	0	0	0	0	0	0	0	0	0	11	0	0	450	0	0	0	0	0	0	0
Feature290	0	65	0	0	835	87	7	0	0	0	0	0	0	0	0	52	0	0	0	0	0	0	0	0	0	0	0	0	0	12	0	0	0	0	0	0	0	0	0	0	0	0	0	23	0	0	0	0	0
Feature291	0	0	29	118	0	0	0	263	0	34	28	0	0	0	0	0	0	0	13	13	0	175	140	0	0	0	0	23	0	0	0	0	0	0	0	0	0	0	39	0	0	0	0	0	0	22	77	0	0
Feature292	0	0	0	33	0	0	10	24	0	15	0	3	61	0	0	0	0	0	12	69	0	27	0	0	15	195	4	87	0	0	189	0	3	43	0	0	0	0	14	0	0	0	44	0	0	6	216	0	0
Feature293	0	0	0	55	0	0	0	157	0	0	0	0	0	0	88	55	0	0	0	0	0	25	204	0	0	0	0	0	36	0	0	0	0	0	0	0	0	0	0	0	0	0	0	0	0	0	247	0	0
Feature294	0	0	0	0	0	0	0	337	0	0	0	0	0	0	0	0	0	0	0	39	0	22	0	0	0	19	0	0	0	0	0	0	0	72	0	0	0	0	26	24	352	0	0	0	0	0	0	0	0
Feature295	0	0	0	0	0	9	510	0	0	0	0	0	0	0	0	0	0	0	0	0	204	0	0	0	18	0	0	0	0	0	0	0	0	0	0	0	0	0	0	24	0	0	0	0	0	0	0	0	0
Feature296	0	0	0	51	0	0	0	0	0	10	276	0	0	0	0	0	0	0	0	0	66	0	0	0	0	75	0	0	240	0	0	0	0	0	0	0	0	0	0	44	160	84	0	0	0	0	0	0	0
Feature297	243	276	81	47	0	0	0	0	0	0	0	0	0	0	0	0	0	0	0	32	0	0	0	0	0	0	0	0	0	0	0	0	0	0	0	0	0	0	0	0	0	0	0	0	0	0	0	0	69
Feature298	0	0	0	0	0	0	0	0	0	0	0	0	0	0	0	0	0	0	0	0	0	0	0	0	0	0	0	0	0	0	0	0	0	0	0	0	0	0	0	0	0	0	0	0	0	0	0	0	0
Feature299	0	2	21	0	0	0	0	0	0	0	0	0	0	1259	0	0	0	0	0	0	171	0	0	0	0	0	0	0	0	0	0	0	0	0	0	0	0	0	0	0	0	0	0	0	0	0	0	0	0
Feature300	0	0	0	0	0	0	0	0	0	0	0	0	0	0	0	0	0	0	0	0	0	0	0	0	0	0	1307	0	0	0	0	0	0	0	0	0	0	0	0	0	0	0	0	0	0	0	0	0	0
Feature301	0	0	0	0	0	0	0	0	0	0	0	0	0	0	0	0	0	0	0	0	0	55	0	0	0	0	0	0	0	0	0	0	0	0	0	0	0	0	0	0	0	0	0	0	0	0	0	0	0
Feature302	0	12	0	0	0	0	0	0	0	0	0	0	0	0	21	38	98	240	0	0	0	0	0	0	0	0	0	0	0	0	0	133	158	0	28	89	0	86	0	84	0	0	0	0	29	0	2	36	0
Feature303	0	0	0	0	0	0	21	32	28	67	0	0	136	0	0	532	0	0	0	86	32	0	0	15	34	0	6	33	0	0	98	0	0	10	0	4	112	0	0	0	0	0	9	0	0	41	14	0	6
Feature304	0	0	0	0	0	0	0	0	24	0	0	0	0	0	0	0	0	0	0	864	0	0	0	0	0	0	0	0	0	0	0	0	0	0	0	0	0	0	0	0	0	0	0	0	0	0	0	0	0
Feature305	0	0	0	24	0	0	0	0	13	50	17	0	0	0	0	0	0	0	0	137	0	161	22	32	9	51	0	20	108	0	0	0	0	10	0	0	0	0	37	0	70	0	0	0	0	132	25	0	0
Feature306	0	0	0	0	0	0	0	0	0	0	0	0	0	0	0	0	0	0	0	0	0	0	0	0	0	0	0	0	0	0	0	0	0	0	1447	0	0	0	0	0	0	0	0	0	0	0	0	0	0
Feature307	0	0	9	0	0	0	26	6	0	24	39	0	5	14	0	0	0	0	60	17	0	0	9	34	23	10	0	115	0	0	0	429	0	106	0	0	0	0	0	9	0	0	69	0	0	0	27	0	34
Feature308	9	81	72	121	0	0	20	36	32	31	0	0	0	0	0	0	0	9	153	25	0	0	42	56	0	54	0	32	45	0	0	0	0	16	0	0	0	0	0	0	48	0	30	0	0	0	16	0	0
Feature309	0	0	0	0	0	0	0	0	0	0	0	0	0	0	0	0	0	0	0	0	0	0	0	0	0	0	0	0	0	0	0	0	0	0	0	0	0	0	0	0	0	0	0	0	0	0	0	0	0
Feature310	0	0	0	0	40	0	0	0	0	17	0	0	0	0	15	209	0	16	0	78	0	0	0	0	0	0	0	0	0	0	0	14	0	0	128	0	0	0	0	0	0	0	0	105	38	0	0	0	0
Feature311	0	0	0	0	0	0	0	0	0	0	0	0	0	0	0	0	0	0	0	0	0	0	0	0	0	0	0	0	4	6	1204	7	0	0	2	138	18	9	0	0	0	0	0	0	0	0	0	0	0
Feature312	0	0	0	93	0	0	0	0	3	57	35	0	0	183	0	221	0	0	0	9	52	0	7	38	3	0	0	14	0	0	0	0	304	0	0	0	69	0	0	0	0	16	0	0	7	38	0	0	80
Feature313	0	0	0	0	0	0	0	0	0	0	0	0	0	0	1368	0	0	0	0	0	0	97	11	0	0	0	0	0	0	0	0	0	0	21	0	0	0	0	25	0	0	0	0	0	0	0	0	0	0
Feature314	0	0	0	0	0	0	0	0	0	0	0	0	0	0	0	0	0	0	0	0	0	8	449	0	0	0	0	65	0	0	0	0	0	0	0	0	0	0	0	0	0	0	0	0	0	40	0	0	0
Feature315	0	0	0	0	0	0	0	25	46	55	0	0	0	0	0	0	0	0	0	0	0	0	0	40	0	0	0	0	0	0	0	5	0	47	173	47	4	781	11	64	0	76	0	0	0	0	0	0	0
Feature316	0	82	0	0	0	0	0	0	0	0	0	0	0	0	0	653	0	0	0	0	0	0	33	0	47	0	0	0	0	0	0	12	0	0	368	0	0	0	0	0	0	0	0	0	0	0	0	213	0
Feature317	0	0	0	0	0	0	0	426	0	0	488	0	0	0	0	0	0	0	0	0	0	0	0	0	0	0	0	0	0	0	0	0	0	93	0	0	0	0	0	0	0	0	0	0	0	49	0	0	0
Feature318	0	0	0	0	0	0	0	0	0	0	0	0	0	0	0	0	0	0	0	0	0	51	0	0	0	0	0	0	0	0	0	906	417	0	3	0	0	0	19	92	0	0	0	0	0	0	0	0	0
Feature319	0	0	0	0	8	25	678	0	0	0	0	0	0	0	0	0	0	0	0	0	0	0	81	0	0	0	0	14	0	0	0	0	0	115	0	0	0	0	0	0	0	0	0	0	0	0	0	0	0
Feature320	0	0	0	0	0	0	0	0	0	0	0	0	0	0	0	0	0	0	0	0	0	0	0	0	0	0	0	0	0	0	0	300	0	0	0	0	0	11	86	1079	0	0	0	0	0	0	0	0	0
Feature321	0	0	0	464	0	0	0	0	0	0	0	0	0	483	0	0	0	0	0	0	0	0	0	0	0	0	0	0	149	0	0	0	0	223	0	0	0	0	0	0	0	0	59	0	0	0	0	0	0
Feature322	0	0	39	31	0	0	0	34	20	0	0	0	0	37	0	152	0	0	0	13	256	0	0	0	0	0	163	0	0	0	0	53	0	0	0	0	0	0	0	0	0	0	0	0	0	0	0	0	0
Feature323	0	0	0	0	0	0	0	89	0	0	0	0	0	0	0	0	0	0	0	0	240	183	0	0	135	457	0	0	0	0	0	0	0	161	0	0	0	0	0	0	0	44	0	0	0	0	0	0	0
Feature324	0	0	0	0	0	0	0	0	160	0	181	0	0	0	0	0	0	0	0	0	0	0	0	0	0	0	0	0	0	0	0	0	0	0	0	0	121	0	35	23	590	0	0	0	0	0	0	0	0
Feature325	0	0	57	0	0	0	0	41	20	0	0	0	0	0	0	0	0	0	0	121	0	0	0	0	0	0	0	0	0	0	0	0	0	0	0	0	237	0	0	0	0	0	0	0	0	0	0	0	0
Feature326	0	0	0	0	0	0	0	0	0	0	0	0	0	0	0	0	0	0	0	0	0	0	0	0	0	820	0	0	554	0	74	0	0	0	0	0	0	0	0	0	0	0	0	0	0	0	0	0	0
Feature327	0	0	26	0	0	0	11	0	13	0	0	0	0	0	0	0	0	0	149	0	0	0	0	0	0	0	0	14	0	0	0	0	0	0	0	0	0	892	0	0	0	0	0	0	0	0	0	0	0
Feature328	0	0	0	0	0	0	36	16	44	65	16	0	0	0	0	0	0	27	11	9	0	51	24	70	84	34	12	57	103	0	0	0	0	0	0	0	32	0	17	0	0	4	0	0	16	23	0	0	0
Feature329	0	0	6	0	0	0	0	0	0	0	0	0	0	7	0	0	954	0	0	349	0	0	0	0	0	4	0	0	0	0	0	0	0	0	0	21	0	0	8	0	0	0	0	0	0	0	0	0	0
Feature330	0	0	0	0	0	0	0	0	0	0	0	0	0	0	0	0	0	0	0	0	0	0	0	0	0	0	0	0	0	0	0	0	0	0	0	0	0	0	0	0	0	0	0	0	0	0	0	0	1418
Feature331	0	9	0	0	0	0	0	0	0	0	0	0	0	0	0	0	547	0	0	0	0	0	0	0	0	0	91	0	0	142	0	0	128	0	65	0	0	151	0	0	0	0	0	0	0	0	0	0	0
Feature332	0	0	0	0	65	223	0	0	0	0	0	0	57	0	0	0	0	0	0	0	0	0	0	0	0	0	0	0	0	117	0	0	0	0	285	0	0	0	0	0	0	0	0	0	0	0	0	0	0
Feature333	0	0	0	88	0	0	0	0	0	0	0	133	0	0	0	135	0	0	0	0	0	0	0	0	0	0	0	0	0	0	0	0	0	0	54	0	0	0	0	0	0	0	0	0	0	0	0	58	103
Feature334	0	0	0	0	0	0	0	254	0	0	0	0	0	0	0	0	0	0	0	0	0	0	0	0	0	0	0	101	0	0	0	0	0	134	0	0	123	0	0	0	0	0	69	0	0	155	274	0	0
Feature335	7	12	451	0	0	0	0	0	0	0	0	0	0	0	0	0	0	0	0	0	0	0	0	0	0	0	0	0	0	0	0	0	0	0	0	0	0	0	0	0	0	0	0	0	0	0	0	0	0
Feature336	0	0	0	0	0	0	0	0	0	0	0	0	0	0	0	0	0	0	0	0	0	0	0	0	0	0	0	0	0	0	0	0	0	0	0	0	0	0	0	0	0	0	0	0	0	0	0	0	0
Feature337	0	0	0	0	0	0	0	0	0	0	0	0	0	0	0	0	1389	0	0	0	0	0	0	0	0	0	0	0	0	0	0	0	0	0	0	0	0	0	0	0	0	0	0	0	0	0	0	0	0
Feature338	0	0	0	0	0	0	0	0	0	0	0	0	0	0	0	0	0	0	0	0	0	0	0	0	0	0	0	0	0	0	0	0	0	0	0	0	0	0	0	0	0	0	0	0	0	0	0	0	0
Feature339	0	0	0	0	0	0	0	0	0	0	0	0	0	102	0	0	0	0	0	0	0	0	0	0	0	0	0	0	0	0	0	409	21	0	0	7	288	5	28	500	0	0	0	0	0	0	0	0	0
Feature340	0	0	0	0	0	0	0	0	0	0	0	0	0	0	0	0	0	0	0	0	0	0	0	140	0	0	0	0	0	0	0	0	0	0	0	3	0	0	0	153	0	0	0	0	0	0	0	0	0
Feature341	0	0	0	0	0	0	0	13	0	0	0	0	0	0	0	0	0	0	0	0	0	0	0	0	0	0	0	0	8	0	0	0	598	3	0	4	342	12	0	0	0	0	0	0	0	0	0	0	0
Feature342	0	0	4	0	0	0	0	0	12	0	14	98	0	230	37	0	152	0	7	0	0	0	0	0	44	0	0	53	29	0	0	0	0	0	0	0	0	0	0	0	0	0	46	0	0	0	0	0	219
Feature343	0	0	0	0	0	0	0	0	0	0	0	0	0	0	0	0	0	0	0	0	0	0	0	0	0	0	0	0	0	0	0	0	0	0	0	0	0	0	0	0	0	0	0	0	0	0	0	0	0
Feature344	1335	0	0	0	0	0	0	0	0	0	0	0	0	0	0	0	0	0	0	0	0	0	0	0	0	0	0	0	0	0	0	0	0	0	0	0	0	0	0	0	0	0	0	0	0	0	0	0	0
Feature345	0	0	0	0	0	0	0	0	0	75	0	0	0	0	0	117	0	0	0	0	0	0	0	0	71	0	0	57	0	0	0	0	0	0	0	0	0	0	0	0	55	0	0	0	0	0	0	0	0
Feature346	0	0	0	4	3	398	0	0	0	0	0	0	0	0	0	14	11	0	0	0	0	0	10	0	0	0	0	0	4	0	15	0	80	0	0	492	0	0	0	0	0	0	0	0	0	0	0	0	20
Feature347	0	0	0	0	0	0	0	0	0	0	0	0	0	0	0	0	681	0	0	0	0	0	0	0	0	0	0	0	0	0	0	26	64	0	3	0	0	56	3	11	0	0	0	32	16	0	0	0	0
Feature348	0	0	0	0	0	0	0	0	0	0	0	0	0	0	0	0	0	0	0	0	0	0	0	0	0	0	0	6	493	0	0	0	0	31	0	0	0	0	0	0	6	783	0	0	0	0	0	0	0
Feature349	0	0	0	0	0	0	21	0	0	0	0	0	0	0	0	0	0	0	0	0	0	0	0	0	0	24	0	0	0	0	0	0	0	0	0	0	0	144	0	0	0	0	0	0	0	0	0	0	0
Feature350	0	0	0	0	0	0	0	0	0	0	0	0	0	0	0	0	0	0	0	0	0	0	0	0	0	0	0	1313	0	0	0	0	0	0	0	0	0	0	0	0	0	0	0	0	0	0	0	0	0
Feature351	0	0	0	0	371	0	0	0	0	0	0	0	0	0	0	0	0	0	0	0	0	0	0	0	0	0	0	0	0	0	0	0	0	0	60	0	0	0	0	0	0	0	0	180	27	0	0	0	0
Feature352	0	0	0	0	0	0	0	0	0	0	0	0	0	0	0	0	0	0	0	0	0	0	0	0	0	0	0	0	0	0	0	0	0	0	0	0	0	0	0	0	0	0	0	0	0	0	0	0	0
Feature353	133	0	0	0	0	0	0	0	0	0	0	0	0	0	0	0	0	0	0	0	0	0	0	0	0	0	0	0	0	0	0	0	0	0	412	0	0	0	0	0	0	0	19	453	96	0	0	0	0
Feature354	0	0	4	3	0	0	0	3	0	0	19	0	30	4	11	3	33	14	0	3	0	0	0	6	0	4	3	0	0	0	0	40	11	0	19	0	66	3	4	13	2	28	0	39	4	9	4	42	320
Feature355	62	0	0	0	0	0	0	17	0	0	0	0	0	0	0	0	0	0	0	0	0	0	117	0	0	0	52	0	0	0	0	0	0	0	0	0	0	0	0	0	0	0	0	0	0	0	0	0	902
Feature356	0	0	0	774	0	0	0	0	0	0	0	0	0	0	0	0	0	0	0	0	0	0	0	0	0	0	0	0	0	0	0	0	0	0	0	0	0	0	0	0	0	0	0	0	0	0	0	0	0
Feature357	0	0	0	0	71	230	0	0	0	0	0	0	0	0	0	0	0	0	0	0	0	0	0	0	0	0	0	0	0	0	0	0	0	0	0	13	0	67	0	0	0	0	14	455	0	0	0	0	0
Feature358	0	0	0	0	0	0	0	0	0	0	0	0	0	0	0	0	0	0	0	0	0	0	0	0	0	0	0	0	0	0	0	0	0	0	0	0	0	0	0	0	0	0	0	0	0	0	0	0	0
Feature359	0	0	0	0	0	0	0	0	0	0	0	0	0	0	0	0	0	0	0	0	0	0	0	0	0	0	1261	0	0	0	0	0	0	0	0	0	0	0	0	0	0	0	0	0	0	0	0	0	0
Feature360	0	0	0	0	0	0	0	0	0	0	0	0	0	0	0	0	0	0	0	0	0	0	0	0	0	0	51	1164	0	0	0	0	0	0	0	0	0	0	0	0	0	0	0	0	0	0	0	0	0
Feature361	0	0	0	0	0	0	0	154	0	0	0	0	0	0	0	0	0	0	0	0	0	0	0	0	0	1067	0	0	33	0	0	0	0	0	0	0	0	0	0	0	0	0	0	0	0	0	0	3	0
Feature362	0	4	39	74	0	6	123	50	21	0	69	0	0	0	0	0	0	0	0	95	0	0	55	0	0	0	0	0	0	0	0	0	0	34	0	0	0	0	0	0	0	0	0	0	4	106	0	0	0
Feature363	0	0	0	23	0	0	0	0	0	0	0	0	0	0	0	0	0	0	0	0	0	0	0	0	0	66	0	0	0	0	0	0	1158	0	0	0	0	0	0	0	0	0	0	0	0	0	0	0	0
Feature364	0	0	0	0	0	0	0	77	0	0	37	0	0	0	0	0	0	0	0	436	0	0	0	0	50	0	14	303	62	0	0	0	0	0	0	0	0	0	0	0	0	0	21	0	0	0	0	0	0
Feature365	0	0	11	0	0	0	0	0	10	0	0	0	0	60	385	193	0	0	0	0	25	0	23	0	0	0	0	0	13	0	0	0	35	0	0	0	0	0	0	0	0	0	27	302	0	0	10	47	28
Feature366	0	0	0	0	0	0	0	0	0	0	0	0	0	0	0	0	0	0	0	0	0	0	0	0	0	0	0	0	26	0	0	0	0	0	0	0	0	0	0	0	0	0	0	0	0	0	0	0	0
Feature367	0	0	34	0	0	0	0	0	28	10	77	0	0	32	0	0	0	0	0	0	7	0	0	0	239	185	0	11	28	0	0	170	0	35	0	0	116	4	0	2	21	15	7	0	0	12	0	0	0
Feature368	0	235	0	3	0	0	0	0	0	14	0	0	0	18	0	0	0	37	0	10	10	10	0	106	0	0	0	0	0	0	334	0	0	0	0	0	0	0	9	5	0	0	149	0	12	0	0	0	0
Feature369	524	0	0	0	0	0	0	0	0	0	0	0	0	0	0	0	0	0	0	0	0	0	0	0	0	0	0	0	0	0	0	0	0	0	0	0	0	0	0	0	0	0	0	0	0	0	0	0	0
Feature370	0	28	56	0	0	0	51	0	8	46	5	0	5	57	0	68	0	0	222	10	0	12	48	43	12	40	0	0	34	0	0	0	0	0	0	0	0	0	0	0	0	0	0	0	9	0	5	0	0
Feature371	0	0	0	0	0	0	0	0	0	65	0	0	0	0	0	46	0	0	38	0	0	0	49	48	59	0	540	53	0	0	0	0	0	22	0	0	0	0	0	0	0	0	0	0	0	0	0	0	0
Feature372	0	0	20	0	0	0	0	0	0	0	0	10	713	0	0	2	0	0	0	0	0	0	0	0	0	0	0	0	0	0	0	0	0	0	0	0	0	0	0	0	0	0	0	0	0	0	0	0	0
Feature373	0	0	0	0	0	0	0	0	0	0	0	0	0	0	0	0	0	0	0	0	0	0	0	431	0	0	0	0	0	0	0	0	0	0	0	0	0	0	50	25	694	0	0	0	0	0	0	0	0
Feature374	0	0	0	0	0	0	0	0	0	0	0	0	0	0	0	0	0	0	0	0	0	0	0	0	0	0	0	0	0	0	0	0	0	0	0	0	0	0	0	0	0	0	0	0	0	0	0	0	0
Feature375	0	0	0	0	61	915	0	0	0	0	0	27	0	0	0	24	0	15	0	0	0	0	0	0	0	0	0	0	0	0	0	0	0	0	67	30	0	0	0	0	0	0	0	21	0	0	0	0	0
Feature376	0	0	65	0	0	0	0	0	0	0	0	0	0	0	0	0	0	0	0	0	0	0	0	0	0	0	0	0	0	0	0	0	0	0	0	0	0	0	0	0	0	0	0	0	17	170	0	0	0
Feature377	0	0	10	0	0	0	8	11	0	14	127	0	0	61	0	0	0	0	0	259	37	0	10	45	12	10	11	27	12	0	0	0	0	7	0	0	0	0	0	0	0	0	0	0	0	0	0	0	70
Feature378	0	0	26	0	0	0	0	0	0	0	103	0	0	157	0	0	0	0	0	23	179	0	53	0	32	0	0	0	0	0	0	0	204	0	0	0	0	10	0	0	0	77	0	0	0	0	0	129	0
Feature379	0	0	0	0	0	0	0	0	0	0	0	0	0	0	0	1159	0	0	0	0	0	0	0	0	0	0	0	0	0	0	0	0	0	0	0	0	0	0	0	0	0	0	0	0	0	0	0	0	0
Feature380	0	0	6	23	0	0	0	15	0	11	12	2	0	310	0	20	15	0	0	0	18	7	5	4	11	0	9	27	16	0	0	78	0	0	0	0	0	0	5	57	15	62	0	0	6	44	10	69	0
Feature381	0	0	0	0	0	0	0	0	0	0	0	0	0	0	0	0	0	0	0	0	0	0	0	0	0	247	0	0	0	0	0	0	0	0	0	0	0	0	0	0	0	0	0	0	0	0	0	0	0
Feature382	0	0	0	0	52	0	24	0	0	0	0	21	0	0	0	0	0	0	0	0	0	0	0	0	0	0	0	0	0	0	0	0	0	0	0	0	0	0	0	0	0	0	0	29	0	0	0	18	0
Feature383	0	0	0	0	0	0	0	0	0	0	0	0	0	37	0	47	0	0	0	0	0	0	0	0	0	0	0	0	0	0	0	140	0	147	0	0	0	0	0	0	65	58	0	0	0	42	0	0	0
Feature384	0	0	0	0	0	0	0	0	0	0	0	0	0	0	0	0	0	0	0	0	0	0	0	0	0	0	0	0	0	0	0	0	0	0	0	0	0	0	0	0	0	0	0	0	0	0	0	0	0
Feature385	0	0	0	0	1147	0	0	0	0	0	0	0	0	0	0	0	0	0	0	0	0	0	0	0	0	0	0	0	0	0	0	0	0	0	0	0	0	0	0	0	0	0	0	0	0	0	0	0	0
Feature386	2	0	26	20	0	0	39	10	22	30	9	0	9	16	45	0	0	36	26	43	0	17	84	37	24	18	0	13	8	0	0	0	0	21	0	0	0	0	5	0	12	7	12	0	89	0	22	0	0
Feature387	0	0	16	66	0	2	49	4	0	0	0	0	0	243	0	0	4	204	5	57	0	0	0	20	9	0	0	17	8	0	0	0	0	0	0	0	6	6	0	0	0	0	0	0	9	8	13	3	142
Feature388	0	0	0	0	0	0	0	0	0	0	0	0	0	0	0	0	2	0	0	1133	0	0	0	0	0	0	0	0	0	0	0	0	0	0	0	0	0	0	3	0	0	0	0	0	0	0	0	0	0
Feature389	0	0	0	0	0	0	0	0	0	0	6	0	0	0	0	0	0	0	0	0	0	0	0	0	0	0	0	0	237	0	0	0	0	0	0	17	723	13	0	0	0	0	0	0	0	0	0	0	2
Feature390	0	0	139	0	0	0	0	0	19	0	0	0	0	0	0	0	0	57	0	150	0	0	0	37	129	117	0	30	77	0	0	0	0	0	0	0	0	0	0	0	0	0	0	0	0	0	0	0	0
Feature391	0	0	0	0	33	0	0	0	0	0	0	0	0	0	0	0	0	0	0	30	0	0	0	0	0	0	0	0	0	0	0	0	0	0	101	0	0	0	0	0	78	0	0	0	23	0	0	0	0
Feature392	0	0	0	0	0	0	0	0	0	0	0	0	0	0	0	0	0	0	0	0	0	0	0	0	0	0	0	0	0	0	0	0	0	0	0	0	0	0	0	0	0	0	0	0	0	0	0	0	0
Feature393	0	0	0	0	0	0	0	0	0	0	0	0	0	0	0	0	0	0	0	0	0	0	0	0	0	0	0	0	0	0	0	0	0	0	1115	0	0	0	0	0	0	0	0	0	0	0	0	0	0
Feature394	0	0	0	0	0	0	0	0	0	0	0	0	0	0	0	0	0	0	0	0	0	0	0	0	0	0	0	29	7	0	0	0	0	0	0	0	0	0	0	0	0	0	0	0	0	0	0	0	0
Feature395	0	0	0	0	0	0	0	0	0	0	0	0	0	0	0	0	0	0	0	0	0	792	65	0	0	0	0	0	0	0	0	0	0	0	0	0	0	23	233	0	0	0	0	0	0	0	0	0	0
Feature396	0	0	0	0	0	0	0	0	0	124	0	0	0	0	0	0	0	0	0	0	0	290	12	0	0	0	0	0	474	0	0	0	0	0	0	0	152	0	53	0	0	0	0	0	0	0	0	0	0
Feature397	0	0	0	0	0	0	0	0	0	0	0	0	0	0	0	0	0	0	0	0	0	0	0	0	0	0	0	0	0	0	0	1105	0	0	0	0	0	0	0	0	0	0	0	0	0	0	0	0	0
Feature398	0	0	0	0	0	0	0	0	0	0	0	0	0	0	0	0	0	0	0	0	0	0	0	0	0	0	0	0	0	0	0	0	0	0	0	0	0	0	0	0	0	0	0	0	0	0	0	0	0
Feature399	0	0	23	0	0	0	25	0	0	773	0	0	0	0	0	0	0	0	0	0	0	0	0	0	0	0	0	0	0	0	0	0	0	37	0	0	0	0	0	0	0	0	0	0	0	0	0	0	2
Feature400	0	0	0	0	0	0	0	0	0	0	0	0	0	0	0	0	0	0	0	0	0	0	0	0	0	0	0	0	0	0	0	0	0	0	0	0	0	0	0	0	0	0	0	0	0	0	0	0	1097
Feature401	0	0	0	0	482	0	0	0	0	0	0	0	0	0	0	0	0	0	0	0	0	0	0	5	0	0	0	0	0	0	0	0	39	0	0	38	0	0	0	0	0	0	0	117	0	0	0	0	0
Feature402	0	0	0	109	0	0	0	0	0	0	47	0	0	64	0	0	0	38	78	0	179	5	19	0	0	0	0	0	0	0	0	0	220	0	0	0	42	0	0	0	0	121	0	0	0	0	0	87	0
Feature403	38	0	0	0	0	0	0	0	0	0	0	0	0	0	0	0	0	0	0	0	0	0	0	0	0	0	0	0	0	25	0	0	0	0	580	420	0	0	0	0	0	0	0	0	0	0	0	0	0
Feature404	0	0	0	0	0	0	0	0	0	0	0	0	0	0	0	410	0	0	0	0	0	0	677	0	0	0	0	0	0	0	0	0	0	0	0	0	0	0	0	0	0	0	0	0	0	0	0	0	0
Feature405	0	0	13	115	0	0	36	0	0	53	19	0	0	24	61	23	0	6	0	0	10	20	0	61	0	96	0	14	30	0	0	0	0	0	23	0	0	0	0	0	5	0	9	0	34	0	142	0	0
Feature406	0	0	0	0	0	0	0	0	0	0	0	0	0	0	22	0	0	0	0	0	0	0	0	0	0	0	100	0	0	0	0	0	0	0	0	0	0	0	0	0	0	0	0	0	0	0	0	0	814
Feature407	0	0	0	10	471	0	0	0	0	0	0	0	0	0	0	0	14	7	0	0	0	0	0	0	0	0	0	0	0	0	58	0	0	0	0	0	0	0	0	0	0	0	0	0	0	0	0	0	0
Feature408	0	0	0	0	0	0	0	0	0	0	0	0	0	0	0	0	0	0	0	0	0	0	0	0	0	0	0	0	0	0	0	0	0	0	0	0	0	0	0	0	0	0	0	0	0	0	0	0	0
Feature409	613	0	0	0	461	0	0	0	0	0	0	0	0	0	0	0	0	0	0	0	0	0	0	0	0	0	0	0	0	0	0	0	0	0	0	0	0	0	0	0	0	0	0	0	0	0	0	0	0
Feature410	0	0	360	0	0	0	0	0	0	0	0	0	0	328	0	0	0	0	250	0	0	0	0	0	0	122	0	0	0	0	0	0	0	0	0	0	0	0	0	8	0	4	0	0	0	0	0	0	0
Feature411	0	0	0	0	37	0	0	0	0	0	0	0	0	0	0	25	0	0	0	0	0	0	0	0	0	0	0	0	0	0	0	0	0	0	0	23	0	112	0	0	0	0	0	0	0	0	0	0	0
Feature412	0	226	0	0	0	0	0	0	102	0	0	0	0	0	0	0	0	0	0	0	0	0	34	0	0	0	0	0	0	0	0	0	0	47	276	349	0	0	0	0	0	0	0	0	0	0	0	0	0
Feature413	0	102	0	71	0	0	0	0	0	0	0	0	0	0	0	0	0	21	0	0	0	0	0	0	0	0	0	0	0	0	0	40	0	0	0	0	0	0	0	0	0	0	0	0	690	0	0	0	0
Feature414	102	0	0	0	0	0	0	0	0	0	0	0	0	0	0	0	0	0	0	0	0	0	0	0	0	0	0	0	0	0	0	0	0	0	0	0	0	0	0	0	0	46	675	0	0	0	0	0	0
Feature415	0	0	0	0	0	0	82	0	0	0	0	0	0	0	0	130	0	0	0	0	0	0	40	0	0	0	27	0	0	0	0	0	431	0	0	0	27	0	0	0	0	0	0	0	0	0	224	0	0
Feature416	431	0	0	0	0	0	6	0	0	0	0	0	0	0	0	53	0	0	0	0	0	25	0	0	0	0	0	0	10	0	0	0	0	0	142	0	0	0	0	0	0	0	0	0	0	0	0	0	0
Feature417	0	0	0	0	0	0	0	0	0	221	0	0	0	0	0	0	0	0	0	0	0	0	0	607	0	0	0	0	0	0	0	0	0	0	0	0	0	0	0	0	0	0	76	0	0	0	0	0	0
Feature418	0	0	0	0	0	0	0	0	0	0	0	0	0	0	0	0	0	0	0	0	0	0	0	0	0	0	0	0	0	0	0	0	0	0	0	0	0	0	0	0	0	0	0	0	0	0	0	0	0
Feature419	0	6	50	0	0	0	0	12	0	15	0	0	0	176	0	0	0	32	0	17	0	0	13	25	0	28	9	0	0	0	12	0	0	11	0	0	0	0	0	0	0	0	0	0	0	34	0	0	0
Feature420	0	0	0	12	875	122	0	0	0	0	0	0	0	0	0	0	0	0	0	0	0	0	0	0	0	0	0	0	0	0	0	0	0	0	0	0	0	0	0	0	0	0	0	0	0	0	0	0	0
Feature421	0	0	0	19	899	0	0	0	0	0	0	0	0	0	0	0	34	0	0	0	0	0	0	0	0	0	0	0	0	0	0	0	0	0	0	0	0	0	0	0	0	0	0	21	0	0	0	0	0
Feature422	0	0	0	49	0	0	42	0	43	34	0	34	0	10	0	25	0	0	30	0	0	0	63	71	22	0	51	122	0	0	0	0	0	0	0	0	0	0	0	0	0	0	0	0	0	0	70	0	0
Feature423	0	0	0	0	0	0	0	0	0	135	64	0	0	0	0	0	0	135	32	0	0	0	104	0	140	0	7	48	0	0	0	0	0	49	0	0	0	0	0	0	0	0	75	0	0	0	0	0	203
Feature424	0	0	0	0	0	0	0	72	107	0	0	0	0	0	0	0	0	0	0	0	0	0	0	0	0	0	0	0	0	0	0	107	0	92	0	0	100	0	0	0	0	0	0	0	0	0	0	0	0
Feature425	0	0	0	0	0	0	0	0	0	0	0	0	0	0	0	0	0	0	0	0	0	0	0	0	0	0	0	0	0	0	0	0	913	0	0	0	0	0	0	0	0	0	0	0	0	0	0	0	0
Feature426	0	0	0	0	0	0	0	24	0	0	0	0	0	0	0	0	0	58	0	0	0	0	0	0	0	10	0	0	0	0	0	0	0	0	0	144	0	103	39	99	0	51	0	0	0	0	0	0	68
Feature427	0	0	0	0	67	0	0	0	0	0	213	263	0	0	0	0	0	0	0	0	0	0	0	0	0	0	0	0	0	0	0	71	0	0	179	0	0	0	0	0	0	0	0	86	0	0	0	0	0
Feature428	0	182	0	0	0	0	39	0	0	0	0	0	0	0	0	40	0	0	0	0	0	0	0	0	32	0	0	0	0	0	0	0	0	0	273	0	0	0	0	0	0	0	0	0	0	0	0	0	0
Feature429	0	0	0	0	405	0	0	0	0	0	63	0	93	0	0	0	0	0	0	0	0	0	0	0	0	0	0	0	0	0	0	0	0	0	216	0	0	0	0	0	0	0	0	0	0	0	0	0	0
Feature430	0	0	0	0	0	0	7	52	0	0	0	0	0	0	0	0	0	0	12	269	2	77	19	0	11	0	0	76	36	0	0	0	0	13	0	0	0	0	35	0	0	0	37	0	0	162	54	0	0
Feature431	0	0	0	0	0	0	0	0	0	0	0	0	0	0	0	0	0	0	0	0	0	0	0	0	0	0	0	0	0	0	0	0	0	0	0	0	0	64	0	0	0	0	0	0	0	0	0	0	0
Feature432	0	21	0	0	0	0	0	0	0	0	0	0	0	0	0	0	0	0	0	0	0	0	0	0	0	0	0	0	0	0	0	0	0	0	0	0	0	0	0	0	0	0	0	0	0	0	0	958	0
Feature433	0	0	0	0	0	0	0	0	0	0	737	0	0	0	0	2	0	0	0	0	0	0	87	0	0	0	4	148	0	0	0	0	0	0	0	0	0	0	0	0	0	0	0	0	0	0	0	0	0
Feature434	0	0	0	0	0	0	0	0	0	0	0	0	0	0	0	0	0	0	0	0	0	0	0	0	0	0	0	0	0	0	0	0	0	0	0	0	0	0	0	0	0	0	0	0	0	0	0	0	0
Feature435	0	0	0	0	0	0	0	0	0	0	0	0	0	0	0	0	0	0	0	0	0	0	0	0	0	0	0	0	0	0	0	0	0	0	0	0	0	0	0	0	0	0	0	0	0	0	0	0	0
Feature436	12	127	0	0	0	0	0	0	36	56	0	0	0	0	0	0	0	0	0	0	0	0	44	103	0	0	0	0	0	0	0	0	0	0	61	0	0	0	0	0	0	74	0	0	0	0	0	0	0
Feature437	0	0	0	0	0	0	10	0	0	0	0	0	0	0	0	0	0	0	0	3	37	0	0	0	0	0	0	3	11	0	0	0	0	0	0	0	0	0	0	16	223	9	9	0	0	0	0	85	0
Feature438	0	0	0	0	0	0	0	0	0	0	0	0	0	0	0	0	0	0	0	0	0	0	0	0	0	336	0	0	0	0	0	0	0	0	8	0	628	0	0	0	0	0	0	0	0	0	0	0	0
Feature439	0	0	0	0	0	0	0	0	0	7	0	0	0	0	0	0	0	0	0	0	0	35	0	0	0	0	0	0	0	0	0	13	43	0	0	0	0	42	48	0	0	14	0	137	18	0	0	0	0
Feature440	0	0	0	0	0	0	0	0	0	0	0	0	0	0	0	0	0	0	0	0	0	0	0	0	0	0	0	0	0	638	0	0	0	0	0	0	0	0	0	0	0	0	0	0	0	0	0	0	322
Feature441	5	0	0	0	0	0	0	0	0	0	0	0	0	0	0	0	0	0	0	0	0	0	0	0	0	0	0	0	0	0	0	0	0	0	145	0	0	0	0	0	0	0	0	231	25	0	0	0	0
Feature442	0	0	0	0	0	0	0	0	0	0	0	48	49	92	0	0	0	0	0	0	0	0	0	27	0	0	0	0	0	0	0	0	165	0	0	0	0	54	0	0	0	0	0	0	0	0	0	0	89
Feature443	0	0	0	15	0	0	38	0	0	216	0	0	0	0	0	0	0	0	0	10	22	0	5	73	12	14	0	0	16	0	0	0	0	0	0	0	0	0	0	0	0	0	0	0	0	0	0	0	0
Feature444	0	9	0	0	0	0	0	0	0	0	0	0	0	0	0	77	0	0	0	0	0	0	0	0	0	0	0	0	0	0	0	107	132	0	0	0	18	0	35	279	0	0	0	0	25	0	13	0	109
Feature445	0	0	0	0	0	0	0	0	0	0	0	0	0	697	0	0	0	0	0	91	0	0	0	0	0	0	0	0	0	0	0	0	0	0	0	0	0	0	0	0	0	43	0	0	28	0	0	0	0
Feature446	0	0	0	0	0	0	0	0	0	0	0	0	0	0	0	0	0	0	0	0	207	0	0	0	0	744	0	0	0	0	0	0	0	0	0	0	0	0	0	0	0	0	0	0	0	0	0	0	0
Feature447	111	0	12	8	0	0	0	0	0	0	0	0	0	0	0	0	46	0	0	0	8	0	0	7	0	48	0	0	0	16	0	0	0	0	84	67	0	133	0	0	0	0	0	0	0	0	0	0	0
Feature448	0	0	0	18	0	0	0	11	5	6	17	0	0	25	27	11	0	54	0	0	14	0	0	0	0	115	49	0	0	16	0	27	0	11	0	0	0	0	8	6	9	9	0	0	0	0	16	20	0
Feature449	0	0	0	0	0	0	0	0	0	0	0	0	0	0	0	0	814	0	0	0	0	0	0	0	0	0	0	0	0	0	0	0	0	0	0	0	0	0	0	41	0	0	0	0	0	0	0	0	13
Feature450	0	0	0	0	0	0	0	40	0	0	0	0	0	0	0	0	0	0	0	0	0	0	0	0	0	909	0	0	0	0	0	0	0	0	0	0	0	0	0	0	0	0	0	0	0	0	0	0	0
Feature451	0	0	0	0	0	0	0	0	0	0	0	0	0	0	0	0	0	0	0	0	0	0	0	0	0	0	0	0	0	0	0	764	0	0	0	0	0	0	0	0	0	0	0	0	0	0	0	0	0
Feature452	0	0	0	0	0	18	480	0	0	0	0	0	0	0	0	0	0	53	0	0	0	0	0	0	0	0	0	0	0	0	12	0	0	0	0	0	0	0	0	0	0	0	0	0	0	0	0	0	0
Feature453	11	722	0	0	0	0	0	0	0	0	0	0	0	0	0	0	0	0	0	0	0	0	0	0	0	0	3	0	0	0	0	0	0	0	10	0	0	0	0	0	0	0	0	0	0	0	0	0	0
Feature454	0	0	0	0	0	0	0	0	0	0	0	0	0	0	0	0	0	0	0	0	0	0	0	0	0	0	0	0	0	0	0	0	611	0	0	0	0	0	0	0	0	0	0	0	0	0	0	0	0
Feature455	0	0	0	0	0	0	0	0	30	0	0	0	50	0	0	60	0	0	0	0	0	0	0	0	0	0	0	0	0	0	0	0	0	52	36	0	138	0	0	0	0	36	0	0	0	0	0	0	0
Feature456	0	153	0	0	0	0	0	0	0	0	0	0	0	0	0	0	0	0	0	0	0	0	0	0	0	0	0	0	0	0	0	0	0	0	0	0	0	0	0	0	0	0	0	0	0	0	0	0	0
Feature457	0	0	0	0	0	0	0	0	0	0	0	0	0	0	0	0	0	0	0	0	0	0	0	0	0	0	0	0	56	0	0	0	0	0	0	0	0	0	0	0	0	0	0	0	0	0	0	0	0
Feature458	152	0	0	0	0	0	0	0	0	0	315	0	0	0	0	0	0	0	0	0	0	18	392	0	0	0	0	0	0	0	0	0	0	0	0	0	0	0	27	0	0	0	0	0	0	0	0	0	0
Feature459	0	0	0	0	0	0	0	0	0	0	0	0	0	0	0	0	0	0	0	0	0	0	0	0	0	0	140	0	0	0	0	0	0	0	0	0	0	0	0	0	0	0	0	0	0	0	0	0	0
Feature460	0	0	0	0	0	0	107	0	0	0	68	0	0	0	0	0	0	0	222	0	0	0	0	0	0	0	0	0	0	0	299	0	0	0	0	0	0	0	0	0	0	0	0	0	0	0	0	0	0
Feature461	0	0	0	0	0	0	0	0	0	0	0	0	0	0	0	0	0	59	0	0	0	0	0	0	0	0	0	0	0	0	0	0	132	0	0	0	0	188	0	0	0	0	0	0	0	0	0	0	0
Feature462	0	17	0	0	0	0	0	0	0	0	0	0	0	0	0	0	0	0	0	0	0	0	0	0	44	0	0	0	0	0	0	0	0	0	0	0	0	0	0	0	0	0	0	0	0	0	0	845	0
Feature463	0	0	0	0	142	0	0	0	0	0	0	0	0	0	0	657	0	0	0	0	0	0	0	0	0	0	0	0	0	0	0	0	0	0	36	0	0	0	0	0	0	0	0	0	0	0	0	0	0
Feature464	0	58	0	47	0	0	0	0	0	0	0	0	0	51	0	0	0	33	0	0	0	0	0	0	0	98	0	0	0	0	0	0	0	0	0	0	0	0	0	0	0	0	0	0	461	0	0	0	151
Feature465	0	0	0	0	0	0	0	0	0	0	0	0	0	0	0	0	0	0	0	0	0	0	0	0	0	0	0	0	0	0	0	0	0	0	0	0	0	0	0	0	0	0	0	0	0	0	0	899	0
Feature466	49	0	0	0	0	47	0	0	0	0	0	0	0	0	0	0	21	0	0	0	0	0	0	0	0	0	0	0	0	0	32	0	0	0	0	0	0	0	0	0	0	0	0	0	0	0	0	0	0
Feature467	0	0	0	0	73	400	0	0	0	0	0	0	0	0	0	0	0	0	0	0	0	0	0	0	0	0	0	0	0	0	0	0	0	0	106	0	0	0	0	0	0	0	0	0	0	0	0	0	0
Feature468	0	0	0	0	0	0	0	0	0	0	0	0	0	0	0	0	0	0	0	48	0	0	0	0	131	59	0	21	273	0	41	0	0	0	0	0	0	0	0	0	0	0	0	0	0	0	0	0	0
Feature469	0	0	0	0	0	0	0	0	0	0	0	889	0	0	0	0	0	0	0	0	0	0	0	0	0	0	0	0	0	0	0	0	0	0	0	0	0	0	0	0	0	0	0	0	0	0	0	0	0
Feature470	0	0	0	0	0	0	0	0	0	0	0	0	0	0	0	0	533	0	0	0	0	0	0	0	0	0	0	0	0	0	0	0	0	0	0	0	0	0	0	130	0	0	0	0	0	0	0	0	180
Feature471	0	0	0	0	0	0	0	33	0	0	61	0	0	0	0	0	0	0	0	0	0	0	0	0	0	0	0	14	0	0	0	198	0	0	0	0	12	0	3	159	0	66	28	0	0	0	44	52	152
Feature472	0	0	0	0	0	0	0	0	0	0	0	39	0	0	0	20	0	0	68	0	0	0	0	60	0	0	77	87	0	0	0	0	0	0	0	268	0	0	0	0	0	0	0	0	0	0	82	0	0
Feature473	0	0	0	0	0	0	0	0	0	0	0	0	0	0	0	0	0	0	0	0	0	0	0	0	0	0	0	0	0	0	0	0	0	0	0	0	0	0	0	0	0	0	0	0	0	0	0	0	0
Feature474	0	0	0	0	0	0	0	0	0	0	0	0	0	0	0	0	0	0	0	0	0	0	0	0	0	0	0	0	0	883	0	0	0	0	0	0	0	0	0	0	0	0	0	0	0	0	0	0	0
Feature475	0	0	0	0	882	0	0	0	0	0	0	0	0	0	0	0	0	0	0	0	0	0	0	0	0	0	0	0	0	0	0	0	0	0	0	0	0	0	0	0	0	0	0	0	0	0	0	0	0
Feature476	0	0	0	11	0	0	0	0	0	0	0	0	0	0	0	106	0	0	0	0	0	0	0	0	0	0	0	0	0	0	0	0	0	0	0	0	0	26	0	0	0	0	0	0	0	0	0	0	28
Feature477	83	0	0	0	0	0	0	0	0	0	0	0	0	0	0	0	0	0	0	0	0	0	0	0	0	0	0	0	0	0	0	0	0	0	0	0	0	0	0	0	0	30	562	0	0	0	0	0	0
Feature478	0	0	0	0	0	0	0	0	0	0	260	0	0	0	0	0	0	0	0	118	0	0	0	0	0	0	0	0	0	0	28	0	0	0	0	0	92	0	0	0	0	0	0	0	0	0	0	0	0
Feature479	0	0	0	0	0	0	0	0	0	0	0	0	0	0	0	29	0	0	0	25	0	0	0	0	0	0	0	0	0	0	0	0	0	0	192	0	0	0	0	0	0	0	0	81	44	0	0	0	0
Feature480	0	0	0	0	0	0	0	36	0	83	0	0	0	344	0	28	0	0	0	99	0	0	0	0	0	0	0	0	0	0	0	0	0	0	0	0	0	0	0	0	0	0	0	48	0	0	0	0	0
Feature481	0	0	0	0	0	0	0	0	0	0	0	0	0	0	0	0	0	0	0	0	0	64	0	0	0	0	0	35	0	0	0	0	0	0	0	0	0	2	0	0	0	4	27	0	0	0	0	0	0
Feature482	0	0	0	0	0	0	0	0	0	0	0	0	0	0	0	858	0	0	0	0	0	0	0	0	0	0	0	0	0	0	0	0	0	0	0	0	0	0	0	0	0	0	0	0	0	0	0	0	0
Feature483	0	0	0	0	0	0	0	0	0	0	37	0	0	0	0	0	0	0	0	0	0	0	0	0	0	0	0	0	0	0	0	0	0	0	0	0	0	0	0	0	0	0	0	0	0	0	179	0	0
Feature484	0	0	0	0	17	0	0	0	0	0	0	0	0	0	0	0	840	0	0	0	0	0	0	0	0	0	0	0	0	0	0	0	0	0	0	0	0	0	0	0	0	0	0	0	0	0	0	0	0
Feature485	0	0	0	0	0	0	0	0	0	0	0	0	0	0	0	0	0	0	0	0	0	0	0	0	0	0	0	0	0	0	0	0	0	0	0	0	0	0	0	0	0	0	0	0	0	0	0	854	0
Feature486	0	0	0	0	0	0	0	0	0	0	0	0	0	0	0	0	0	0	0	0	0	0	0	142	0	0	0	154	0	0	0	0	0	0	0	0	0	0	0	0	0	0	0	0	0	0	0	0	0
Feature487	0	31	0	0	0	0	0	0	0	0	0	0	0	0	0	0	0	0	0	10	0	0	0	0	0	0	0	0	0	666	0	0	0	0	0	0	0	0	0	0	0	0	0	0	0	0	0	0	0
Feature488	0	0	0	0	0	0	0	0	46	0	0	0	0	0	0	0	0	0	0	0	0	0	0	59	0	0	0	0	0	0	0	0	0	0	22	508	0	0	0	0	0	0	0	0	0	0	0	0	0
Feature489	0	0	0	0	0	0	0	0	0	0	17	826	0	0	0	0	0	0	0	0	0	0	0	0	0	0	0	0	0	0	0	0	0	0	0	0	0	0	0	0	0	0	0	0	0	0	0	0	0
Feature490	0	0	0	0	0	0	0	0	0	0	0	0	0	0	0	0	0	0	0	0	0	0	0	0	0	0	0	0	0	0	0	0	0	0	0	0	0	0	0	0	0	0	0	0	0	0	0	0	0
Feature491	0	0	0	0	0	0	45	0	0	0	0	0	0	0	0	0	0	0	0	0	0	0	0	72	0	0	0	0	0	0	0	0	177	0	0	0	0	265	19	0	0	0	0	0	0	0	0	0	0
Feature492	0	0	0	0	77	0	0	0	0	0	0	0	0	0	0	0	0	0	0	36	0	0	0	0	0	0	0	25	0	0	164	0	0	0	0	15	0	0	0	0	0	15	0	0	11	0	0	0	0
Feature493	0	0	0	6	304	0	0	0	0	0	0	0	0	0	0	0	0	0	0	0	0	0	0	0	0	0	0	0	0	0	0	0	0	0	0	0	0	0	0	0	0	0	0	0	0	0	0	0	0
Feature494	0	0	0	0	2	766	0	0	0	0	0	0	0	0	0	0	0	0	0	0	0	0	0	0	0	0	0	0	0	0	0	0	0	0	29	0	0	0	0	0	0	0	0	0	0	0	0	0	0
Feature495	0	0	0	0	0	0	0	0	0	0	0	32	0	61	0	42	0	0	0	0	0	0	0	0	0	0	0	0	0	0	0	0	0	0	0	0	0	0	0	0	0	0	0	0	0	0	0	26	0
Feature496	0	0	0	0	0	0	0	0	0	0	0	0	0	0	0	0	0	0	0	0	0	0	0	0	0	0	0	0	0	0	0	0	0	0	731	100	0	0	0	0	0	0	0	0	0	0	0	0	0
Feature497	0	0	45	0	0	0	0	0	9	32	5	0	0	24	11	0	0	0	0	0	32	0	0	104	0	0	0	0	32	0	0	12	0	0	0	0	0	0	0	7	92	0	0	0	0	0	0	92	0
Feature498	0	0	0	0	0	0	0	0	0	0	0	0	0	0	0	0	0	0	0	0	0	0	209	0	0	0	0	0	0	0	0	0	0	0	92	0	0	0	0	0	0	0	0	151	0	0	0	0	0
Feature499	0	0	10	0	0	0	0	18	6	9	0	0	0	0	0	14	0	0	0	0	0	77	44	5	0	0	0	32	11	0	0	0	0	0	0	0	0	0	19	0	0	26	0	3	4	208	54	0	0
Feature500	0	0	0	0	0	0	0	0	0	0	34	0	0	0	0	0	0	0	0	0	0	0	0	0	0	0	0	0	0	0	0	0	0	0	0	0	0	0	0	0	0	0	0	0	0	0	0	0	0
Feature501	0	0	0	0	0	0	0	67	0	0	0	0	0	0	0	0	0	0	0	0	0	0	0	0	0	0	0	0	0	0	30	0	0	35	0	0	0	0	0	0	0	0	0	0	0	80	0	0	0
Feature502	0	36	0	159	0	0	0	0	0	0	0	148	0	0	86	0	0	0	0	0	0	0	0	0	0	13	0	0	21	0	0	0	0	37	132	0	0	0	0	0	0	15	0	0	0	0	0	0	0
Feature503	0	0	59	0	0	0	0	0	0	0	0	0	0	0	0	0	0	0	36	12	0	0	0	0	0	0	0	0	0	0	0	0	0	0	0	0	0	0	0	0	0	0	0	0	0	0	0	0	16
Feature504	0	0	0	0	0	0	0	0	0	0	48	0	0	51	0	0	0	0	0	0	160	0	31	0	14	0	0	0	2	0	0	0	0	0	0	0	0	0	9	0	0	59	6	0	0	0	0	69	0
Feature505	0	0	0	0	0	0	0	0	0	0	0	0	0	0	0	0	0	0	0	0	15	93	0	0	0	472	0	0	0	0	0	0	0	42	0	0	0	0	0	0	0	0	0	0	0	0	0	0	0
Feature506	0	0	0	0	0	0	0	104	0	0	0	0	0	0	0	0	0	0	0	149	0	0	0	0	0	0	0	0	0	0	0	0	0	0	0	0	0	0	0	0	0	0	0	0	0	0	0	0	0
Feature507	0	0	0	0	0	0	0	0	0	0	0	0	0	0	0	0	339	0	0	0	0	0	0	0	0	0	0	0	0	0	0	195	0	0	0	0	0	0	0	248	0	0	0	0	0	0	0	0	35
Feature508	0	0	0	0	0	0	0	0	0	0	0	0	0	0	0	379	0	0	0	0	0	0	354	0	0	0	0	0	0	0	0	0	0	0	0	0	0	0	0	0	0	0	0	0	0	0	0	0	0
Feature509	0	0	14	10	0	0	0	0	0	0	9	38	17	62	0	8	0	0	0	7	56	16	7	0	0	0	37	18	10	0	0	0	0	0	0	0	96	0	15	0	0	74	0	0	0	23	31	0	0
Feature510	0	0	0	0	0	0	0	59	0	103	0	0	0	0	0	0	0	0	0	0	0	0	0	0	0	0	0	68	31	0	0	71	0	0	18	0	24	0	0	0	0	0	0	0	0	0	47	0	0
Feature511	0	0	0	0	0	0	0	0	0	0	0	0	0	0	0	0	0	0	0	0	0	0	0	0	0	0	0	0	0	0	0	0	0	0	0	0	50	0	0	0	0	0	0	0	0	0	0	0	0
Feature512	0	0	0	15	0	0	25	44	55	9	24	0	22	19	21	0	0	0	0	0	0	0	0	0	24	0	0	35	31	0	0	0	0	52	0	0	0	0	0	0	33	14	71	0	5	0	134	0	0
Feature513	0	0	0	0	0	0	0	0	0	0	0	0	0	0	0	0	4	0	0	0	0	0	0	0	0	0	0	0	0	233	0	0	0	0	0	0	0	0	0	0	0	0	0	0	0	0	0	0	0
Feature514	0	0	0	0	0	0	0	73	0	0	0	0	27	0	0	0	0	0	0	279	0	0	0	0	0	0	0	0	93	0	0	0	0	0	0	0	0	0	0	34	286	0	0	0	0	0	0	0	0
Feature515	0	0	0	23	733	0	0	0	0	0	0	0	0	0	0	34	0	0	0	0	0	0	0	0	0	0	0	0	0	0	0	0	0	0	0	0	0	0	0	0	0	0	0	0	0	0	0	0	0
Feature516	10	0	0	34	0	3	0	0	10	6	29	4	5	0	0	0	0	0	0	13	0	19	0	64	0	0	0	9	0	0	0	0	8	74	0	0	0	0	7	0	0	0	0	0	0	0	0	0	0
Feature517	0	0	0	0	0	0	0	0	0	142	0	0	0	0	0	0	0	0	0	24	323	0	0	0	0	87	0	0	0	0	0	0	0	210	0	0	0	0	0	0	0	0	0	0	0	0	0	0	0
Feature518	0	0	0	116	0	0	0	0	0	0	0	236	0	0	0	0	0	0	0	0	0	0	0	0	0	0	220	0	0	0	0	0	0	0	0	0	0	0	0	0	0	0	0	0	0	0	0	0	0
Feature519	0	0	0	0	0	0	0	0	0	0	0	0	0	0	0	0	0	0	0	0	0	0	0	0	0	0	0	0	0	0	0	0	0	0	0	0	0	0	0	0	0	0	0	0	0	0	0	0	0
Feature520	0	0	0	0	0	0	0	0	0	0	0	0	0	0	0	0	0	0	0	0	0	0	783	0	0	0	0	0	0	0	0	0	0	0	0	0	0	0	0	0	0	0	0	0	0	0	0	0	0
Feature521	0	0	0	0	0	0	0	0	0	61	0	0	0	0	0	0	0	24	0	0	7	116	16	0	0	0	200	0	0	0	0	0	0	0	0	0	93	0	27	0	0	0	0	0	0	0	0	0	0
Feature522	0	0	7	20	0	0	2	15	7	5	4	0	10	14	27	16	0	0	23	0	24	7	17	28	2	8	36	16	0	0	0	0	0	0	19	0	24	135	5	0	17	43	4	0	5	0	0	0	24
Feature523	0	0	0	0	0	0	0	0	0	0	0	0	0	0	0	0	0	0	0	180	0	0	0	0	43	0	0	0	0	0	11	351	0	0	0	0	0	0	28	104	0	0	0	0	0	0	0	0	0
Feature524	0	0	0	0	0	0	0	0	0	0	42	0	0	0	0	0	0	0	0	0	0	0	0	0	0	0	0	23	0	0	0	0	0	55	565	0	89	0	0	0	0	0	0	0	0	0	0	0	0
Feature525	0	81	0	0	0	0	0	0	0	41	0	0	0	0	0	0	0	0	0	0	45	0	0	0	0	0	54	0	0	0	0	45	0	0	85	0	0	0	0	0	0	0	0	0	53	0	0	0	0
Feature526	0	0	0	0	0	0	0	0	0	0	0	0	0	361	160	0	0	0	0	0	0	0	0	0	0	0	0	0	0	0	0	0	0	0	0	0	0	0	0	0	0	0	0	0	0	0	0	0	0
Feature527	0	0	0	0	0	0	0	177	0	129	0	0	0	274	0	0	0	0	0	0	0	0	0	115	0	0	0	0	0	0	0	69	0	0	0	0	0	0	0	0	0	0	0	0	0	0	0	0	0
Feature528	0	0	0	0	0	0	0	0	0	0	0	3	53	0	0	0	0	0	0	0	0	0	0	0	0	0	0	0	0	0	0	0	0	0	0	0	0	0	0	0	0	0	0	0	0	0	0	0	546
Feature529	0	0	0	0	0	0	0	0	0	0	759	0	0	0	0	0	0	0	0	0	0	0	0	0	0	0	0	0	0	0	0	0	0	0	0	0	0	0	0	0	0	0	0	0	0	0	0	0	0
Feature530	0	0	0	0	0	0	0	0	0	0	0	0	0	0	0	0	0	0	0	0	0	0	0	0	77	0	0	0	0	0	0	0	0	0	0	0	0	0	0	0	0	0	0	0	0	0	681	0	0
Feature531	36	3	0	7	92	0	0	2	0	5	0	0	0	0	0	0	0	2	0	0	2	0	2	6	0	0	0	0	0	15	0	7	0	40	9	6	3	27	0	0	0	7	0	0	0	0	0	0	0
Feature532	0	0	0	0	0	0	0	0	0	0	0	0	0	0	0	0	0	0	0	0	0	0	0	0	0	0	0	0	0	0	0	0	0	0	0	0	5	23	714	0	0	0	0	0	0	0	0	0	0
Feature533	0	0	0	0	0	0	0	0	0	0	0	557	114	0	0	0	0	0	0	0	0	0	0	0	0	0	0	0	0	0	0	0	0	0	0	0	0	0	0	0	0	0	0	0	0	0	0	0	0
Feature534	0	0	0	0	0	0	0	0	0	0	0	0	0	0	0	0	0	0	0	0	0	0	0	0	0	0	0	0	0	0	0	0	0	0	209	0	0	0	0	0	0	0	0	0	0	0	0	0	0
Feature535	0	0	0	0	0	0	0	0	0	0	0	0	0	0	0	0	0	0	0	104	0	0	0	0	0	238	0	0	0	0	0	0	0	0	0	0	166	0	0	0	0	0	0	0	0	0	0	0	0
Feature536	0	0	0	0	0	0	0	0	0	0	0	0	0	0	0	0	0	0	0	0	0	0	0	0	751	0	0	0	0	0	0	0	0	0	0	0	0	0	0	0	0	0	0	0	0	0	0	0	0
Feature537	0	0	0	0	0	0	0	0	0	0	0	0	0	0	0	0	0	0	0	0	0	0	0	0	0	0	0	0	0	0	0	0	0	0	0	0	0	0	0	0	0	0	0	0	0	0	0	0	0
Feature538	0	0	0	0	0	0	0	0	0	0	0	0	0	0	0	0	0	0	0	0	0	0	0	0	0	0	0	0	0	0	0	0	14	735	0	0	0	0	0	0	0	0	0	0	0	0	0	0	0
Feature539	0	0	0	0	0	0	0	0	0	0	0	0	0	2	2	0	0	0	0	0	0	0	0	0	0	0	0	0	0	0	0	0	0	0	726	5	0	0	0	0	2	0	0	0	0	0	0	0	0
Feature540	0	0	0	25	234	0	0	0	0	0	0	0	0	0	0	0	0	0	0	0	0	0	0	0	0	0	0	0	0	0	0	0	0	0	0	49	0	0	0	0	0	0	0	0	0	0	0	0	0
Feature541	0	0	0	0	107	492	32	0	0	0	0	0	11	0	0	0	0	0	0	0	0	0	0	0	0	0	0	0	0	0	0	0	0	0	0	0	0	0	0	0	0	0	0	0	15	0	0	0	0
Feature542	0	0	0	0	0	0	0	0	0	4	344	0	0	0	0	0	0	0	0	0	0	0	0	0	0	0	0	0	0	0	0	0	0	0	0	0	0	0	0	0	0	0	0	0	0	3	49	0	0
Feature543	0	0	0	0	0	0	0	0	0	0	0	0	0	0	0	0	0	0	0	0	0	11	728	0	0	0	0	0	0	0	0	0	0	0	0	0	0	0	0	0	0	0	0	0	0	0	0	0	0
Feature544	0	0	0	0	0	0	0	0	0	0	0	0	0	0	0	305	0	0	0	0	0	0	0	0	0	0	0	0	0	0	0	0	0	0	0	0	0	0	0	0	0	0	0	0	0	0	0	0	0
Feature545	0	0	0	0	0	0	0	0	0	0	0	0	0	0	0	0	0	0	0	0	0	0	0	0	0	0	0	0	0	0	0	0	0	0	0	0	0	0	0	0	0	184	0	0	0	0	0	0	0
Feature546	0	0	0	0	0	0	0	0	0	0	0	0	0	0	0	0	30	0	0	0	0	0	0	0	0	0	0	0	0	0	0	0	54	0	0	0	0	0	0	203	0	0	0	85	0	0	0	0	135
Feature547	0	0	0	0	0	0	0	0	0	0	0	22	0	0	0	0	0	0	0	0	0	0	0	0	0	0	41	0	0	0	0	0	0	0	71	0	29	0	0	0	0	37	0	0	0	0	0	0	122
Feature548	0	0	0	0	0	0	0	0	0	0	0	20	0	0	0	0	35	51	0	0	0	0	0	0	0	0	0	0	0	0	0	23	102	0	0	0	0	104	0	0	0	0	0	0	0	0	0	0	0
Feature549	0	0	0	0	0	8	350	0	0	0	0	0	0	0	0	0	0	0	0	0	0	0	0	0	0	0	0	0	0	0	0	0	0	0	0	0	0	0	0	0	0	0	0	0	0	0	0	0	0
Feature550	0	0	0	0	0	0	0	0	0	0	0	0	0	0	0	0	0	0	0	0	0	0	0	0	0	729	0	0	0	0	0	0	0	0	0	0	0	0	0	0	0	0	0	0	0	0	0	0	0
Feature551	0	0	0	0	0	0	0	0	0	0	0	0	0	0	0	0	0	0	231	0	0	0	212	0	0	0	4	66	15	0	0	0	0	99	0	0	0	0	0	0	0	0	0	0	0	0	0	0	0
Feature552	0	210	0	0	0	0	0	0	0	0	0	0	0	0	0	0	0	0	0	0	0	0	34	120	0	0	0	0	0	0	0	0	0	197	0	0	0	0	0	0	0	0	0	0	0	0	0	0	0
Feature553	0	0	0	0	0	0	0	0	0	0	0	0	0	0	0	0	0	0	0	0	11	541	34	0	0	0	0	0	0	0	0	0	0	0	0	0	0	5	135	0	0	0	0	0	0	0	0	0	0
Feature554	0	0	0	0	0	0	0	0	0	38	0	22	0	0	0	48	0	0	0	0	0	0	0	0	0	0	0	0	0	0	13	74	0	0	0	0	0	28	0	182	61	0	0	98	0	0	0	44	0
Feature555	0	0	0	0	0	0	0	0	0	0	0	0	0	0	0	0	172	0	0	0	0	0	0	0	0	0	0	0	0	0	0	0	552	0	0	0	0	0	0	0	0	0	0	0	0	0	0	0	0
Feature556	0	0	0	0	0	0	0	0	0	0	0	0	0	0	0	0	0	0	0	0	0	132	0	0	0	83	0	0	258	0	0	0	0	70	0	0	0	0	41	0	0	0	0	0	0	0	0	0	0
Feature557	27	0	0	0	63	246	0	0	0	0	0	0	23	0	0	0	0	0	0	0	0	0	0	0	0	0	0	0	0	0	0	23	0	0	110	0	0	15	0	0	0	0	0	0	0	0	0	0	0
Feature558	0	0	0	0	0	0	167	0	0	0	0	0	0	0	0	0	0	0	0	0	0	0	0	0	0	0	0	0	0	0	0	0	0	0	0	0	0	0	0	0	0	0	0	0	0	0	0	0	0
Feature559	0	0	0	0	0	0	0	0	0	0	107	0	0	0	0	0	0	0	0	0	0	0	0	0	0	0	0	0	0	0	0	199	0	0	0	14	273	0	0	26	0	0	0	0	0	0	0	34	0
Feature560	0	0	0	0	0	0	0	0	0	0	18	0	0	0	0	0	0	0	0	231	0	0	0	0	0	0	0	0	0	0	0	0	0	0	0	0	0	0	0	0	0	0	0	0	0	0	0	0	0
Feature561	0	0	0	0	0	0	0	0	0	0	0	0	0	0	12	0	0	0	0	7	0	0	0	0	0	0	0	0	0	0	0	0	0	0	0	0	0	0	0	0	0	0	0	167	0	0	0	0	40
Feature562	0	0	0	26	0	0	0	0	0	0	0	0	0	0	0	21	0	0	0	0	0	0	0	22	0	0	0	0	0	0	0	35	38	0	107	0	22	87	0	43	15	0	0	0	0	0	0	0	103
Feature563	4	8	59	43	0	0	3	19	14	2	4	0	0	0	0	17	0	0	60	10	38	8	0	9	0	19	0	8	27	0	0	0	0	0	0	0	0	0	5	0	23	0	3	0	8	0	0	0	7
Feature564	0	0	25	0	0	0	31	0	0	0	0	0	0	0	24	0	3	0	0	0	17	92	6	53	14	0	13	0	0	0	0	0	0	0	0	0	0	0	10	0	26	0	0	0	0	29	50	0	0
Feature565	0	0	0	0	0	0	0	0	0	0	0	0	0	0	0	385	0	0	0	0	0	0	325	0	0	0	0	0	0	0	0	0	0	0	0	0	0	0	0	0	0	0	0	0	0	0	0	0	0
Feature566	0	19	0	0	0	0	0	0	0	0	0	0	0	34	0	31	0	0	0	0	0	0	0	0	0	0	0	0	0	0	0	0	0	0	0	0	0	58	0	0	0	0	0	0	0	0	0	0	0
Feature567	0	0	0	0	0	0	7	0	0	0	0	12	0	0	0	76	0	8	0	0	0	21	3	0	0	20	0	0	31	0	0	0	0	0	0	0	0	0	25	3	112	14	0	0	0	0	0	0	0
Feature568	0	0	0	0	0	0	0	0	0	0	0	0	0	0	0	0	0	0	0	198	9	399	15	0	0	0	0	0	0	0	0	0	0	0	0	0	0	5	78	0	0	0	0	0	0	0	0	0	0
Feature569	0	104	0	0	0	0	0	0	0	20	0	0	0	0	0	0	0	0	0	0	0	0	0	0	20	0	0	0	0	0	0	0	0	0	41	0	0	0	0	0	0	0	0	0	0	0	0	0	0
Feature570	0	0	0	0	0	0	0	0	0	0	0	0	0	0	0	0	0	0	0	0	0	0	0	0	367	0	0	0	0	0	0	0	0	0	0	0	0	0	0	0	0	69	0	0	0	0	0	0	0
Feature571	0	0	0	0	0	0	0	0	0	0	0	0	0	0	0	0	0	0	0	0	0	0	0	0	0	0	0	0	0	638	0	0	61	0	0	0	0	0	0	0	0	0	0	0	0	0	0	0	0
Feature572	0	0	0	0	0	0	0	0	0	0	0	0	0	0	0	0	0	0	0	0	0	0	180	0	0	0	0	0	0	0	0	0	0	0	0	0	0	0	0	0	0	0	0	0	0	493	0	0	0
Feature573	0	0	0	0	0	0	0	0	0	44	0	0	0	0	0	50	0	0	47	0	0	0	42	0	0	0	352	0	0	0	0	0	0	0	0	0	0	0	0	0	0	0	0	0	0	0	0	0	0
Feature574	0	0	0	0	0	0	0	0	0	0	0	0	0	0	0	0	0	0	0	0	0	0	0	0	0	0	0	0	0	0	0	458	0	0	0	0	32	0	0	177	0	0	0	0	0	0	0	0	0
Feature575	0	0	0	0	0	0	0	0	0	0	0	0	0	0	0	0	0	0	0	0	0	0	0	0	0	0	0	0	0	0	0	0	0	0	0	0	0	0	0	0	0	0	0	0	0	0	0	0	0
Feature576	0	0	0	0	0	328	0	0	0	0	0	75	0	0	0	0	0	0	0	0	0	0	0	0	0	0	0	0	0	0	0	0	0	0	58	0	0	0	0	0	0	0	0	0	0	0	0	0	0
Feature577	0	0	0	0	0	0	0	0	0	0	0	0	0	0	0	0	0	0	0	0	11	0	14	0	0	0	0	0	0	0	0	0	109	0	0	0	0	462	0	0	0	0	0	0	0	0	0	0	0
Feature578	7	0	34	5	0	4	3	0	2	0	8	0	0	0	0	0	2	0	37	0	0	0	0	2	0	0	0	0	4	0	2	0	64	0	61	30	25	71	0	47	45	59	72	34	0	40	32	0	0
Feature579	0	0	0	0	0	0	0	0	0	0	0	0	0	0	0	0	0	0	0	0	0	0	0	0	0	0	0	0	0	71	0	100	215	0	0	0	0	70	0	57	0	0	0	0	53	0	0	0	0
Feature580	0	14	63	0	0	0	0	43	0	32	0	0	0	0	0	0	0	0	0	0	45	0	0	0	59	0	0	0	0	0	0	0	0	0	0	0	0	0	0	0	61	0	0	0	0	0	0	0	0
Feature581	0	0	0	0	0	0	0	0	0	0	0	0	0	0	0	0	0	0	0	687	0	0	0	0	0	0	0	0	0	0	0	0	0	0	0	0	0	0	0	0	0	0	0	0	0	0	0	0	0
Feature582	0	0	0	16	0	0	0	0	0	0	0	0	0	0	0	0	0	0	0	0	0	0	0	0	0	0	0	0	0	0	0	0	0	0	0	0	0	0	0	0	0	0	0	65	0	0	0	6	0
Feature583	0	0	0	0	0	0	0	0	0	0	0	0	0	0	0	0	0	0	0	0	0	0	0	0	0	0	0	0	0	0	0	0	0	0	683	0	0	0	0	0	0	0	0	0	0	0	0	0	0
Feature584	0	0	0	0	0	0	0	0	0	678	0	0	0	0	0	0	0	0	0	0	0	0	0	0	0	0	0	0	0	0	0	0	0	0	0	0	0	0	0	0	0	0	0	0	0	0	0	0	0
Feature585	0	0	0	0	0	0	0	0	0	47	0	0	0	0	0	37	0	0	30	0	0	0	31	20	20	0	308	12	0	0	0	0	0	15	0	0	0	0	0	0	0	0	0	0	0	0	0	0	0
Feature586	0	0	0	0	0	0	0	0	0	0	0	0	0	379	0	0	0	0	0	17	277	0	0	0	0	0	0	0	0	0	0	0	0	0	0	0	0	2	0	0	0	0	0	0	0	0	0	0	0
Feature587	0	0	0	0	70	221	0	0	0	0	19	22	27	0	0	0	0	0	0	0	0	0	0	0	0	0	0	0	0	0	0	0	0	0	84	0	0	0	0	0	0	0	0	0	0	0	0	0	0
Feature588	0	0	0	0	0	0	0	0	0	0	0	0	0	0	0	0	0	0	0	0	0	171	0	0	0	0	0	0	0	0	0	0	0	0	0	0	444	11	44	0	0	0	0	0	0	0	0	0	0
Feature589	0	0	0	0	0	0	0	0	0	0	0	0	0	223	81	0	0	0	0	0	0	0	0	222	0	0	104	0	0	0	0	0	0	0	0	0	0	0	0	0	0	0	0	0	0	0	0	0	0
Feature590	0	0	0	0	0	0	0	0	0	0	0	0	8	0	0	0	534	0	0	0	0	0	0	0	0	0	0	0	0	0	0	0	0	0	0	0	0	0	0	0	0	0	0	0	0	0	0	0	89
Feature591	0	0	0	0	0	0	0	0	0	0	0	0	0	0	0	0	0	0	653	0	0	0	0	0	0	0	0	0	0	0	0	0	0	0	0	0	0	0	0	0	0	0	0	0	0	0	0	0	0
Feature592	0	0	0	0	0	0	18	30	25	0	0	0	0	108	0	0	0	0	0	0	0	0	0	17	0	0	0	28	0	0	0	0	0	59	0	0	0	0	0	9	58	37	43	0	0	0	20	0	0
Feature593	0	24	0	0	177	70	0	0	0	0	0	0	0	0	0	0	0	48	0	32	0	0	60	0	0	0	0	0	0	0	0	0	0	0	55	0	0	0	0	0	0	0	0	184	0	0	0	0	0
Feature594	0	0	0	0	90	0	0	0	0	0	0	0	0	0	0	0	0	0	0	0	0	0	0	0	0	0	0	0	0	0	0	0	0	0	0	0	0	68	0	0	0	0	0	34	0	0	0	0	0
Feature595	0	0	0	0	0	0	0	0	0	0	0	0	648	0	0	0	0	0	0	0	0	0	0	0	0	0	0	0	0	0	0	0	0	0	0	0	0	0	0	0	0	0	0	0	0	0	0	0	0
Feature596	0	0	0	0	0	0	0	19	0	0	0	0	8	0	0	0	0	0	0	0	0	0	0	0	0	20	0	0	0	0	0	0	0	7	0	0	32	0	0	0	0	0	5	287	0	0	0	0	0
Feature597	0	0	0	0	0	0	0	0	0	0	0	0	0	0	0	0	0	0	0	0	125	0	0	0	0	0	0	8	513	0	0	0	0	0	0	0	0	0	0	0	0	0	0	0	0	0	0	0	0
Feature598	0	0	0	0	0	0	0	0	0	0	0	0	0	0	0	0	0	0	0	0	0	0	0	0	0	198	0	0	198	0	0	0	0	0	0	0	249	0	0	0	0	0	0	0	0	0	0	0	0
Feature599	4	11	200	0	0	5	121	73	0	0	0	0	0	0	0	0	0	50	0	0	0	0	0	0	0	0	0	0	0	0	0	0	0	0	0	0	0	0	0	0	0	0	5	0	0	0	15	0	0
Feature600	0	0	0	0	0	0	0	0	0	0	0	0	0	0	0	0	0	0	0	0	0	0	0	0	0	0	0	0	0	0	0	0	0	0	0	0	0	0	0	0	0	0	0	0	0	0	0	0	0
Feature601	0	0	0	0	0	0	0	12	0	11	0	0	0	0	0	0	0	27	139	0	0	16	5	12	0	0	0	0	6	0	0	0	45	21	31	0	0	0	10	0	0	0	74	0	0	0	6	23	0
Feature602	0	0	0	0	0	0	0	0	40	0	0	47	0	0	0	32	0	0	20	0	0	0	45	43	15	0	45	75	9	0	0	0	0	24	0	0	0	0	0	0	0	0	0	0	0	0	48	0	0
Feature603	0	57	0	0	0	0	18	0	0	0	73	0	0	0	0	0	0	17	270	70	0	0	18	24	0	30	0	9	0	0	0	0	0	0	0	0	0	0	0	0	0	0	0	0	0	0	22	0	0
Feature604	0	0	0	0	0	0	0	0	0	0	0	0	0	0	0	0	0	0	0	0	0	0	0	0	0	0	0	0	0	0	0	0	0	0	0	0	0	0	0	0	0	0	0	0	0	0	0	0	0
Feature605	0	0	0	0	0	0	0	0	0	0	0	0	0	0	0	0	0	0	0	0	0	0	577	0	0	0	0	0	61	0	0	0	0	0	0	0	0	0	0	0	0	0	0	0	0	0	0	0	0
Feature606	0	0	0	0	0	0	0	0	0	0	0	0	0	0	0	0	0	0	0	0	0	0	0	636	0	0	0	0	0	0	0	0	0	0	0	0	0	0	0	0	0	0	0	0	0	0	0	0	0
Feature607	0	0	0	0	0	0	0	69	0	0	0	0	0	0	0	0	0	0	0	0	100	0	0	0	0	0	0	0	53	0	0	0	0	47	0	0	0	0	0	0	0	0	0	0	0	0	24	0	0
Feature608	0	0	0	0	0	0	38	0	66	0	0	0	0	0	0	0	0	0	0	0	0	0	28	0	0	0	0	0	0	0	0	0	0	0	36	410	0	0	0	0	0	0	0	0	0	0	0	0	0
Feature609	0	0	0	0	0	0	0	0	0	0	0	0	0	0	0	0	0	0	0	0	0	0	0	0	0	0	0	0	0	0	0	0	0	0	0	0	0	0	0	0	0	0	0	0	0	0	0	0	0
Feature610	157	0	0	0	0	0	473	0	0	0	0	0	0	0	0	0	0	0	0	0	0	0	0	0	0	0	0	0	0	0	0	0	0	0	0	0	0	0	0	0	0	0	0	0	0	0	0	0	0
Feature611	0	0	0	0	0	0	0	0	0	0	0	0	0	0	21	0	0	0	0	0	59	34	17	0	0	0	0	29	0	0	0	0	0	0	0	0	0	0	0	0	0	40	0	0	0	57	59	0	0
Feature612	0	0	2	6	0	0	0	0	0	5	15	0	5	0	32	0	0	0	0	16	21	22	8	17	0	0	0	10	21	0	0	8	0	0	8	0	3	0	5	11	0	68	21	0	0	22	7	0	0
Feature613	0	0	0	0	0	4	157	0	0	0	0	0	0	0	0	0	0	0	0	0	13	271	19	0	0	0	0	0	0	0	0	0	0	0	0	0	0	8	153	0	0	0	0	0	0	0	2	0	0
Feature614	0	0	0	0	95	518	0	0	0	0	0	0	0	0	0	0	0	0	0	0	0	0	0	0	0	0	0	0	0	0	13	0	0	0	0	0	0	0	0	0	0	0	0	0	0	0	0	0	0
Feature615	0	0	0	56	0	0	0	0	23	0	0	0	0	57	0	0	0	0	29	89	0	0	0	30	80	36	0	0	84	0	0	0	0	0	0	0	0	0	0	0	0	0	0	0	0	0	0	0	0
Feature616	0	0	0	0	0	0	0	0	0	0	0	22	0	0	0	0	132	39	0	3	0	0	0	0	4	3	15	0	0	0	55	0	0	0	12	15	0	58	0	0	0	0	0	31	0	14	0	0	25
Feature617	0	0	0	0	0	0	0	0	0	47	0	0	0	0	0	0	0	0	0	0	0	0	0	0	0	0	0	0	0	0	0	0	288	0	0	0	0	0	0	0	0	13	0	0	0	0	0	0	0
Feature618	0	0	0	0	0	0	0	127	0	0	0	0	0	0	0	0	0	0	0	0	0	10	5	172	0	0	0	0	0	0	0	0	0	0	0	0	0	0	3	0	0	0	0	0	0	0	0	0	0
Feature619	0	0	0	0	0	0	0	0	0	0	0	0	0	451	0	0	0	0	0	0	61	0	0	38	0	0	0	0	0	0	0	0	0	0	0	0	0	0	0	0	0	0	0	0	0	0	0	0	0
Feature620	0	0	79	0	0	0	0	0	0	0	0	0	0	0	0	0	0	0	0	0	0	0	0	431	0	0	0	0	0	0	0	0	0	0	0	0	0	0	0	0	0	0	0	0	0	0	0	0	0
Feature621	0	0	0	0	0	0	0	0	0	0	0	0	0	0	0	0	0	0	0	0	0	0	0	0	0	0	0	0	0	0	0	260	0	0	0	0	0	0	23	324	0	0	0	0	0	0	0	0	0
Feature622	0	0	0	0	0	0	0	0	0	0	0	0	0	0	0	0	0	0	0	0	0	0	0	0	0	0	0	0	0	0	0	0	0	0	0	0	0	0	0	0	0	0	0	0	0	0	0	0	0
Feature623	0	0	0	0	0	0	0	0	0	0	0	0	0	0	0	0	0	0	0	0	0	0	0	0	0	0	45	0	0	58	0	98	0	0	0	0	0	0	0	39	0	0	0	0	5	60	0	0	201
Feature624	0	0	0	0	0	0	0	0	0	0	0	0	0	0	0	0	0	0	0	0	0	0	0	0	0	0	0	0	0	0	0	0	0	0	0	0	0	0	0	0	0	0	0	0	0	0	0	0	0
Feature625	0	0	0	0	0	0	0	0	0	0	0	0	0	0	0	0	0	0	0	0	85	0	0	0	0	0	0	0	0	0	0	0	0	0	0	0	0	0	0	0	0	102	0	0	0	112	0	0	0
Feature626	0	0	0	0	0	0	0	0	0	0	24	0	0	0	0	0	0	0	0	0	0	0	0	0	0	0	0	0	0	0	0	0	0	0	0	0	0	94	0	0	0	0	0	0	0	0	0	0	0
Feature627	0	0	0	0	0	0	18	6	0	0	0	0	34	0	40	0	0	33	8	21	6	0	0	0	3	0	0	0	0	0	0	0	0	2	0	0	0	0	0	0	0	0	0	0	0	0	0	0	0
Feature628	252	0	0	0	83	0	0	0	0	0	0	0	0	0	0	0	0	0	0	0	0	0	0	0	0	0	0	0	0	0	0	0	195	0	0	0	0	0	0	73	0	0	0	0	0	0	0	0	0
Feature629	0	0	0	0	0	0	0	0	12	0	0	0	0	0	0	0	0	0	0	0	0	0	0	0	0	0	0	0	0	0	0	0	0	0	0	0	0	0	0	0	0	0	0	0	0	0	0	0	0
Feature630	0	0	0	0	0	0	0	0	0	22	0	0	0	0	0	0	4	19	0	0	0	0	0	0	0	0	386	0	0	0	0	0	0	0	0	0	0	0	0	0	0	0	0	0	0	0	0	0	0
Feature631	0	0	0	0	0	0	0	0	0	0	0	0	0	0	0	0	0	0	0	0	0	0	0	0	0	0	0	0	0	0	0	0	0	0	0	0	0	32	0	0	0	0	0	0	0	0	0	0	0
Feature632	0	0	0	0	0	0	0	35	45	0	0	0	26	73	0	0	0	0	0	0	0	0	38	0	0	0	0	27	24	0	0	0	0	40	0	0	0	0	0	0	0	27	40	0	0	0	95	0	0
Feature633	0	0	0	0	0	0	0	0	0	0	0	0	0	0	0	0	0	0	0	0	0	0	0	0	0	0	0	0	0	0	0	0	0	6	0	0	0	0	0	0	0	0	0	0	0	0	0	0	0
Feature634	0	30	565	0	0	0	0	0	0	0	0	0	0	0	0	0	0	0	0	0	0	0	0	0	0	0	0	0	0	0	0	0	0	0	0	0	0	0	0	0	0	0	0	0	0	0	0	0	0
Feature635	0	0	0	0	0	0	0	0	0	0	0	0	0	0	0	0	0	0	0	70	0	15	0	0	0	12	0	0	0	0	0	0	0	0	0	0	11	0	0	0	0	0	0	0	0	0	0	0	308
Feature636	0	0	0	0	0	0	0	30	0	0	0	0	0	0	0	0	0	0	0	0	0	0	0	0	0	565	0	0	0	0	0	0	0	0	0	0	0	0	0	0	0	0	0	0	0	0	0	0	0
Feature637	0	0	0	0	0	0	0	0	0	0	0	0	0	0	0	0	0	0	0	0	0	0	0	0	0	0	0	0	0	0	0	0	70	0	0	0	0	170	0	0	0	0	0	0	0	0	0	0	30
Feature638	0	0	0	0	0	0	0	0	101	0	0	0	0	0	0	0	0	0	0	0	0	0	0	0	0	0	0	0	0	0	0	0	0	91	0	0	206	0	0	0	0	0	0	0	0	0	0	0	0
Feature639	0	0	0	0	0	0	0	0	0	0	0	0	0	0	0	0	0	0	0	106	0	0	0	0	0	0	0	0	0	0	0	0	0	0	0	0	0	0	0	0	0	0	0	0	0	0	0	0	0
Feature640	0	0	0	0	0	0	0	0	0	0	0	0	0	0	0	0	0	0	0	0	0	0	0	0	0	0	0	0	0	0	0	0	36	0	0	0	0	114	0	0	0	0	0	0	0	0	0	0	0
Feature641	0	0	0	0	0	0	0	0	0	0	561	0	0	0	0	0	0	0	0	0	0	0	0	0	0	0	0	0	0	0	0	0	0	0	0	0	0	0	0	0	0	0	0	0	0	0	0	0	0
Feature642	0	0	0	0	0	0	0	0	0	0	0	0	45	0	0	0	0	90	0	0	0	0	0	0	0	0	0	0	0	0	0	0	0	0	0	0	0	0	0	0	0	0	0	0	0	0	0	0	0
Feature643	0	0	0	0	39	502	0	0	0	0	0	0	0	0	0	0	0	0	0	0	0	0	0	0	0	0	0	0	0	0	0	0	0	0	0	0	0	0	0	0	0	0	0	0	0	0	0	0	0
Feature644	0	0	0	0	0	0	0	0	0	0	0	0	0	0	0	0	0	0	0	0	0	0	0	0	0	0	0	0	0	0	0	0	0	0	0	128	0	232	0	90	0	0	0	0	0	0	0	0	45
Feature645	0	0	0	0	0	0	0	33	21	5	0	0	0	105	36	0	0	0	0	0	0	0	19	0	0	0	0	0	29	0	0	0	0	51	0	0	0	0	0	0	38	31	26	0	0	0	29	0	0
Feature646	0	0	0	0	0	0	0	0	0	0	80	0	0	0	0	0	0	0	65	0	0	0	0	0	0	0	0	52	0	0	0	0	0	0	135	34	175	0	0	0	0	0	0	0	0	0	0	0	0
Feature647	178	0	0	0	0	0	0	0	0	0	0	0	0	0	0	0	0	0	0	0	0	0	0	0	0	0	0	0	0	0	0	403	0	0	0	0	0	0	0	0	0	0	0	0	0	0	0	0	0
Feature648	0	0	0	0	0	0	0	0	0	0	0	0	581	0	0	0	0	0	0	0	0	0	0	0	0	0	0	0	0	0	0	0	0	0	0	0	0	0	0	0	0	0	0	0	0	0	0	0	0
Feature649	0	0	0	0	0	0	0	49	0	0	0	0	0	80	12	0	0	0	0	0	0	0	0	0	0	0	0	0	0	0	0	0	0	0	0	0	0	0	0	0	0	30	0	0	0	0	0	0	0
Feature650	0	0	0	0	0	0	0	0	0	0	0	0	0	0	0	37	0	0	0	0	0	0	0	55	0	0	0	64	0	0	0	0	0	0	0	0	0	0	0	0	0	0	0	0	0	0	22	0	0
Feature651	0	0	0	0	0	0	0	157	0	0	0	0	0	0	0	0	0	0	0	165	0	0	0	129	0	0	0	0	0	0	0	0	0	0	0	0	0	0	0	0	0	0	0	0	0	0	0	0	0
Feature652	0	0	18	0	0	0	0	0	0	0	17	0	0	0	0	0	0	0	0	0	0	0	201	0	0	0	268	0	0	0	0	0	0	12	0	0	22	0	0	0	0	0	0	0	38	0	0	0	0
Feature653	0	0	0	0	0	0	0	0	0	0	0	0	0	0	0	0	0	0	0	0	0	0	0	0	0	0	0	0	0	0	0	0	0	0	576	0	0	0	0	0	0	0	0	0	0	0	0	0	0
Feature654	0	10	151	0	0	0	0	0	0	41	0	0	0	0	0	0	0	0	0	0	17	0	0	0	0	0	0	0	0	0	0	0	0	0	0	0	0	0	0	0	0	0	0	0	48	0	0	0	0
Feature655	0	0	0	0	0	0	495	0	0	0	0	0	0	0	0	0	0	0	0	0	0	0	0	0	0	0	0	16	0	0	0	0	0	0	0	0	0	0	0	0	0	0	61	0	0	0	0	0	0
Feature656	23	277	0	5	0	0	0	0	0	0	0	0	0	0	0	0	0	91	0	0	0	0	0	0	0	0	0	0	0	0	0	8	0	5	0	0	0	0	0	0	0	16	0	0	0	0	0	0	0
Feature657	0	0	0	0	0	0	0	0	50	0	0	0	0	0	0	0	0	0	0	0	0	0	50	104	0	0	107	52	0	0	0	0	0	0	0	0	0	0	0	0	0	0	0	0	0	0	0	0	0
Feature658	0	6	60	0	0	0	45	0	0	133	0	0	0	0	0	0	0	0	0	0	0	0	0	0	0	50	0	0	77	0	0	0	0	0	0	0	0	0	0	0	0	0	70	0	0	0	0	0	0
Feature659	0	0	0	0	0	0	0	0	0	0	0	0	0	0	6	0	0	0	27	0	0	0	0	0	0	0	0	0	0	0	0	114	0	0	0	41	0	0	0	112	0	0	0	0	0	0	0	0	141
Feature660	0	0	0	0	0	0	0	22	0	10	5	0	0	0	0	0	0	0	0	0	0	21	0	0	0	180	0	0	5	0	0	0	0	0	0	0	0	0	7	0	0	0	13	0	0	0	0	0	0
Feature661	0	0	0	0	0	0	0	0	0	0	35	0	0	0	0	0	0	0	0	0	40	0	0	0	21	0	0	0	0	0	0	0	0	63	0	0	176	0	0	0	0	0	0	0	0	35	0	0	0
Feature662	0	0	0	0	0	0	0	0	0	0	0	0	0	0	0	0	0	0	0	0	0	0	0	0	0	0	0	0	0	0	0	0	0	0	0	0	0	0	0	0	0	0	0	0	0	0	0	0	0
Feature663	0	0	0	0	0	0	0	0	0	0	0	0	0	0	0	0	0	0	0	0	0	0	0	0	0	0	0	0	0	0	0	0	0	0	0	0	0	0	0	0	2	561	0	0	0	0	0	0	0
Feature664	0	0	0	0	0	0	39	0	0	0	0	0	0	253	0	0	0	0	0	0	0	0	0	18	0	0	0	0	0	0	0	0	0	0	0	0	7	0	0	0	0	0	0	0	0	0	0	135	0
Feature665	0	0	0	5	0	0	0	0	0	0	0	0	0	0	0	0	0	0	0	0	0	0	0	6	0	0	0	0	0	0	0	0	165	0	0	0	0	0	0	0	0	0	0	0	38	116	0	0	0
Feature666	0	0	0	0	0	0	0	0	0	0	0	0	56	0	0	0	0	0	0	0	0	0	0	0	0	0	155	0	0	0	0	0	0	0	162	0	0	0	0	0	0	0	0	0	0	0	0	0	0
Feature667	0	0	0	0	0	0	0	0	0	0	0	0	0	0	0	0	0	0	0	0	0	0	0	0	0	0	0	0	0	0	0	0	0	0	0	0	0	0	0	0	0	0	0	0	0	0	0	0	0
Feature668	0	0	0	0	0	0	0	0	0	11	0	0	0	0	0	61	0	0	0	0	0	0	0	0	0	0	0	0	0	0	0	0	0	0	0	0	0	41	0	0	0	0	0	0	0	0	0	0	27
Feature669	0	0	0	0	0	0	0	0	0	0	0	25	0	0	0	0	30	0	5	0	0	0	7	6	0	0	5	0	0	0	0	41	0	0	0	0	72	8	7	83	5	74	0	0	45	4	0	23	57
Feature670	0	0	0	0	266	0	0	0	0	0	0	0	0	0	0	0	0	0	0	0	0	0	0	0	0	0	0	0	0	0	129	0	0	0	45	0	0	0	0	0	0	0	0	0	0	0	0	0	0
Feature671	0	0	0	0	0	0	0	0	0	0	0	0	0	0	0	0	0	0	0	0	0	0	0	0	0	0	0	0	0	0	0	0	0	0	0	0	0	0	0	0	0	0	0	0	0	0	0	0	0
Feature672	0	0	0	0	41	509	0	0	0	0	0	0	0	0	0	0	0	0	0	0	0	0	0	0	0	0	0	0	0	0	0	0	0	0	0	0	0	0	0	0	0	0	0	0	0	0	0	0	0
Feature673	0	0	0	0	0	0	0	0	0	0	0	0	0	0	0	0	0	0	0	0	0	0	0	0	0	0	0	0	0	0	0	0	0	0	0	0	0	0	0	0	0	147	0	0	0	0	0	0	0
Feature674	0	0	0	0	0	0	0	0	0	0	0	0	0	0	0	0	0	0	0	0	0	0	0	0	520	0	0	0	0	0	0	0	0	0	0	0	24	0	0	0	0	0	0	0	0	0	0	0	0
Feature675	0	0	0	0	0	2	4	213	0	0	0	0	0	0	0	0	0	0	0	0	0	0	0	0	0	0	0	38	18	0	0	0	0	0	0	0	0	0	0	0	0	0	0	0	0	0	0	0	0
Feature676	0	0	0	0	0	0	0	0	0	0	0	0	0	0	0	0	0	0	0	0	0	0	0	0	0	0	0	0	0	0	0	0	0	0	0	0	0	0	0	0	0	79	0	0	0	0	0	0	0
Feature677	0	0	0	0	0	0	0	0	78	0	0	0	0	0	0	0	0	0	0	0	0	0	0	0	0	0	0	0	0	0	0	65	0	0	0	0	0	0	0	0	0	0	0	0	0	0	32	0	0
Feature678	0	0	0	0	0	0	0	0	0	0	0	0	0	0	0	0	0	0	0	0	0	0	0	0	0	0	0	0	0	0	0	97	0	86	0	0	0	0	0	0	54	0	0	0	0	32	0	0	0
Feature679	0	0	0	0	0	0	0	0	0	0	0	0	0	31	0	0	0	0	0	0	0	0	0	0	0	0	0	0	0	0	0	17	18	0	0	0	0	0	0	0	0	0	0	37	0	0	0	22	0
Feature680	0	0	0	0	0	0	0	59	0	0	16	0	0	0	0	0	0	0	0	0	0	0	0	0	0	176	0	0	0	0	0	0	0	8	139	0	0	0	0	0	0	0	0	0	0	0	0	0	0
Feature681	0	26	505	0	0	0	0	0	0	0	0	0	0	0	0	0	0	0	0	0	0	0	0	0	0	0	0	0	0	0	0	0	0	0	0	0	0	0	0	0	0	0	0	0	0	0	0	0	0
Feature682	0	0	13	0	0	0	16	0	9	0	17	0	11	0	0	0	0	9	16	0	0	0	17	12	15	20	0	8	28	0	0	29	0	8	0	0	0	0	0	32	0	0	0	0	0	3	27	68	0
Feature683	0	0	0	0	0	0	0	0	0	0	0	0	0	0	0	0	0	0	0	0	0	0	0	0	0	0	0	0	0	0	0	522	0	0	0	0	0	0	0	0	0	0	0	0	0	0	0	0	0
Feature684	22	0	0	0	37	165	0	0	0	0	18	0	35	0	0	0	0	0	0	0	0	0	0	0	0	0	0	0	0	0	0	29	0	0	40	0	0	0	0	7	0	0	0	0	0	0	0	0	0
Feature685	0	0	0	0	0	0	0	0	0	0	0	0	0	0	0	0	0	0	0	0	0	0	8	0	0	0	80	0	0	2	0	230	0	0	0	0	0	0	0	23	0	0	0	0	0	26	88	0	0
Feature686	0	56	0	0	0	0	0	45	0	0	42	0	0	40	0	0	0	0	0	0	0	0	0	0	18	0	71	0	0	0	0	0	0	0	0	0	0	0	0	0	0	0	0	0	0	0	0	0	0
Feature687	0	0	0	0	0	0	43	0	0	0	0	0	0	0	0	0	0	0	0	0	0	0	33	353	0	0	54	0	20	0	0	0	0	0	0	0	0	0	0	0	0	0	0	16	0	0	0	0	0
Feature688	0	0	0	153	0	0	11	0	0	0	0	0	0	0	0	0	0	0	0	0	0	0	16	0	0	0	104	0	0	0	0	0	0	0	0	0	0	0	0	0	10	0	4	0	0	0	0	0	0
Feature689	0	0	0	0	0	0	0	0	0	0	0	0	0	0	0	0	0	0	0	0	75	0	0	0	0	0	0	0	0	0	0	0	0	0	58	0	0	0	0	0	0	77	0	0	0	0	0	0	0
Feature690	0	0	0	0	0	0	0	0	0	0	0	0	0	0	0	0	53	0	0	0	0	0	0	0	0	0	0	0	0	0	16	0	0	0	61	0	0	0	0	0	0	0	0	0	0	0	0	0	0
Feature691	0	0	9	0	0	72	0	0	0	0	0	0	0	0	0	0	0	0	0	0	0	0	0	0	0	0	0	0	0	0	0	0	0	0	0	0	0	0	0	0	0	0	16	390	0	0	0	0	0
Feature692	0	0	0	0	0	0	0	0	0	0	0	0	0	0	0	0	0	0	0	0	0	0	0	0	0	0	0	0	0	31	0	0	0	0	0	0	0	0	0	0	0	0	113	0	0	0	0	0	363
Feature693	0	0	0	0	7	0	183	0	0	0	0	0	0	0	0	0	0	0	0	0	0	0	0	0	0	0	0	0	0	0	0	0	0	120	0	0	0	0	0	0	0	9	118	0	0	0	0	0	0
Feature694	0	0	0	0	0	0	0	0	0	0	0	0	0	0	0	0	0	0	0	0	0	0	0	0	0	0	0	0	0	0	0	0	0	0	0	0	0	0	24	0	355	0	0	0	0	0	0	0	0
Feature695	0	0	0	0	0	0	0	0	0	0	0	0	0	54	0	0	0	0	0	0	120	0	14	0	0	0	0	0	0	0	0	0	0	0	0	0	0	0	0	0	0	0	0	0	0	0	0	0	0
Feature696	0	81	0	0	0	0	0	0	14	0	0	0	0	0	0	28	0	0	0	0	0	0	0	0	0	0	0	0	0	0	0	0	0	0	147	0	0	0	0	0	0	0	0	0	0	0	0	0	0
Feature697	0	0	0	0	0	0	0	0	0	0	0	0	0	275	0	0	0	0	0	0	0	0	0	0	0	0	0	0	0	0	0	0	0	0	0	0	0	0	0	0	0	0	0	44	0	0	0	0	0
Feature698	0	89	0	0	0	0	0	0	0	0	0	0	0	0	0	0	0	0	64	0	0	0	87	0	0	0	0	0	0	0	0	0	0	0	124	0	0	0	0	0	0	0	0	0	0	0	0	0	0
Feature699	0	0	3	0	0	0	8	0	0	0	0	0	0	0	0	0	0	0	0	4	44	0	0	0	0	0	0	10	218	0	0	0	0	0	0	0	0	0	0	0	0	0	0	0	0	0	0	0	0
Feature700	0	0	0	0	0	0	0	0	39	0	0	0	0	0	0	0	0	0	0	0	0	0	0	24	0	0	0	17	0	0	0	0	0	0	0	272	0	0	0	0	0	0	0	0	0	0	0	0	0
Feature701	0	0	0	0	0	0	0	0	0	0	0	0	0	0	0	0	0	0	0	0	0	0	0	0	0	0	0	0	0	0	0	0	0	0	0	0	0	0	0	0	0	0	0	0	0	0	0	0	0
Feature702	0	0	0	0	0	0	0	0	0	0	0	0	0	0	0	0	0	0	0	0	0	0	0	0	0	0	0	0	0	0	0	0	0	0	0	0	0	0	0	0	0	0	0	0	0	0	0	0	0
Feature703	0	0	0	0	0	0	0	0	0	0	0	0	0	0	0	0	23	0	0	0	0	0	0	0	0	0	0	0	0	0	0	0	0	0	0	0	0	0	0	233	0	0	0	87	0	0	0	0	74
Feature704	0	0	0	0	0	0	0	0	0	0	0	0	0	0	0	0	0	0	0	0	0	0	0	0	0	0	0	0	0	0	0	0	73	0	0	0	0	125	0	0	0	0	0	0	0	0	0	0	15
Feature705	0	0	0	0	0	0	0	0	0	0	0	0	0	0	0	0	0	0	0	0	0	0	0	0	0	0	0	0	0	0	0	157	0	70	0	0	0	0	0	0	66	0	0	0	0	0	0	0	0
Feature706	0	0	0	0	0	0	0	0	0	0	0	0	0	0	0	0	0	0	0	0	0	0	0	0	0	0	0	0	0	0	0	0	0	0	0	0	0	68	0	0	0	0	0	25	0	0	0	0	0
Feature707	0	0	0	0	0	0	0	0	0	0	0	0	0	0	0	0	0	0	0	0	0	0	0	0	0	0	0	0	0	0	500	0	0	0	0	0	0	0	0	0	0	0	0	0	0	0	0	0	0
Feature708	0	0	0	0	0	0	0	0	0	0	0	0	0	498	0	0	0	0	0	0	0	0	0	0	0	0	0	0	0	0	0	0	0	0	0	0	0	0	0	0	0	0	0	0	0	0	0	0	0
Feature709	0	0	21	0	0	0	0	32	0	20	0	0	0	0	0	0	0	25	6	10	13	17	0	0	0	0	0	12	31	0	0	0	0	0	0	0	0	0	7	0	0	0	0	0	0	0	19	0	0
Feature710	0	0	0	0	0	0	0	0	0	0	0	0	0	0	0	0	0	0	0	0	0	410	0	0	0	0	0	0	0	0	0	0	0	0	0	0	0	0	85	0	0	0	0	0	0	0	0	0	0
Feature711	0	67	0	0	0	0	0	0	0	0	0	0	0	77	0	0	0	0	0	0	0	45	0	0	0	0	0	0	91	0	0	0	0	0	0	0	0	0	0	0	0	0	0	0	7	0	0	0	0
Feature712	0	0	0	0	223	0	0	0	0	0	0	0	0	0	0	0	24	0	0	0	0	0	0	0	0	0	0	0	0	0	0	0	0	0	0	0	0	0	0	0	0	0	0	0	0	0	0	0	0
Feature713	0	0	0	0	0	0	0	0	0	0	0	0	0	0	0	0	0	0	0	0	4	349	18	0	0	0	0	0	0	0	0	0	0	16	0	0	0	5	100	0	0	0	0	0	0	0	0	0	0
Feature714	0	0	0	0	0	0	0	0	0	0	0	0	0	0	0	0	0	0	0	0	0	0	0	0	0	0	0	0	0	0	0	0	0	0	0	0	0	0	0	0	0	0	0	0	0	0	0	0	0
Feature715	0	0	0	0	0	0	0	0	0	0	0	0	0	0	0	0	0	0	0	0	0	0	0	0	0	0	0	0	0	0	0	0	15	477	0	0	0	0	0	0	0	0	0	0	0	0	0	0	0
Feature716	0	0	0	0	0	0	0	0	0	0	0	0	0	387	0	0	0	0	0	0	0	0	0	0	0	0	103	0	0	0	0	0	0	0	0	0	0	0	0	0	0	0	0	0	0	0	0	0	0
Feature717	0	0	0	0	0	0	0	0	0	0	0	0	0	0	0	0	0	0	0	0	0	0	0	0	0	0	0	0	0	0	0	0	0	0	449	0	0	0	0	0	0	0	6	0	0	9	0	0	0
Feature718	0	0	0	0	0	0	0	0	0	0	0	0	0	0	0	0	0	0	0	0	145	0	0	0	17	0	0	0	0	0	0	0	0	0	0	0	0	0	0	0	0	0	0	0	0	0	0	0	0
Feature719	0	0	0	0	0	0	0	0	0	0	0	0	0	0	0	0	0	0	0	0	0	0	0	0	0	0	0	0	0	0	0	0	0	0	0	0	0	0	9	0	0	0	0	0	0	0	0	0	432
Feature720	0	0	0	0	0	0	0	0	0	0	0	0	0	0	0	0	0	0	0	0	0	0	0	0	0	0	0	0	0	0	0	0	0	0	0	175	0	0	0	0	0	0	0	0	0	0	0	0	0
Feature721	0	0	0	0	0	0	0	0	0	0	0	0	0	0	0	0	0	0	0	0	0	0	0	0	0	0	0	0	0	0	0	0	0	0	0	0	0	0	0	0	0	0	0	0	0	0	0	0	0
Feature722	231	0	40	0	0	0	0	0	0	0	0	0	0	0	0	0	0	0	0	31	0	0	0	0	0	0	0	0	0	0	0	0	0	0	0	0	0	0	0	0	0	0	0	0	0	0	0	0	0
Feature723	0	0	0	0	0	0	479	0	0	0	0	0	0	0	0	0	0	0	0	0	0	0	0	0	0	0	0	0	0	0	0	0	0	0	0	0	0	0	0	0	0	0	0	0	0	0	0	0	0
Feature724	0	0	0	0	0	0	0	0	0	0	0	0	0	0	0	0	478	0	0	0	0	0	0	0	0	0	0	0	0	0	0	0	0	0	0	0	0	0	0	0	0	0	0	0	0	0	0	0	0
Feature725	0	0	0	0	0	0	0	0	0	0	0	0	0	0	0	0	75	0	0	0	0	0	0	0	0	0	0	0	0	0	0	0	0	0	0	0	0	0	0	61	0	0	0	129	0	0	0	0	79
Feature726	0	0	0	0	0	0	0	0	0	0	0	0	0	0	0	0	30	0	0	0	0	0	0	0	0	0	0	0	0	0	0	38	43	0	0	0	0	0	0	151	0	0	0	57	0	0	0	0	0
Feature727	0	0	0	0	167	0	0	0	0	0	0	0	0	0	0	0	0	0	0	23	0	0	0	0	0	12	0	0	0	0	87	0	0	0	0	0	0	0	0	0	0	0	0	0	0	0	0	0	0
Feature728	0	0	0	0	0	0	0	0	0	0	0	0	0	0	0	0	0	0	0	0	0	0	0	0	0	478	0	0	0	0	0	0	0	0	0	0	0	0	0	0	0	0	0	0	0	0	0	0	0
Feature729	0	0	0	0	0	0	0	0	0	0	0	0	0	0	0	0	0	0	0	0	0	0	0	0	0	0	0	0	0	0	0	0	0	0	0	0	0	0	0	0	0	0	0	0	0	0	0	0	0
Feature730	0	0	0	0	0	0	0	0	0	0	0	0	0	0	0	0	0	0	0	216	0	0	0	0	0	0	0	82	0	0	0	0	0	0	0	0	0	0	0	0	0	0	0	0	0	0	0	0	46
Feature731	0	0	0	81	0	0	0	50	0	0	0	0	0	0	0	0	0	0	0	37	0	0	0	0	0	0	0	0	0	0	0	0	0	0	0	72	0	0	0	0	0	0	0	0	0	0	0	0	84
Feature732	0	0	0	0	0	0	0	0	0	0	0	0	0	0	0	0	0	0	0	0	0	0	0	0	0	476	0	0	0	0	0	0	0	0	0	0	0	0	0	0	0	0	0	0	0	0	0	0	0
Feature733	0	126	86	0	0	0	0	0	0	0	0	0	0	0	0	0	0	0	29	42	0	0	0	43	0	0	0	0	0	0	0	0	0	0	0	0	0	0	0	0	0	0	0	0	0	0	0	0	34
Feature734	0	0	0	0	0	0	0	0	0	0	0	0	0	0	0	0	0	0	0	0	0	0	0	0	0	0	0	0	0	0	0	0	0	0	0	0	0	0	0	0	0	0	0	0	0	0	0	0	0
Feature735	0	0	0	0	0	0	0	130	0	0	0	0	0	0	0	0	0	0	0	0	0	0	0	0	0	0	0	0	0	0	0	0	0	0	0	0	0	0	0	0	0	0	0	0	0	0	0	0	0
Feature736	0	0	33	0	0	0	21	0	26	0	0	0	0	0	0	0	0	0	66	0	0	25	0	0	45	12	0	15	15	0	0	0	0	0	0	0	0	0	17	0	0	0	0	0	0	0	0	0	0
Feature737	0	30	0	0	0	0	0	0	0	0	0	0	0	0	0	0	0	0	0	0	0	0	0	0	0	0	0	0	0	0	0	0	0	0	0	0	0	0	0	0	0	0	0	0	0	0	0	0	0
Feature738	0	0	0	0	0	0	0	0	0	0	0	0	0	0	0	0	0	0	0	0	0	0	0	0	10	0	0	0	0	0	0	0	0	0	0	0	0	0	0	0	0	0	0	0	0	0	0	0	0
Feature739	0	0	0	0	0	0	0	0	0	0	0	0	0	0	0	0	0	0	0	0	0	0	0	0	0	0	0	0	0	0	0	0	0	0	0	0	0	0	0	0	0	0	0	0	0	0	0	0	0
Feature740	0	0	0	0	0	0	0	0	0	0	0	0	0	0	0	0	0	0	0	0	0	0	0	0	0	0	0	0	462	0	0	0	0	0	0	0	0	0	0	0	0	0	0	0	0	0	0	0	0
Feature741	307	0	0	0	0	0	0	0	0	130	0	0	0	0	0	0	0	0	0	0	0	0	19	0	0	0	0	0	0	0	0	0	0	0	0	0	0	0	0	0	0	5	0	0	0	0	0	0	0
Feature742	0	0	0	0	0	0	0	0	0	0	0	0	0	0	0	0	0	0	0	42	0	0	0	0	0	0	0	0	0	0	0	0	0	0	0	0	152	6	0	0	0	0	0	0	19	0	24	0	0
Feature743	0	0	0	0	0	0	0	0	0	0	0	0	0	23	0	0	0	0	0	0	0	0	0	0	0	0	0	0	0	0	0	0	42	0	0	0	0	146	0	0	0	0	0	0	0	0	0	0	7
Feature744	0	0	0	0	0	23	437	0	0	0	0	0	0	0	0	0	0	0	0	0	0	0	0	0	0	0	0	0	0	0	0	0	0	0	0	0	0	0	0	0	0	0	0	0	0	0	0	0	0
Feature745	0	0	0	0	0	0	0	0	0	0	0	0	0	0	0	0	66	0	0	0	0	0	0	0	0	0	0	0	0	0	0	0	0	0	21	0	0	0	0	0	0	0	0	0	0	0	0	0	0
Feature746	0	161	0	0	0	0	0	0	0	0	0	0	31	0	0	0	0	0	0	0	63	0	0	0	0	0	192	0	0	0	0	0	0	0	0	0	0	0	0	0	0	11	0	0	0	0	0	0	0
Feature747	0	0	0	0	0	0	0	0	0	0	0	0	0	0	0	0	0	0	0	0	0	0	0	0	0	0	0	0	0	0	0	0	0	0	0	0	0	0	0	0	0	0	0	0	0	0	0	0	0
Feature748	0	0	0	0	0	0	0	0	0	0	0	0	0	0	0	0	0	0	0	0	0	0	0	380	0	0	76	0	0	0	0	0	0	0	0	0	0	0	0	0	0	0	0	0	0	0	0	0	0
Feature749	0	0	0	0	0	0	0	0	0	0	0	0	0	0	0	0	0	0	0	0	0	0	0	0	0	0	0	0	0	0	0	0	0	0	0	0	0	0	0	0	0	0	0	0	0	0	0	0	0
Feature750	0	11	27	0	0	0	0	0	0	0	0	0	0	0	0	0	0	0	0	38	0	0	0	63	0	0	0	258	0	0	0	0	0	0	0	0	0	0	0	0	0	0	0	0	0	0	0	0	0
Feature751	0	0	0	0	0	0	0	0	0	0	0	0	0	0	0	0	0	0	0	0	0	0	0	0	0	237	0	0	217	0	0	0	0	0	0	0	0	0	0	0	0	0	0	0	0	0	0	0	0
Feature752	0	0	0	0	0	0	0	0	0	0	0	0	0	0	0	0	0	0	0	0	0	0	0	0	0	0	0	0	0	0	0	386	0	0	0	0	0	0	0	68	0	0	0	0	0	0	0	0	0
Feature753	0	0	0	0	0	0	0	0	0	0	0	0	0	0	0	0	0	0	0	0	0	0	0	0	0	0	0	0	0	0	0	0	0	0	0	0	0	0	0	0	0	0	0	0	0	0	0	0	0
Feature754	0	0	0	0	0	0	0	0	0	0	0	0	0	0	0	0	0	0	0	0	0	0	0	0	0	0	0	0	0	0	0	0	0	0	0	0	0	0	0	0	0	0	0	0	0	0	0	0	0
Feature755	0	0	0	0	0	0	0	0	0	0	0	0	0	0	0	0	0	0	0	0	0	0	0	0	0	0	0	0	0	0	0	0	0	0	0	0	0	0	0	0	0	0	0	0	0	0	0	0	0
Feature756	0	0	35	0	0	0	0	0	0	0	0	0	0	0	0	0	0	0	0	0	0	0	0	0	0	0	0	0	22	0	0	0	0	0	0	0	0	0	0	0	77	0	0	0	0	0	0	0	0
Feature757	0	0	49	0	0	0	0	0	0	0	0	0	0	0	0	0	0	0	0	0	0	0	0	0	0	0	0	0	0	0	0	0	0	30	0	0	0	0	0	0	0	0	0	0	0	0	0	0	0
Feature758	0	0	0	0	0	0	30	0	0	0	13	0	0	0	0	0	0	0	0	0	56	0	0	0	0	0	0	36	0	0	0	0	0	26	0	0	0	0	0	0	25	13	0	0	0	0	30	0	0
Feature759	0	2	12	0	0	0	6	12	0	7	0	0	13	0	0	0	0	0	0	5	67	25	0	40	14	2	0	11	0	0	0	0	0	4	0	0	0	0	0	0	0	0	0	0	0	0	0	0	0
Feature760	0	0	0	0	0	0	0	0	0	0	0	0	0	0	0	0	0	0	0	0	0	0	0	0	0	0	443	0	0	0	0	0	0	0	0	0	0	0	0	0	0	0	0	0	0	0	0	0	0
Feature761	0	0	0	0	0	0	0	0	0	0	0	0	0	0	12	0	0	0	0	0	62	0	26	0	0	0	0	0	0	0	0	0	0	0	32	0	0	0	0	0	0	60	0	0	0	58	0	0	0
Feature762	0	0	0	0	0	0	0	0	0	0	0	0	0	0	0	0	0	0	0	0	0	0	0	0	0	0	0	0	0	0	0	0	0	0	0	0	0	0	0	0	0	0	0	0	0	0	0	0	0
Feature763	0	0	0	25	0	0	0	0	0	0	0	0	0	0	0	0	0	115	22	0	0	0	0	0	0	0	0	0	0	0	0	0	0	0	0	0	0	0	0	0	0	0	0	94	0	0	0	0	0
Feature764	0	0	0	0	0	0	37	0	0	0	0	0	0	269	0	0	0	0	0	0	0	0	0	0	0	0	0	0	0	0	0	0	0	124	0	0	0	0	0	0	0	0	0	0	0	0	0	0	0
Feature765	0	0	0	0	0	0	0	0	0	0	0	0	0	0	0	0	0	0	0	0	0	0	0	0	0	0	0	0	0	0	0	0	0	0	0	0	0	49	0	0	0	0	0	0	0	0	0	0	0
Feature766	0	0	0	0	0	0	0	0	0	0	29	0	0	0	0	0	0	0	0	0	0	0	0	0	0	0	0	0	0	0	0	0	0	0	0	0	0	0	0	0	0	0	0	0	0	0	0	0	0
Feature767	0	0	0	0	0	0	0	0	0	0	0	0	0	0	0	0	0	0	0	0	0	0	0	0	0	0	0	0	0	0	0	0	0	0	0	0	0	0	0	0	0	0	0	0	0	0	0	0	0
Feature768	0	0	0	0	0	0	0	0	0	0	287	0	0	0	0	0	0	0	0	0	0	0	0	0	0	0	0	89	0	0	0	0	0	0	0	0	0	0	0	0	0	0	0	0	59	0	0	0	0
Feature769	0	0	0	0	0	0	0	0	0	0	0	0	0	0	0	0	0	0	0	0	0	0	0	15	0	0	0	0	0	0	0	0	0	0	0	0	0	0	0	0	0	0	0	0	0	0	0	0	0
Feature770	0	0	0	0	0	0	0	0	29	0	0	0	16	67	0	0	0	0	0	0	0	0	0	0	0	0	0	0	0	0	0	0	0	48	0	0	0	0	0	0	68	33	54	0	0	0	24	0	0
Feature771	35	0	0	0	0	0	0	0	0	0	0	0	0	0	0	0	0	0	16	0	0	0	0	0	0	0	0	0	0	0	0	0	0	0	0	0	0	0	0	0	0	0	0	0	0	0	0	0	0
Feature772	0	0	0	83	0	0	0	0	0	0	0	0	0	0	0	0	0	0	0	0	0	0	0	0	0	0	0	0	0	0	0	0	0	0	0	0	155	0	0	0	0	0	41	0	0	37	0	0	0
Feature773	0	0	0	0	0	0	0	0	0	0	0	0	0	0	0	0	0	0	0	0	0	0	0	0	0	0	0	0	0	0	0	0	0	0	0	0	427	0	0	0	0	0	0	0	0	0	0	0	0
Feature774	0	0	0	0	0	0	0	0	0	0	0	0	0	0	0	0	0	0	0	0	0	0	0	0	0	0	0	0	0	0	0	0	0	0	0	0	0	0	0	0	0	0	0	0	426	0	0	0	0
Feature775	0	0	0	0	0	0	0	0	0	0	0	0	0	0	0	0	0	0	0	0	0	0	0	0	0	0	0	0	0	0	0	0	0	0	0	0	0	0	0	0	0	0	0	0	0	0	0	0	0
Feature776	0	0	0	0	0	0	0	0	0	0	0	0	0	0	0	0	0	0	0	0	0	0	0	0	0	0	0	0	0	0	0	0	0	0	0	0	0	0	0	0	0	0	0	0	0	0	0	0	0
Feature777	0	0	0	0	0	0	0	0	0	0	0	0	0	0	36	0	0	0	0	0	0	0	0	25	0	0	0	0	0	0	47	0	0	52	0	0	0	0	0	0	0	0	0	0	0	130	0	0	0
Feature778	0	0	0	0	0	0	0	0	0	0	0	0	0	0	0	0	0	0	0	0	0	0	0	0	0	0	0	0	0	0	0	0	0	0	0	0	0	423	0	0	0	0	0	0	0	0	0	0	0
Feature779	0	0	0	0	0	0	0	0	0	0	0	0	0	0	0	0	0	0	0	0	0	0	0	0	0	0	0	0	0	0	0	0	0	0	0	0	0	0	0	0	0	0	0	0	0	0	0	0	348
Feature780	0	0	0	0	0	0	0	0	0	0	0	0	0	0	0	0	0	0	0	24	0	0	0	0	0	24	0	12	0	0	43	0	0	0	0	0	0	0	0	0	0	0	0	0	0	0	0	0	0
Feature781	0	0	0	20	0	0	0	0	0	0	0	0	0	0	0	0	0	0	0	0	0	0	0	77	0	0	0	0	0	0	0	0	0	0	0	0	0	0	0	0	0	0	0	0	0	0	0	0	0
Feature782	0	0	0	0	0	0	0	0	0	0	0	0	0	0	0	0	0	0	0	0	0	0	0	0	21	0	28	0	0	26	28	51	38	33	49	33	22	51	22	9	0	3	0	2	2	0	3	0	0
Feature783	0	0	0	0	0	0	0	0	0	0	0	0	0	0	0	0	0	0	0	0	0	0	0	73	0	0	0	0	0	0	0	0	0	0	0	0	0	0	0	0	0	0	0	0	0	0	0	0	0
Feature784	0	0	0	11	0	0	0	0	0	0	0	22	0	0	0	0	0	0	0	0	0	0	0	0	0	0	0	0	0	0	0	0	0	0	0	0	0	0	0	0	0	0	0	0	0	0	0	0	0
Feature785	0	0	0	0	0	0	0	0	0	0	0	0	0	0	0	0	0	17	0	137	0	0	0	0	41	33	0	0	60	0	0	0	0	0	0	0	0	0	0	0	0	0	0	0	0	0	0	0	0
Feature786	0	0	0	0	0	0	0	2	0	0	0	0	20	0	2	0	0	0	0	2	0	5	6	2	4	0	0	4	0	0	0	0	0	0	0	0	84	0	0	0	0	20	5	0	0	0	58	14	127
Feature787	0	0	0	0	0	0	0	0	30	0	0	0	0	0	0	0	0	0	0	0	0	0	0	0	0	0	0	0	0	0	0	53	0	0	0	0	0	0	0	140	36	40	0	0	0	0	0	0	0
Feature788	0	0	0	0	0	0	0	0	0	0	0	0	0	0	0	0	0	0	0	0	0	0	0	0	0	3	0	0	0	0	0	0	0	0	0	0	0	0	0	0	0	0	0	0	0	0	0	0	0
Feature789	0	16	5	0	0	0	0	8	0	0	18	3	8	10	0	0	0	5	16	0	32	0	0	10	3	0	0	0	0	0	0	0	33	0	0	0	0	0	5	0	6	5	0	0	0	0	7	9	40
Feature790	0	0	0	0	0	0	0	0	0	0	0	0	0	0	0	0	0	0	0	0	0	0	0	0	0	0	0	0	0	0	0	0	0	0	0	0	0	0	0	0	0	0	0	0	0	0	0	0	0
Feature791	29	26	0	0	4	21	0	0	0	0	0	0	0	0	0	0	0	18	0	0	11	0	0	0	0	0	16	0	0	9	0	0	0	0	9	46	0	57	0	0	10	0	14	0	0	45	0	0	0
Feature792	0	0	0	0	37	0	0	0	0	0	0	0	0	0	0	0	0	0	0	0	0	0	0	0	0	0	0	0	0	0	0	0	0	0	0	0	0	147	0	0	0	0	0	0	0	0	0	0	0
Feature793	0	0	0	0	0	0	0	0	0	0	50	0	0	0	0	0	0	0	0	0	0	0	0	0	0	0	0	0	0	0	0	0	0	0	353	0	0	0	0	0	0	0	0	0	0	0	0	0	0
Feature794	0	0	0	12	0	0	0	0	34	0	0	0	0	0	0	110	0	0	0	0	30	0	0	0	0	0	0	0	0	0	0	0	0	0	0	0	0	0	0	0	0	0	0	0	0	0	0	0	193
Feature795	0	0	0	0	0	0	0	0	0	0	0	0	0	0	0	0	0	0	0	0	0	0	0	0	0	0	0	0	0	0	0	0	0	0	0	0	375	26	0	0	0	0	0	0	0	0	0	0	0
Feature796	0	0	0	0	0	0	0	0	0	0	0	0	0	0	0	0	0	0	0	0	0	0	0	0	0	0	0	0	0	0	0	0	0	0	0	0	0	0	0	0	0	0	0	0	0	0	0	0	0
Feature797	0	0	0	354	0	0	0	0	0	0	0	0	0	0	0	0	0	0	0	0	0	0	0	0	0	0	0	0	0	0	0	0	0	0	0	0	0	0	0	0	0	0	0	0	0	0	0	0	0
Feature798	0	0	0	0	0	0	0	0	0	0	0	0	0	0	0	0	0	0	0	0	0	0	0	0	0	0	0	0	0	0	397	0	0	0	0	0	0	0	0	0	0	0	0	0	0	0	0	0	0
Feature799	0	0	0	0	0	0	0	0	0	0	0	0	0	0	0	0	0	0	0	0	0	0	396	0	0	0	0	0	0	0	0	0	0	0	0	0	0	0	0	0	0	0	0	0	0	0	0	0	0
Feature800	0	0	0	0	0	0	0	0	0	0	0	0	0	0	0	0	0	0	0	0	0	0	63	0	0	0	0	79	0	0	0	0	0	0	81	0	0	0	0	0	0	0	0	0	0	0	56	0	0
Feature801	0	0	0	0	0	0	0	0	0	0	0	0	0	0	0	0	0	0	0	0	0	0	0	0	0	78	0	0	0	0	0	0	0	0	0	0	317	0	0	0	0	0	0	0	0	0	0	0	0
Feature802	0	0	0	0	0	0	0	0	0	0	0	0	0	0	0	0	392	0	0	0	0	0	0	0	0	0	0	0	0	0	0	0	0	0	0	0	0	0	0	0	0	0	0	0	0	0	0	0	0
Feature803	0	82	0	0	0	0	0	0	0	0	0	0	0	0	0	0	0	0	0	0	38	0	0	0	0	0	96	0	0	0	0	100	0	0	0	0	0	0	0	67	0	9	0	0	0	0	0	0	0
Feature804	0	0	0	0	0	0	0	0	0	0	0	0	0	0	0	0	0	0	0	0	0	0	0	0	0	0	0	0	0	0	0	0	0	0	0	0	0	0	16	15	361	0	0	0	0	0	0	0	0
Feature805	9	6	73	0	0	0	76	0	0	0	13	0	0	0	0	0	0	0	0	0	0	0	0	0	0	0	0	0	0	0	0	0	0	55	0	0	0	0	4	0	0	0	0	0	0	0	0	0	0
Feature806	0	0	0	0	0	0	0	0	0	0	0	0	0	0	0	0	0	0	0	0	0	0	0	0	0	0	0	0	0	0	0	0	0	0	0	0	0	0	0	0	0	0	0	0	0	0	0	0	0
Feature807	0	0	115	0	0	0	0	0	0	0	0	0	0	82	0	0	0	0	120	0	0	0	0	0	0	67	0	0	0	0	0	0	6	0	0	0	0	0	0	0	0	0	0	0	0	0	0	0	0
Feature808	0	0	0	0	0	0	0	0	0	0	0	0	0	0	0	0	0	0	0	10	0	19	6	7	0	0	0	12	0	0	0	0	0	4	0	0	0	0	9	0	0	0	0	0	0	0	0	0	0
Feature809	0	0	0	0	0	0	0	0	0	0	0	0	0	0	389	0	0	0	0	0	0	0	0	0	0	0	0	0	0	0	0	0	0	0	0	0	0	0	0	0	0	0	0	0	0	0	0	0	0
Feature810	0	0	0	0	0	0	0	0	0	0	0	0	0	0	0	0	0	0	0	0	0	0	0	0	0	389	0	0	0	0	0	0	0	0	0	0	0	0	0	0	0	0	0	0	0	0	0	0	0
Feature811	0	0	0	0	0	25	0	0	0	0	0	0	0	0	0	0	0	0	0	0	0	0	0	0	0	0	0	0	0	0	0	0	0	0	0	0	0	0	0	0	0	0	0	161	0	0	0	0	0
Feature812	0	0	0	0	0	0	0	0	0	0	0	0	0	80	0	0	0	0	0	0	0	0	0	0	0	0	0	0	0	0	0	308	0	0	0	0	0	0	0	0	0	0	0	0	0	0	0	0	0
Feature813	0	3	8	43	0	0	0	7	0	4	22	0	9	19	27	0	0	0	0	0	14	6	0	8	3	0	0	0	0	0	0	0	0	0	0	0	8	0	0	0	11	60	18	0	0	0	0	0	0
Feature814	0	0	0	0	0	0	0	0	0	30	0	0	0	0	0	0	0	0	0	0	23	0	0	0	69	0	69	0	0	0	0	0	0	0	65	0	0	0	0	0	0	0	0	0	51	0	0	0	0
Feature815	0	0	0	0	110	0	0	0	0	0	0	0	0	0	0	0	0	0	0	0	0	0	0	0	0	0	0	0	0	0	0	0	0	0	274	0	0	0	0	0	0	0	0	0	0	0	0	0	0
Feature816	0	0	0	0	0	0	0	0	0	0	0	0	0	0	0	0	0	0	0	0	0	0	0	0	0	0	0	0	0	0	0	0	0	0	0	0	0	0	0	0	0	0	0	0	0	0	0	0	0
Feature817	0	0	0	0	0	0	0	0	0	0	0	0	0	0	0	0	0	0	0	0	0	0	0	0	0	0	0	0	0	0	0	0	0	0	0	0	0	0	0	0	0	0	0	0	0	0	0	0	0
Feature818	0	59	0	0	0	0	0	0	0	21	0	0	0	0	0	0	0	0	0	0	0	0	0	0	0	0	0	0	0	0	0	0	0	0	40	0	0	0	0	0	0	0	0	0	0	0	0	0	0
Feature819	0	0	0	0	0	0	16	0	0	0	0	0	0	0	0	0	0	0	0	0	0	0	22	67	0	0	0	0	0	0	0	0	0	0	0	0	0	0	0	0	0	178	0	0	0	0	0	0	0
Feature820	0	0	0	0	0	0	0	0	0	0	0	0	74	262	0	0	0	0	0	0	0	0	0	0	0	0	0	0	0	0	0	0	0	0	0	0	0	0	0	0	0	0	0	0	0	0	0	0	0
Feature821	0	0	0	0	0	0	0	0	0	0	0	0	0	0	0	0	0	0	0	0	0	0	0	0	0	0	0	0	0	0	0	0	0	0	0	4	371	6	0	0	0	0	0	0	0	0	0	0	0
Feature822	0	0	0	0	0	0	0	38	54	0	0	0	29	0	0	0	0	0	0	0	0	0	0	0	0	0	0	30	33	0	0	0	0	55	0	0	0	0	0	0	0	0	0	0	0	0	61	0	0
Feature823	0	0	0	0	0	0	0	0	0	0	0	0	0	0	0	0	0	0	0	0	0	0	0	0	0	0	0	0	0	0	0	0	0	0	0	8	372	0	0	0	0	0	0	0	0	0	0	0	0
Feature824	0	0	7	0	0	0	0	0	0	0	0	0	0	25	0	0	0	0	17	0	0	2	0	2	0	74	0	0	0	0	0	4	6	0	5	4	0	9	0	6	6	0	5	0	0	0	5	15	0
Feature825	0	0	46	0	0	0	0	0	0	0	0	0	0	0	0	0	0	0	0	74	0	0	0	28	13	0	0	0	20	0	0	0	0	0	0	0	0	0	0	0	0	0	0	0	0	0	13	0	0
Feature826	0	0	0	0	0	0	0	0	0	0	0	0	0	0	0	0	0	0	0	0	0	0	0	0	0	0	0	0	0	0	0	0	50	0	0	0	0	0	0	80	0	0	0	73	0	0	0	0	0
Feature827	0	0	0	0	0	0	0	0	0	0	0	0	0	0	0	0	0	0	0	0	0	0	0	0	0	0	0	0	0	0	0	0	379	0	0	0	0	0	0	0	0	0	0	0	0	0	0	0	0
Feature828	0	0	0	0	0	0	0	0	0	0	0	0	0	0	0	0	0	0	0	0	0	0	0	0	0	0	0	0	0	0	0	0	0	0	0	379	0	0	0	0	0	0	0	0	0	0	0	0	0
Feature829	0	0	0	0	0	0	0	0	0	0	0	0	0	0	0	0	0	0	0	0	0	0	0	0	0	0	0	0	0	0	0	0	0	0	0	0	0	0	0	0	0	0	0	0	0	0	0	0	0
Feature830	3	6	77	0	0	0	0	0	0	0	0	0	0	0	0	0	0	0	0	0	0	0	0	0	0	0	0	17	132	0	0	0	0	0	5	86	0	0	0	0	0	11	4	0	0	0	0	0	0
Feature831	0	0	0	13	0	0	0	30	25	0	39	0	20	0	27	0	0	0	0	0	0	0	0	0	17	0	0	17	22	0	0	0	0	0	0	0	0	0	0	0	29	0	0	0	0	0	40	0	0
Feature832	0	0	0	0	0	0	0	0	0	0	0	0	0	0	0	0	0	0	0	0	0	0	0	0	0	0	0	0	0	0	0	0	0	0	0	0	0	0	0	0	0	0	0	0	0	0	0	0	0
Feature833	0	0	0	0	0	0	0	0	0	0	0	0	0	0	0	0	0	0	0	0	0	0	0	0	0	0	0	0	0	0	0	0	0	0	0	0	0	0	0	0	0	0	0	0	0	0	0	0	0
Feature834	0	0	0	0	0	0	0	0	0	0	0	0	0	0	0	0	0	0	0	0	0	0	9	0	0	0	0	0	0	0	31	0	0	0	0	0	0	152	0	0	0	0	0	47	0	0	0	0	0
Feature835	0	0	0	0	0	0	0	0	0	0	0	0	0	0	0	18	0	0	0	0	0	0	0	0	20	0	0	0	0	0	0	0	0	0	0	0	0	0	0	0	0	0	0	0	0	0	0	0	0
Feature836	0	0	0	0	0	0	0	0	0	0	0	0	0	0	0	0	0	0	0	0	0	0	0	23	0	0	0	0	0	0	0	0	0	0	0	0	0	0	0	0	0	0	0	0	0	0	0	0	350
Feature837	0	0	0	43	0	0	0	0	0	3	0	0	14	57	0	0	0	0	0	128	0	15	3	5	0	17	0	0	11	0	0	0	0	0	0	0	20	0	21	0	0	0	0	0	0	0	0	0	0
Feature838	0	0	0	0	0	0	0	0	0	0	28	0	0	0	28	0	0	0	0	0	0	0	0	0	0	0	0	22	0	0	0	0	0	30	0	0	0	0	0	0	0	12	79	0	0	0	44	0	0
Feature839	0	0	0	0	0	0	0	0	0	0	0	0	0	0	0	0	0	0	0	0	0	0	0	0	0	0	0	0	0	0	0	0	0	10	0	0	0	0	0	0	0	0	0	0	0	0	0	0	0
Feature840	0	0	0	52	0	0	0	0	0	0	0	0	0	0	0	0	0	0	0	0	0	0	0	0	0	0	0	0	0	0	0	0	0	0	0	0	0	0	0	0	0	0	0	0	0	0	0	0	0
Feature841	0	0	0	0	0	0	0	0	0	0	0	0	0	0	0	0	0	0	37	0	0	0	0	0	0	0	0	0	27	0	0	0	0	0	0	0	0	0	0	0	0	0	0	0	0	0	138	0	0
Feature842	0	0	0	0	0	0	0	0	0	0	0	0	0	0	0	0	0	0	0	0	0	0	0	0	0	0	0	0	0	0	0	0	0	0	0	0	0	0	0	0	0	0	0	0	0	0	0	0	0
Feature843	0	0	20	0	0	0	0	0	0	11	11	0	0	23	0	0	0	21	0	0	0	0	0	18	13	18	0	14	28	0	0	0	0	0	0	0	0	0	0	0	18	0	28	0	0	0	13	0	0
Feature844	0	0	0	0	0	0	0	0	0	0	0	0	0	59	0	175	0	0	0	0	0	0	0	38	0	0	0	0	0	0	0	0	0	0	0	0	0	0	41	0	0	0	0	0	0	0	0	0	0
Feature845	68	0	0	6	294	0	0	0	0	0	0	0	0	0	0	0	0	0	0	0	0	0	0	0	0	0	0	0	0	0	0	0	0	0	0	0	0	0	0	0	0	0	0	0	0	0	0	0	0
Feature846	0	0	0	0	0	0	0	0	0	0	0	0	0	0	0	0	0	0	0	0	0	0	0	0	17	0	0	0	0	0	0	0	0	0	0	0	0	0	0	234	0	0	0	0	0	0	12	0	0
Feature847	6	0	68	0	0	0	0	0	0	0	0	0	0	0	0	0	0	0	0	0	0	0	0	0	0	0	0	0	0	0	0	0	0	0	0	0	0	0	0	0	0	0	0	0	0	0	0	0	0
Feature848	0	0	0	0	0	0	0	0	0	0	0	0	0	0	0	0	0	0	0	0	0	0	0	0	0	0	0	0	0	0	0	0	0	0	0	0	0	0	0	0	0	0	0	0	0	0	0	0	0
Feature849	0	0	0	0	0	0	0	0	0	0	0	0	208	0	0	0	0	0	0	0	30	0	0	0	0	0	0	0	0	0	0	0	0	0	0	0	0	0	0	0	0	0	0	0	0	0	122	0	0
Feature850	0	0	0	0	248	0	0	0	0	0	0	0	0	5	0	0	0	0	0	0	0	0	0	0	0	5	0	0	0	0	9	0	0	0	0	0	0	0	0	0	0	0	0	0	0	0	0	9	0
Feature851	0	0	0	0	0	0	0	0	0	0	0	0	0	0	0	0	0	0	0	0	0	0	0	0	0	0	0	0	0	0	0	0	0	0	0	0	0	0	0	0	0	360	0	0	0	0	0	0	0
Feature852	0	0	0	0	0	0	0	0	0	0	0	0	0	0	0	0	0	0	0	0	0	0	0	0	0	0	0	0	0	0	0	0	0	0	0	0	0	0	0	0	0	0	0	0	0	0	0	0	0
Feature853	0	0	0	0	0	0	0	0	0	0	0	0	0	0	0	0	0	0	0	0	0	0	0	0	0	0	0	0	0	0	0	0	0	0	0	0	0	0	0	0	0	0	0	0	0	0	0	0	0
Feature854	0	0	0	0	0	0	0	0	0	0	0	0	0	0	0	31	0	0	0	0	0	0	0	30	0	0	0	37	0	0	0	0	0	0	0	0	0	0	0	0	0	0	0	0	0	0	0	0	0
Feature855	0	0	0	0	0	0	0	87	0	0	0	0	0	0	0	0	0	0	0	0	33	0	0	0	0	0	0	0	0	0	0	0	0	64	0	0	174	0	0	0	0	0	0	0	0	0	0	0	0
Feature856	0	0	0	0	0	0	32	0	0	0	0	0	0	0	0	0	0	0	0	0	0	0	0	0	0	0	0	0	0	0	0	0	0	0	0	0	0	0	0	0	0	0	0	0	0	0	0	0	0
Feature857	0	0	0	0	0	0	0	0	0	0	0	0	0	0	296	0	0	0	0	0	0	0	0	0	0	0	0	0	0	0	0	0	0	0	0	0	0	0	0	0	0	0	0	0	0	0	0	0	0
Feature858	0	0	0	0	0	0	0	0	0	0	0	0	0	0	0	0	0	0	0	0	106	0	0	116	0	0	0	0	0	0	0	0	0	0	0	0	0	0	0	0	0	0	0	0	0	0	0	0	0
Feature859	0	0	0	0	0	0	0	14	0	0	0	0	0	0	0	0	0	0	0	0	0	61	0	0	0	210	0	0	0	0	0	0	0	33	0	0	39	0	0	0	0	0	0	0	0	0	0	0	0
Feature860	0	0	0	0	0	0	3	20	0	0	0	0	0	0	0	0	0	0	0	0	0	0	0	0	0	0	0	2	0	0	0	0	3	25	0	0	0	0	0	0	0	0	36	0	0	0	0	0	0
Feature861	0	4	94	0	0	0	0	9	0	0	0	32	0	0	0	0	0	59	0	0	0	0	0	0	0	0	0	0	0	0	0	0	0	0	0	0	8	0	0	0	0	0	0	0	0	0	0	0	0
Feature862	0	0	0	0	0	0	0	0	0	0	0	0	356	0	0	0	0	0	0	0	0	0	0	0	0	0	0	0	0	0	0	0	0	0	0	0	0	0	0	0	0	0	0	0	0	0	0	0	0
Feature863	0	0	0	41	0	0	0	0	0	0	0	0	0	0	0	0	0	0	0	0	0	0	0	0	0	0	0	0	0	0	0	0	0	0	0	0	0	0	0	0	0	0	0	0	0	0	0	0	0
Feature864	0	0	0	0	0	0	0	0	0	0	0	0	0	0	0	0	0	0	0	0	0	0	0	0	0	0	0	0	0	0	0	0	0	0	0	0	0	0	0	0	0	0	0	0	0	0	0	0	354
Feature865	0	0	0	0	0	0	0	0	0	0	0	0	0	0	0	0	0	0	0	0	0	0	0	0	0	0	0	0	0	0	0	0	0	0	0	0	0	0	0	0	0	0	0	0	0	0	0	0	0
Feature866	0	0	0	0	0	0	10	16	0	0	10	0	0	25	0	0	0	34	3	17	0	0	2	6	11	0	0	7	3	0	0	0	0	0	29	0	0	0	0	0	9	22	28	0	0	0	14	0	0
Feature867	62	0	0	0	0	0	16	0	0	0	0	0	0	0	0	0	0	0	0	0	0	0	0	0	0	0	0	0	0	0	0	0	0	0	27	0	0	0	0	0	0	0	0	0	114	0	0	0	0
Feature868	0	0	0	0	0	0	0	0	0	0	0	0	0	0	0	0	0	0	0	0	0	0	0	0	0	0	0	0	0	0	0	0	0	0	0	14	336	0	0	0	0	0	0	0	0	0	0	0	0
Feature869	0	0	0	0	0	0	0	0	0	0	0	0	0	0	0	0	0	0	0	0	0	0	0	0	0	0	0	0	0	0	0	0	0	0	0	0	0	0	0	0	0	0	0	0	0	0	0	0	0
Feature870	0	0	0	0	0	0	0	0	0	0	0	0	0	349	0	0	0	0	0	0	0	0	0	0	0	0	0	0	0	0	0	0	0	0	0	0	0	0	0	0	0	0	0	0	0	0	0	0	0
Feature871	0	0	0	0	0	0	0	0	0	0	0	0	0	0	0	0	2	242	0	0	0	0	0	0	0	0	36	0	0	0	0	0	0	0	0	0	46	0	0	0	0	0	0	0	0	0	0	0	0
Feature872	0	0	0	0	0	0	0	0	0	0	0	0	0	0	0	0	0	0	0	22	0	0	0	0	0	0	0	0	0	0	0	0	0	0	0	0	0	0	0	0	0	0	0	0	0	0	0	0	0
Feature873	0	0	0	0	0	0	0	0	0	0	0	0	0	0	0	0	0	0	0	0	0	0	0	0	0	348	0	0	0	0	0	0	0	0	0	0	0	0	0	0	0	0	0	0	0	0	0	0	0
Feature874	0	0	0	0	0	0	0	0	0	0	0	0	0	0	0	0	0	0	0	0	0	0	0	0	0	0	0	0	0	0	0	0	0	0	0	0	0	0	0	0	0	0	0	0	0	0	0	0	0
Feature875	0	0	0	0	114	0	0	0	0	0	0	0	0	0	0	0	0	0	0	0	0	0	0	0	0	0	0	0	0	0	0	0	0	0	0	0	0	42	0	0	0	0	0	0	0	0	0	0	0
Feature876	0	0	0	0	0	0	0	0	0	0	0	0	0	0	0	0	0	0	0	0	0	0	0	0	0	0	0	0	0	0	0	0	0	0	0	0	0	0	0	0	0	0	0	0	0	0	0	0	0
Feature877	0	0	27	0	0	0	18	0	0	4	0	0	0	0	0	0	0	0	0	0	0	0	0	38	0	0	0	36	0	0	0	6	0	0	0	0	0	0	7	10	16	0	0	0	0	0	51	0	0
Feature878	0	0	0	0	0	0	0	0	0	0	0	0	0	0	0	0	0	0	0	0	0	0	34	0	0	0	0	0	0	0	0	0	0	0	0	6	302	4	0	0	0	0	0	0	0	0	0	0	0
Feature879	0	107	0	0	0	0	0	0	0	0	0	0	0	0	0	0	0	0	0	0	0	0	0	0	0	0	0	0	0	0	0	0	0	0	216	0	0	0	0	0	0	0	0	0	0	0	0	0	0
Feature880	0	25	0	0	0	0	0	0	0	0	0	17	0	0	0	0	0	0	0	0	0	0	0	0	0	0	0	0	0	0	0	0	0	0	0	56	0	71	0	0	0	0	0	0	0	0	0	0	0
Feature881	0	0	0	33	0	0	0	0	0	0	0	0	0	0	0	55	0	89	0	0	0	0	4	0	0	0	30	0	0	0	0	0	0	0	0	0	0	0	0	0	0	0	0	0	0	0	15	73	29
Feature882	0	19	0	0	0	0	0	0	0	0	0	0	6	0	0	0	0	0	0	0	0	0	0	0	0	0	0	0	0	0	0	0	12	5	51	0	2	0	0	0	0	0	0	0	0	0	0	4	28
Feature883	0	0	0	0	0	0	0	0	0	0	0	0	0	0	0	0	0	0	0	0	0	0	0	0	0	0	0	0	0	0	0	0	0	0	0	0	0	0	0	0	0	0	0	0	0	0	0	0	343
Feature884	0	0	0	0	0	0	0	0	0	0	0	0	0	342	0	0	0	0	0	0	0	0	0	0	0	0	0	0	0	0	0	0	0	0	0	0	0	0	0	0	0	0	0	0	0	0	0	0	0
Feature885	0	0	0	0	0	0	0	0	0	0	0	0	0	0	0	0	0	0	0	0	0	0	0	0	0	149	0	0	0	0	0	0	0	0	0	0	0	0	0	0	0	0	0	0	0	0	0	0	0
Feature886	0	0	0	0	0	0	0	0	0	0	0	0	0	0	0	0	0	0	0	0	0	0	0	0	0	0	0	0	0	0	0	0	0	0	0	0	0	0	0	0	0	0	0	0	0	0	0	0	0
Feature887	0	0	0	0	0	0	0	0	0	0	0	0	0	0	0	0	0	0	0	0	0	0	0	0	0	0	0	0	0	0	0	0	0	0	0	0	0	0	0	0	0	0	0	0	0	0	0	0	340
Feature888	0	0	0	0	0	0	0	0	0	0	0	0	0	0	0	0	0	0	0	0	0	0	0	0	0	0	0	0	0	0	0	10	0	0	0	0	0	0	0	330	0	0	0	0	0	0	0	0	0
Feature889	0	0	0	0	0	0	0	0	0	0	0	0	0	0	0	0	0	0	0	0	0	0	0	0	0	0	0	0	0	0	0	0	0	0	0	0	0	0	0	0	0	0	0	0	0	0	0	0	0
Feature890	0	0	0	0	0	0	0	0	0	0	0	0	0	0	0	0	0	0	0	0	0	0	78	0	0	0	0	0	0	0	0	0	0	0	0	0	0	0	0	0	0	260	0	0	0	0	0	0	0
Feature891	0	0	0	0	0	0	0	0	0	0	0	0	0	0	0	0	0	0	0	0	0	0	0	0	0	102	0	0	236	0	0	0	0	0	0	0	0	0	0	0	0	0	0	0	0	0	0	0	0
Feature892	0	0	5	13	0	0	0	20	2	11	0	3	0	22	13	0	0	0	0	11	23	0	0	4	0	10	0	3	0	0	3	0	0	0	0	0	0	0	0	0	0	41	0	0	0	25	6	0	0
Feature893	0	0	0	0	32	47	0	0	0	0	0	0	33	0	0	0	0	0	0	0	0	0	0	0	0	0	0	0	0	0	0	0	0	0	110	0	0	0	0	0	0	0	0	34	0	0	0	0	0
Feature894	0	0	0	0	0	0	0	0	0	0	0	0	0	0	0	0	0	0	0	0	0	0	0	0	0	0	0	0	0	0	0	0	72	0	0	0	0	0	0	77	0	0	0	28	0	0	0	0	0
Feature895	0	0	13	0	0	0	2	0	0	58	24	0	0	0	0	0	0	0	0	22	5	0	9	0	5	10	0	17	0	0	0	0	0	12	6	0	0	0	0	0	2	0	0	0	38	0	30	0	0
Feature896	0	0	0	0	0	0	0	0	0	7	289	0	0	0	0	0	0	0	0	0	0	0	0	0	0	0	0	0	0	0	0	0	0	0	0	0	0	0	0	0	0	0	0	0	0	0	0	0	0
Feature897	0	0	0	0	0	0	0	0	0	0	0	14	0	0	4	0	0	0	0	0	0	0	0	0	0	0	9	0	0	0	0	0	0	0	11	0	0	23	252	3	0	0	0	0	0	0	0	0	0
Feature898	0	0	0	0	0	0	0	0	0	0	0	0	0	0	0	0	46	0	0	0	0	0	0	0	0	0	0	0	0	0	0	0	0	0	14	0	0	0	0	0	0	0	0	0	0	0	0	0	0
Feature899	0	0	0	0	0	0	0	0	0	0	0	0	0	0	0	0	0	0	0	0	27	0	0	0	0	0	0	0	0	0	0	0	0	0	0	0	0	0	0	0	0	25	0	0	0	106	0	0	0
Feature900	0	0	0	0	0	0	0	0	0	0	0	0	0	0	0	0	0	0	0	0	0	0	0	0	0	0	0	0	0	0	0	0	6	183	0	0	0	0	0	0	0	0	0	0	0	0	0	0	0
Feature901	0	0	0	0	0	0	0	0	0	0	0	0	0	0	0	0	0	0	0	0	0	0	0	0	0	0	0	0	0	0	0	0	0	0	0	0	0	0	0	0	0	0	0	0	0	0	0	0	0
Feature902	0	0	15	83	0	0	25	0	0	0	0	0	0	0	0	0	0	0	119	23	23	12	0	0	0	0	0	0	0	0	0	0	0	0	0	0	0	0	0	0	0	0	0	0	0	0	0	0	0
Feature903	0	0	0	0	0	0	0	0	0	0	0	0	0	0	0	0	0	0	0	0	0	0	0	0	0	0	0	0	0	0	0	0	0	0	0	0	0	0	0	0	0	0	0	0	0	0	0	0	0
Feature904	241	0	0	0	0	0	0	0	0	0	2	40	0	0	2	0	0	0	0	0	0	0	0	0	0	0	0	7	0	0	0	0	0	0	0	0	0	0	0	0	3	0	4	0	0	0	0	0	6
Feature905	0	0	0	0	0	0	0	0	0	0	0	0	0	0	0	42	0	0	0	0	0	0	0	0	0	0	0	0	0	0	0	0	15	0	0	0	0	0	0	0	64	0	0	0	0	0	0	140	0
Feature906	0	0	0	0	0	0	0	0	0	0	0	0	0	0	0	0	0	0	0	0	27	0	0	0	0	14	0	0	0	0	0	0	0	0	0	0	0	0	0	0	0	0	0	0	0	0	0	0	0
Feature907	0	0	0	73	0	0	0	0	0	0	0	0	0	0	0	232	0	0	0	0	0	0	0	0	0	0	0	0	0	0	0	0	0	0	0	0	0	0	0	0	0	0	0	0	0	0	0	0	0
Feature908	0	0	0	0	0	0	0	0	0	0	0	0	0	0	0	0	0	0	0	0	0	0	0	0	0	0	0	0	0	0	0	0	0	0	151	151	0	0	0	0	0	0	0	0	0	0	0	0	0
Feature909	0	0	0	0	0	0	0	0	0	0	0	0	0	0	0	0	0	0	0	0	0	0	0	0	0	0	0	0	0	0	0	0	0	0	328	0	0	0	0	0	0	0	0	0	0	0	0	0	0
Feature910	0	0	0	0	0	0	0	0	0	0	0	0	0	0	0	20	0	0	0	0	0	0	0	12	0	0	89	0	0	0	0	43	0	0	0	0	0	0	0	0	107	0	24	0	0	0	0	0	0
Feature911	0	0	0	0	0	0	0	0	0	0	0	0	0	0	0	0	0	0	0	0	0	0	0	0	0	0	0	0	0	0	0	0	0	0	0	0	0	0	0	0	0	0	0	0	0	0	0	0	327
Feature912	18	18	7	0	0	0	0	0	0	0	0	0	23	0	0	0	0	0	0	0	0	0	13	15	0	26	0	15	10	24	0	0	0	0	0	0	0	0	0	0	0	0	0	0	0	0	0	19	0
Feature913	0	0	0	0	0	0	16	0	0	0	0	0	0	0	0	0	0	0	0	0	0	0	0	0	0	0	0	0	0	0	0	0	0	0	0	0	0	0	0	0	0	0	0	0	0	0	0	0	0
Feature914	0	0	0	0	0	0	0	0	0	0	0	0	0	0	0	0	0	0	0	0	0	0	0	0	0	0	0	0	0	0	0	0	0	0	0	0	0	0	0	0	0	0	0	0	0	0	0	326	0
Feature915	0	0	0	0	0	0	0	0	0	0	0	0	0	0	0	0	0	0	39	0	18	2	145	0	0	0	88	0	0	0	0	0	0	0	0	0	0	0	0	0	0	0	18	0	0	0	0	0	0
Feature916	0	0	0	0	0	0	0	0	0	0	0	0	0	0	0	0	0	0	0	0	0	0	0	0	0	0	0	0	0	0	0	0	0	0	258	0	0	0	0	0	0	0	0	0	0	0	0	0	0
Feature917	0	0	0	0	0	0	0	0	0	0	0	0	0	0	0	0	0	0	0	0	0	0	0	0	0	0	0	0	0	0	0	0	0	0	0	0	0	0	0	0	0	0	0	0	0	0	0	0	0
Feature918	0	0	0	0	0	0	0	0	0	0	0	0	0	0	0	0	0	0	0	0	0	13	0	0	0	9	0	0	0	0	0	0	0	0	0	0	0	33	0	0	0	0	0	24	0	0	0	0	0
Feature919	0	0	0	0	0	0	0	0	0	0	0	0	0	0	0	0	0	0	0	0	0	0	0	0	0	0	0	0	0	0	0	0	0	0	0	0	0	88	0	0	0	0	0	0	0	0	0	0	0
Feature920	0	0	0	0	0	0	0	0	0	0	0	0	0	0	0	0	0	0	0	0	0	0	0	0	0	0	0	0	0	0	0	0	0	0	0	3	315	5	0	0	0	0	0	0	0	0	0	0	0
Feature921	30	0	0	0	0	33	0	0	0	0	0	0	0	0	0	0	0	0	0	0	0	0	0	0	0	0	0	0	0	0	0	0	0	0	13	15	0	0	0	0	0	0	0	15	0	0	0	0	0
Feature922	0	0	0	0	0	0	0	0	0	0	0	0	0	0	0	0	0	0	0	0	0	0	0	0	0	0	0	0	0	0	0	0	0	0	0	0	0	0	0	0	0	0	0	0	0	0	0	0	51
Feature923	0	0	0	0	0	0	0	0	0	0	0	0	0	0	0	0	0	0	0	0	0	0	0	0	0	0	0	0	0	0	0	0	0	0	0	0	0	0	0	0	0	0	0	0	0	0	0	0	0
Feature924	0	0	0	0	0	0	0	0	0	0	0	0	0	0	0	0	0	0	0	0	0	0	0	0	0	0	0	0	0	0	0	0	0	0	0	0	0	0	0	0	0	0	0	0	0	0	0	0	319
Feature925	0	0	0	21	0	0	0	6	0	0	8	0	0	36	0	0	0	0	13	0	0	0	13	0	3	27	0	0	2	0	0	0	0	0	0	0	0	0	0	0	0	0	0	0	0	2	0	0	0
Feature926	0	0	0	0	0	0	0	0	0	0	0	0	0	0	0	0	0	0	0	0	0	0	0	0	0	0	0	0	0	0	0	0	0	0	226	51	0	0	0	0	0	0	0	0	0	0	0	0	0
Feature927	0	0	0	0	0	0	0	0	0	0	0	0	0	0	0	0	0	0	0	0	0	0	0	0	0	0	0	0	0	0	0	0	0	0	0	0	0	0	0	0	0	0	0	316	0	0	0	0	0
Feature928	0	0	0	0	0	0	0	0	0	0	0	0	0	0	0	0	0	0	0	0	0	0	0	0	0	0	0	0	0	0	0	0	0	194	0	0	0	0	0	0	0	0	0	0	4	118	0	0	0
Feature929	0	0	0	0	0	0	0	0	0	315	0	0	0	0	0	0	0	0	0	0	0	0	0	0	0	0	0	0	0	0	0	0	0	0	0	0	0	0	0	0	0	0	0	0	0	0	0	0	0
Feature930	0	0	4	55	0	0	0	0	0	0	0	0	0	0	0	0	0	0	0	3	12	15	0	0	10	0	0	21	6	0	0	0	0	0	0	0	0	0	0	0	7	86	5	0	0	0	0	0	0
Feature931	0	0	0	0	0	0	0	0	0	0	0	0	0	0	0	0	0	0	0	0	0	0	0	0	0	0	0	0	0	0	0	0	0	0	0	0	0	138	0	0	0	0	0	0	0	0	0	0	0
Feature932	0	0	0	0	0	0	0	0	0	0	0	0	0	0	0	0	0	0	0	0	0	0	0	0	0	0	0	0	0	0	0	0	0	0	0	0	0	0	0	0	0	0	0	0	0	0	0	0	0
Feature933	0	0	0	0	0	8	306	0	0	0	0	0	0	0	0	0	0	0	0	0	0	0	0	0	0	0	0	0	0	0	0	0	0	0	0	0	0	0	0	0	0	0	0	0	0	0	0	0	0
Feature934	0	0	0	0	0	0	0	0	0	0	0	0	0	0	0	0	0	0	0	0	0	0	0	0	0	0	0	0	0	0	0	0	0	0	0	0	0	0	0	0	0	0	0	0	0	0	0	0	0
Feature935	0	0	0	0	0	0	0	0	0	0	0	0	0	0	0	0	0	0	0	0	0	0	0	0	0	0	0	0	0	0	0	0	0	0	0	0	0	0	0	0	0	0	0	0	0	0	0	0	0
Feature936	0	0	0	0	0	0	0	0	0	0	0	0	0	0	0	0	0	0	0	0	0	0	0	0	0	0	0	0	0	0	0	0	46	0	0	0	0	77	0	0	0	0	0	0	0	0	0	0	0
Feature937	0	0	0	0	0	0	0	0	0	0	0	0	0	0	0	311	0	0	0	0	0	0	0	0	0	0	0	0	0	0	0	0	0	0	0	0	0	0	0	0	0	0	0	0	0	0	0	0	0
Feature938	0	0	0	0	0	0	0	0	0	0	0	0	0	0	0	0	60	0	0	0	0	0	0	0	0	0	0	0	0	0	0	55	79	0	0	0	0	0	0	0	0	0	0	0	0	0	0	0	0
Feature939	0	0	0	0	0	0	0	0	0	0	0	0	0	0	0	0	0	0	0	0	0	16	0	0	0	0	74	56	0	0	0	0	0	0	0	0	0	0	0	0	0	0	0	0	0	0	0	0	0
Feature940	0	0	0	0	0	0	0	0	0	0	0	0	0	0	0	0	0	0	0	0	0	0	0	0	0	0	0	0	14	0	0	0	0	0	0	0	0	0	0	0	0	0	0	0	0	0	0	0	0
Feature941	0	0	0	0	0	0	0	0	59	0	0	0	0	0	0	124	0	0	0	0	0	0	0	0	0	0	0	0	0	0	0	0	0	0	0	0	0	0	0	0	0	0	0	0	0	0	0	0	127
Feature942	0	0	0	0	0	0	0	0	0	0	0	0	0	0	0	13	0	0	0	0	0	0	0	0	0	0	0	0	0	0	0	0	0	0	0	0	0	0	0	0	0	0	0	0	0	0	0	289	0
Feature943	0	0	0	0	0	0	0	0	0	0	0	0	0	0	0	0	167	0	0	0	0	0	0	0	0	0	0	0	0	0	0	0	0	0	0	0	0	0	0	0	0	0	0	0	29	0	0	0	83
Feature944	0	0	0	0	0	0	0	0	0	0	0	0	0	0	0	0	0	0	0	0	0	0	0	0	0	0	0	0	0	0	0	0	0	0	0	0	0	0	0	0	0	0	0	0	0	0	251	0	0
Feature945	0	0	0	0	0	0	0	0	0	0	0	0	0	0	0	0	0	0	0	0	0	0	0	0	0	0	0	0	0	0	0	0	0	0	0	0	0	0	0	0	0	0	0	0	0	0	0	0	0
Feature946	0	0	0	0	0	0	0	0	0	0	0	0	0	0	0	0	0	0	0	0	0	0	0	0	0	309	0	0	0	0	0	0	0	0	0	0	0	0	0	0	0	0	0	0	0	0	0	0	0
Feature947	0	0	0	0	0	0	0	0	0	0	0	0	0	0	0	0	0	0	0	0	0	0	0	0	0	0	0	0	0	0	0	0	0	0	0	0	0	0	0	0	0	0	0	0	0	0	0	0	0
Feature948	0	0	0	0	0	0	0	0	0	0	0	0	0	0	0	0	0	0	0	0	0	0	0	0	0	0	0	0	0	0	0	0	0	0	0	0	0	0	0	0	0	0	0	0	0	0	0	0	0
Feature949	0	0	0	0	0	0	0	15	0	0	10	4	0	31	0	0	0	0	0	0	10	0	0	0	0	0	0	0	0	0	0	0	0	0	0	0	85	0	0	0	5	29	0	0	3	44	0	0	0
Feature950	0	0	10	0	0	0	0	0	9	0	11	0	0	0	0	14	0	6	0	0	10	0	0	0	0	8	0	0	0	0	0	0	0	0	44	0	8	0	0	0	0	16	0	0	0	0	0	0	0
Feature951	0	0	0	0	0	0	0	25	0	0	0	0	0	0	0	0	0	0	0	0	0	0	0	159	0	0	0	0	0	0	0	0	0	0	0	0	0	0	0	85	0	0	0	0	0	0	0	0	0
Feature952	0	0	0	0	0	0	0	0	0	0	0	0	0	0	0	0	0	0	0	0	0	0	0	0	0	0	0	0	0	9	0	0	0	0	188	0	0	0	0	0	0	0	0	107	0	0	0	0	0
Feature953	0	0	0	0	0	0	0	0	0	0	0	0	0	0	0	0	0	0	0	0	0	0	0	0	0	0	0	0	0	0	0	0	0	0	15	293	0	0	0	0	0	0	0	0	0	0	0	0	0
Feature954	30	35	0	0	4	0	0	0	0	0	0	10	0	0	0	0	9	0	0	0	0	0	0	2	0	15	0	0	0	0	0	0	0	0	2	34	0	0	0	0	0	0	3	36	7	0	0	0	0
Feature955	0	0	0	0	0	0	0	0	0	0	0	0	0	0	0	0	0	0	0	0	0	0	0	45	0	0	53	0	0	0	0	0	0	0	0	0	97	0	0	0	0	0	0	0	0	0	0	0	73
Feature956	0	0	0	0	0	0	0	0	0	0	0	0	0	0	0	0	0	0	0	0	0	0	0	0	0	0	0	0	0	0	0	0	0	0	0	0	0	0	0	0	0	0	0	0	0	0	0	0	0
Feature957	0	0	0	0	0	0	0	0	0	0	0	0	0	232	0	0	0	0	0	0	0	0	0	0	0	0	0	0	0	0	0	74	0	0	0	0	0	0	0	0	0	0	0	0	0	0	0	0	0
Feature958	0	0	0	0	0	0	0	0	0	0	0	0	51	0	0	0	0	0	0	0	0	0	24	0	33	0	0	0	0	0	0	0	0	0	0	0	0	0	0	0	24	0	0	0	0	0	55	0	0
Feature959	0	0	0	0	0	0	0	0	0	0	0	0	0	0	0	0	305	0	0	0	0	0	0	0	0	0	0	0	0	0	0	0	0	0	0	0	0	0	0	0	0	0	0	0	0	0	0	0	0
Feature960	0	0	0	0	0	3	302	0	0	0	0	0	0	0	0	0	0	0	0	0	0	0	0	0	0	0	0	0	0	0	0	0	0	0	0	0	0	0	0	0	0	0	0	0	0	0	0	0	0
Feature961	0	0	0	0	0	0	0	305	0	0	0	0	0	0	0	0	0	0	0	0	0	0	0	0	0	0	0	0	0	0	0	0	0	0	0	0	0	0	0	0	0	0	0	0	0	0	0	0	0
Feature962	0	0	2	0	0	0	0	0	0	0	0	0	0	0	13	0	0	0	0	0	5	0	6	16	0	0	49	0	0	0	0	0	13	0	0	0	9	43	0	12	0	0	0	0	0	0	8	8	50
Feature963	0	0	0	0	0	0	0	0	0	0	0	0	13	0	0	0	0	0	0	0	0	0	0	0	0	14	0	99	25	0	0	0	0	0	0	0	0	0	0	0	0	0	0	0	0	0	0	0	0
Feature964	0	0	0	0	0	0	0	0	0	0	0	0	0	0	0	0	0	0	0	0	0	0	0	0	0	0	302	0	0	0	0	0	0	0	0	0	0	0	0	0	0	0	0	0	0	0	0	0	0
Feature965	0	0	0	0	0	0	0	0	0	0	0	0	0	0	0	0	0	0	0	0	0	0	0	0	0	0	0	0	0	0	0	0	0	0	0	0	0	0	0	0	0	0	0	0	0	0	0	0	302
Feature966	0	0	0	0	0	0	0	0	0	0	0	0	0	0	0	0	0	0	0	0	0	0	0	0	0	0	0	0	0	0	0	0	0	0	0	0	0	0	0	0	0	0	0	0	0	0	0	0	0
Feature967	0	0	0	0	40	54	0	0	0	0	0	0	0	0	0	0	0	0	0	0	0	0	0	0	0	0	0	0	0	0	0	0	0	0	0	0	0	0	0	0	0	0	0	58	0	0	0	0	0
Feature968	0	0	0	0	0	0	0	0	0	0	0	0	0	0	0	0	0	0	0	0	0	0	0	0	0	0	0	0	0	0	0	0	0	0	0	98	0	204	0	0	0	0	0	0	0	0	0	0	0
Feature969	0	0	0	0	7	7	287	0	0	0	0	0	0	0	0	0	0	0	0	0	0	0	0	0	0	0	0	0	0	0	0	0	0	0	0	0	0	0	0	0	0	0	0	0	0	0	0	0	0
Feature970	0	0	0	0	0	52	0	0	0	0	0	0	0	0	0	0	0	0	0	0	0	0	0	0	0	0	0	0	0	47	0	0	0	0	65	0	0	0	0	0	0	0	0	0	0	0	0	0	0
Feature971	0	0	0	0	0	0	0	0	0	0	0	0	0	0	0	0	0	0	0	0	0	0	0	0	0	0	0	0	0	0	0	0	0	0	0	0	300	0	0	0	0	0	0	0	0	0	0	0	0
Feature972	0	0	0	0	0	0	0	0	0	0	0	0	8	0	0	0	0	71	0	3	3	0	0	7	0	0	0	0	0	0	0	21	0	0	0	0	0	0	0	23	2	0	0	0	27	13	0	0	91
Feature973	0	0	0	0	0	25	0	0	0	0	0	0	0	0	0	0	0	0	0	0	0	17	0	0	0	0	0	0	0	0	0	0	0	0	0	0	0	25	0	0	0	0	0	20	0	0	0	0	0
Feature974	0	0	0	0	0	0	0	0	0	0	0	0	0	0	0	0	0	0	0	0	0	0	0	0	0	0	0	0	0	0	0	0	0	0	0	0	0	0	0	0	0	0	0	0	0	0	0	0	0
Feature975	0	0	0	0	0	0	0	0	0	0	0	0	0	0	0	0	0	0	0	0	0	0	0	0	0	0	26	0	0	0	0	0	0	0	217	0	0	22	0	0	0	0	0	0	0	0	0	0	0
Feature976	0	0	0	0	0	0	0	0	0	0	0	0	0	0	0	0	0	0	0	0	0	0	0	0	0	0	0	0	0	0	0	0	0	0	0	0	101	0	0	0	0	0	0	0	0	0	0	0	0
Feature977	0	0	0	0	0	0	0	0	0	0	0	0	0	0	0	0	0	0	0	0	0	0	0	0	0	0	0	73	0	0	0	0	0	0	0	0	91	0	0	0	0	0	0	0	0	0	0	0	0
Feature978	0	9	0	0	0	0	0	0	0	0	0	14	0	0	0	4	0	0	0	0	0	0	0	0	0	0	0	0	0	0	0	63	0	0	0	0	0	80	0	51	0	0	0	0	15	0	0	0	0
Feature979	0	0	0	0	0	0	0	0	0	0	0	0	0	0	0	0	0	0	0	0	0	0	0	149	0	0	0	0	0	0	0	0	0	0	0	0	0	0	0	0	0	0	0	0	0	0	0	0	0
Feature980	0	0	0	0	0	0	0	0	0	0	0	0	0	0	0	30	0	0	0	0	0	0	22	0	0	0	0	0	0	0	0	0	0	9	6	0	0	0	0	0	0	0	0	0	0	0	0	0	0
Feature981	0	0	0	0	0	0	0	0	0	0	0	0	0	0	244	0	0	0	0	0	0	0	0	0	0	0	0	0	0	0	0	0	0	0	0	0	0	0	0	0	0	0	0	0	0	0	0	0	0
Feature982	0	0	0	0	52	0	0	0	0	0	0	0	0	0	0	0	0	0	0	0	0	0	0	0	0	0	0	0	0	0	0	0	0	0	172	0	0	13	0	0	0	0	0	0	0	0	0	0	0
Feature983	0	0	0	0	0	0	189	0	0	0	0	0	0	0	0	0	0	0	0	0	0	0	0	0	0	0	0	0	0	0	0	0	0	0	0	0	0	0	0	0	0	0	0	0	0	0	0	0	0
Feature984	0	0	0	0	0	0	0	0	0	0	0	0	34	14	0	0	0	0	0	0	0	0	0	0	0	0	0	0	0	0	0	0	88	0	0	0	0	0	0	0	0	0	0	0	0	0	0	0	0
Feature985	0	0	0	0	0	0	0	0	0	0	0	0	0	0	7	0	0	0	0	4	0	0	0	0	0	0	0	0	0	0	0	60	0	0	0	0	0	0	0	44	6	4	8	0	0	25	0	14	0
Feature986	0	0	0	0	0	0	0	0	0	0	0	0	0	0	0	0	0	0	0	0	0	0	0	0	0	0	0	0	0	0	0	0	0	0	0	0	0	0	0	0	0	0	0	0	0	0	0	0	0
Feature987	0	0	0	0	0	0	0	0	0	0	0	0	0	35	0	0	0	0	3	0	14	0	16	0	0	0	0	0	0	0	51	0	0	0	0	0	0	0	0	0	0	17	0	0	26	0	54	0	0
Feature988	0	0	0	0	0	0	0	0	21	0	0	0	54	0	0	0	0	0	0	0	0	0	0	0	19	0	0	0	0	0	0	0	0	21	0	0	0	0	0	0	0	0	0	0	0	0	67	0	0
Feature989	0	0	0	0	0	0	0	0	0	0	0	0	0	0	0	0	0	0	0	0	0	0	132	0	0	0	0	27	0	0	0	0	0	0	0	0	0	0	0	0	0	0	0	0	0	0	0	0	0
Feature990	0	0	0	0	288	0	0	0	0	0	0	0	0	0	0	0	0	0	0	0	0	0	0	0	0	0	0	0	0	0	0	0	0	0	0	0	0	0	0	0	0	0	0	0	0	0	0	0	0
Feature991	0	0	0	0	0	0	38	0	0	0	0	0	0	0	0	0	0	0	0	0	0	0	0	0	0	0	0	0	0	0	0	0	0	0	0	0	0	0	0	0	0	0	0	0	5	0	0	0	0
Feature992	0	0	0	0	0	0	287	0	0	0	0	0	0	0	0	0	0	0	0	0	0	0	0	0	0	0	0	0	0	0	0	0	0	0	0	0	0	0	0	0	0	0	0	0	0	0	0	0	0
Feature993	0	0	0	0	0	0	0	0	0	0	0	0	0	0	0	0	0	0	0	0	0	0	0	0	0	0	0	0	0	0	0	0	0	0	0	0	0	0	0	0	0	0	0	0	0	0	0	0	0
Feature994	0	0	0	18	0	0	0	0	0	0	0	0	27	0	0	0	0	0	0	0	0	0	0	0	0	0	0	106	0	0	0	0	0	0	0	0	0	0	0	0	0	0	0	0	0	0	33	0	0
Feature995	0	0	0	33	0	0	0	0	0	0	0	0	0	0	0	30	0	0	37	0	0	0	0	0	0	0	0	0	0	0	0	0	0	0	0	0	0	0	0	0	0	0	0	0	0	0	0	0	0
Feature996	0	0	0	0	0	0	0	0	0	0	0	0	0	0	0	0	0	0	0	0	0	0	0	0	0	0	0	0	0	0	0	0	0	0	0	0	0	0	0	0	0	0	0	0	0	0	0	0	0
Feature997	179	0	0	0	0	0	0	0	0	0	0	0	0	0	0	0	0	0	0	0	0	0	0	0	0	0	0	0	0	0	0	0	0	0	0	0	0	0	0	0	0	0	0	0	0	0	0	0	0
Feature998	0	0	0	0	0	0	0	0	0	0	0	0	0	0	0	0	0	0	0	0	0	0	0	0	0	0	0	0	0	0	0	0	0	0	0	0	0	0	0	0	0	0	0	0	0	0	0	0	0
Feature999	223	0	0	0	58	0	0	0	0	0	0	0	0	0	0	0	0	0	0	0	0	0	0	0	0	0	0	0	0	0	0	0	0	0	0	0	0	0	0	0	0	0	0	0	0	0	0	0	0
Feature1000	0	92	0	0	0	0	0	0	0	0	0	0	0	0	0	0	0	0	0	0	0	0	0	0	0	51	0	0	0	0	0	0	0	0	0	0	0	0	0	0	0	0	0	21	0	65	0	0	0
Feature1001	0	0	0	0	0	0	0	0	0	0	0	0	0	0	0	0	0	0	0	0	0	0	0	0	0	0	0	0	0	0	0	0	0	0	0	0	0	0	0	95	0	0	0	0	0	0	0	0	0
Feature1002	0	0	0	0	0	0	0	0	0	0	0	0	0	0	0	0	0	0	0	0	0	0	0	0	0	0	0	0	0	0	0	0	0	0	0	0	0	0	0	0	0	0	0	0	0	0	0	0	0
Feature1003	0	0	0	0	0	0	0	0	0	0	6	0	0	11	0	0	0	9	0	0	0	0	0	0	0	0	0	0	0	0	0	36	0	0	0	0	0	0	0	47	2	0	0	0	6	9	11	6	115
Feature1004	0	0	0	0	0	0	0	0	27	0	0	0	0	0	0	0	0	0	24	0	0	0	0	0	0	0	44	45	0	0	0	0	0	0	0	32	0	0	0	0	0	0	0	0	0	0	0	0	0
Feature1005	0	0	0	0	0	0	0	0	0	0	0	0	0	0	0	0	0	0	0	3	84	0	0	0	0	0	0	0	0	0	0	0	0	0	0	0	0	0	0	0	0	0	0	0	0	0	0	0	0
Feature1006	0	0	0	0	0	0	0	0	0	0	0	0	0	0	0	0	0	0	0	0	0	0	0	0	0	0	0	0	0	0	0	0	0	0	0	0	0	0	0	0	0	0	0	0	0	0	0	0	0
Feature1007	0	0	0	0	0	0	0	0	0	0	0	0	0	0	0	0	0	0	0	0	0	0	0	0	0	0	0	0	0	0	0	0	0	0	0	280	0	0	0	0	0	0	0	0	0	0	0	0	0
Feature1008	0	0	0	0	0	0	0	0	0	49	0	0	0	0	0	0	0	0	0	0	0	0	0	0	0	0	32	74	0	0	0	0	0	0	0	45	0	0	0	0	0	0	0	0	0	0	0	0	0
Feature1009	0	0	0	0	0	0	0	0	0	0	0	0	0	0	0	0	0	0	0	0	0	0	0	0	0	117	0	0	0	0	0	0	0	0	0	0	0	0	162	0	0	0	0	0	0	0	0	0	0
Feature1010	0	0	0	0	85	0	0	0	0	0	0	0	0	0	0	0	0	0	0	0	0	0	0	0	0	0	0	0	0	0	0	0	0	0	126	0	0	0	0	0	0	0	0	0	0	0	0	0	0
Feature1011	0	0	0	0	0	0	0	0	0	0	0	0	0	0	0	0	0	0	0	0	0	0	0	0	0	0	0	0	0	0	0	0	0	0	0	0	0	0	0	0	0	0	0	0	0	0	0	0	0
Feature1012	0	0	0	0	0	0	0	0	0	0	0	0	0	0	0	0	0	0	0	0	0	0	0	0	0	0	0	0	0	0	0	0	0	0	0	0	0	0	0	0	0	0	0	0	0	0	21	80	0
Feature1013	0	0	0	0	0	0	0	0	0	0	0	0	0	0	0	0	0	0	0	0	0	0	0	0	0	0	0	0	0	276	0	0	0	0	0	0	0	0	0	0	0	0	0	0	0	0	0	0	0
Feature1014	0	0	0	0	0	0	0	0	56	0	0	0	0	0	0	0	0	0	0	0	0	0	0	0	0	0	0	0	0	0	0	0	0	0	0	219	0	0	0	0	0	0	0	0	0	0	0	0	0
Feature1015	0	0	0	0	0	0	0	0	0	0	0	0	0	0	0	0	0	0	0	0	0	0	0	0	0	0	0	0	0	0	0	0	0	0	0	0	0	0	0	0	0	0	0	0	0	0	0	0	0
Feature1016	0	0	0	15	0	0	0	0	0	43	0	0	0	0	18	0	0	0	0	0	0	0	0	0	0	0	0	0	0	0	0	0	0	0	0	0	0	27	0	26	0	0	0	89	0	0	0	0	40
Feature1017	0	0	0	0	0	0	0	0	0	0	0	0	27	0	0	0	0	0	0	0	0	0	0	0	0	0	0	0	0	0	0	34	0	0	0	0	0	0	0	0	0	12	0	0	0	0	19	0	156
Feature1018	0	0	0	0	0	0	0	0	0	0	0	0	0	0	0	0	0	0	0	0	0	0	0	0	0	0	0	0	0	0	0	0	0	0	0	0	0	0	0	0	0	0	0	0	0	0	0	0	0
Feature1019	0	0	0	0	0	0	0	0	0	0	0	0	0	0	0	0	0	0	0	0	0	0	0	0	0	0	0	0	0	0	0	23	0	0	0	0	0	0	0	176	0	0	0	0	0	0	0	0	0
Feature1020	47	0	0	0	0	0	0	0	0	0	0	0	0	0	0	0	0	0	0	0	0	0	0	0	0	0	0	0	0	0	97	0	0	0	20	0	0	0	0	3	0	0	0	0	0	0	0	0	0
Feature1021	0	0	0	0	0	0	0	0	0	0	0	0	0	0	273	0	0	0	0	0	0	0	0	0	0	0	0	0	0	0	0	0	0	0	0	0	0	0	0	0	0	0	0	0	0	0	0	0	0
Feature1022	0	0	0	0	0	0	0	0	0	0	0	0	0	0	2	0	0	0	0	0	0	0	266	0	0	0	0	0	0	0	0	0	0	0	0	0	0	0	4	0	0	0	0	0	0	0	0	0	0
Feature1023	0	0	0	0	0	0	0	0	0	0	0	0	0	0	0	41	0	0	0	0	0	0	0	0	0	0	0	0	0	0	0	0	0	0	0	0	0	0	0	0	0	0	0	0	8	0	209	0	0
Feature1024	0	0	0	0	0	0	0	0	0	0	0	0	0	0	0	0	0	0	0	0	0	0	0	0	0	0	32	0	0	0	0	0	0	0	0	217	0	0	0	0	0	0	0	0	0	0	23	0	0
Feature1025	0	0	0	0	0	0	0	0	0	0	0	0	0	0	0	0	0	0	0	0	0	0	0	0	0	0	0	0	0	0	0	0	0	0	0	0	0	0	0	0	0	0	0	0	0	0	0	0	0
Feature1026	0	0	0	0	0	0	0	0	0	0	0	0	0	0	0	0	0	0	0	0	0	0	0	0	0	0	0	0	0	0	0	0	0	0	0	0	0	255	0	0	0	0	0	0	0	0	0	0	0
Feature1027	0	0	0	0	0	0	0	0	0	0	0	0	0	0	0	0	0	0	0	0	0	0	0	0	0	0	0	0	0	0	0	0	0	0	0	0	0	0	0	0	0	0	0	0	0	0	0	0	0
Feature1028	0	0	0	0	0	0	0	0	0	0	0	0	0	0	0	0	40	0	0	0	0	0	0	0	0	30	0	0	0	0	0	0	0	0	0	0	0	84	0	0	0	0	0	0	0	0	0	0	0
Feature1029	0	0	0	0	0	0	0	0	0	0	0	0	0	0	0	0	0	0	0	0	0	0	0	0	0	0	0	0	0	0	0	0	0	0	0	0	0	0	0	0	0	0	0	0	0	0	0	0	269
Feature1030	0	0	0	0	0	0	0	0	0	0	0	0	0	0	0	0	268	0	0	0	0	0	0	0	0	0	0	0	0	0	0	0	0	0	0	0	0	0	0	0	0	0	0	0	0	0	0	0	0
Feature1031	0	33	0	35	0	0	0	0	0	0	0	0	0	0	0	0	0	0	0	0	0	0	0	0	13	0	75	0	0	0	0	0	0	0	0	0	0	0	0	0	0	15	0	0	0	0	54	0	0
Feature1032	0	0	0	0	0	0	0	0	0	0	0	0	0	0	0	0	0	0	0	0	0	0	0	0	0	0	0	0	0	0	0	0	0	0	0	0	0	0	0	0	0	0	0	0	0	0	0	0	0
Feature1033	0	0	0	0	0	0	0	0	0	0	0	0	0	0	0	0	0	0	0	0	0	0	0	0	0	0	0	0	0	0	0	0	0	0	0	0	0	0	0	0	0	0	11	203	0	0	0	0	0
Feature1034	0	0	0	7	0	0	0	24	0	10	0	0	0	0	0	0	0	0	5	16	0	0	0	0	0	31	0	0	0	0	0	0	0	12	0	0	0	0	0	0	0	0	12	0	0	0	0	0	64
Feature1035	0	0	0	0	0	0	0	0	0	26	0	0	0	0	0	0	0	0	0	0	0	0	0	0	0	0	0	0	0	0	0	0	0	0	0	0	0	36	0	0	0	0	0	28	0	0	0	0	110
Feature1036	0	0	0	0	0	0	0	0	0	0	0	39	0	0	0	0	0	0	0	0	0	0	73	0	0	0	0	0	0	0	0	0	0	0	0	0	0	0	0	0	0	0	0	0	0	0	81	0	0
Feature1037	0	0	0	0	0	0	0	0	0	0	0	0	0	0	0	0	0	0	0	0	0	0	0	0	0	0	0	0	0	0	53	0	0	0	0	0	84	0	0	0	0	0	0	0	0	0	0	0	0
Feature1038	0	0	0	0	0	0	0	0	0	0	0	0	0	0	0	0	0	0	0	0	0	0	0	0	0	0	0	0	0	0	0	176	0	0	0	0	0	0	26	0	0	0	0	0	0	0	0	5	0
Feature1039	0	0	0	0	0	0	0	0	0	0	0	0	0	0	0	49	0	0	0	0	0	0	0	0	0	0	0	0	0	0	0	0	0	0	0	0	0	0	0	0	0	0	0	0	0	0	0	0	0
Feature1040	0	14	0	0	0	0	0	0	0	0	0	0	0	0	0	0	0	0	0	0	0	0	0	0	0	0	251	0	0	0	0	0	0	0	0	0	0	0	0	0	0	0	0	0	0	0	0	0	0
Feature1041	0	0	0	0	0	0	0	0	0	0	0	0	0	0	0	0	0	0	0	0	0	0	0	0	0	0	265	0	0	0	0	0	0	0	0	0	0	0	0	0	0	0	0	0	0	0	0	0	0
Feature1042	71	0	0	0	0	0	0	0	0	0	0	0	0	0	0	0	0	0	0	0	0	0	0	0	0	0	0	0	0	0	0	0	0	0	86	0	0	0	0	0	0	0	0	107	0	0	0	0	0
Feature1043	0	0	0	0	0	0	0	0	0	0	18	16	0	0	0	0	0	0	0	0	0	0	0	0	0	0	0	0	0	0	0	51	0	0	0	27	0	0	0	30	0	0	0	0	0	15	0	0	0
Feature1044	0	0	0	0	0	0	0	0	0	0	0	0	0	0	0	0	0	0	0	0	0	0	0	117	0	0	0	0	0	0	0	0	0	0	0	0	0	0	0	0	0	0	0	0	0	0	0	0	0
Feature1045	0	0	0	0	0	0	0	0	0	0	0	0	0	0	0	0	0	0	0	0	0	0	0	0	0	0	0	0	0	0	0	0	0	0	157	0	0	0	0	0	0	0	0	0	0	0	0	0	0
Feature1046	0	0	0	0	0	0	0	0	0	0	0	0	0	0	0	0	0	0	0	0	0	0	0	0	0	262	0	0	0	0	0	0	0	0	0	0	0	0	0	0	0	0	0	0	0	0	0	0	0
Feature1047	0	0	0	0	0	0	0	0	0	0	0	0	0	0	0	0	0	0	0	0	0	0	0	0	0	0	0	0	0	0	0	0	0	0	0	0	0	0	0	52	0	0	0	0	0	0	0	0	0
Feature1048	0	0	0	0	0	0	0	0	0	0	0	0	0	0	0	0	0	0	0	0	0	0	0	15	0	0	66	0	0	0	0	0	0	0	0	0	107	0	0	0	0	0	0	0	0	0	0	0	0
Feature1049	0	0	0	0	0	0	0	0	0	0	0	0	0	0	0	0	0	0	0	0	15	0	0	0	0	0	0	0	0	0	0	0	35	0	0	0	0	0	0	190	0	0	0	0	0	0	0	0	20
Feature1050	0	0	0	0	0	0	0	0	0	0	0	0	0	0	0	0	0	0	0	0	0	0	0	0	0	0	14	246	0	0	0	0	0	0	0	0	0	0	0	0	0	0	0	0	0	0	0	0	0
Feature1051	0	0	0	0	236	0	0	0	0	0	0	0	0	0	0	0	0	0	0	0	0	0	0	0	0	0	0	0	0	0	0	0	0	0	0	0	0	0	0	0	0	0	0	0	0	0	0	0	0
Feature1052	0	0	0	0	0	0	0	0	0	18	0	0	0	0	0	0	0	0	0	0	0	0	23	32	0	0	0	0	0	0	0	0	0	0	0	0	0	0	0	0	0	0	0	0	0	0	0	0	0
Feature1053	0	0	0	0	0	0	0	0	0	0	0	0	0	0	0	0	0	0	0	0	0	0	0	42	0	0	0	18	0	0	0	0	0	0	0	0	0	0	0	0	0	0	0	0	0	0	13	0	0
Feature1054	43	33	0	3	0	0	0	0	0	0	0	9	3	0	0	0	37	0	0	0	0	0	10	0	0	0	0	0	0	13	10	14	12	12	0	0	2	7	3	0	0	0	0	0	2	0	0	0	10
Feature1055	2	0	18	0	0	0	0	0	0	0	0	0	0	0	0	0	0	0	0	0	0	0	0	0	0	50	0	0	0	0	0	0	0	0	0	0	47	0	0	0	20	0	0	0	0	0	0	0	0
Feature1056	0	0	3	0	0	0	0	0	0	0	17	0	0	0	0	0	0	0	0	19	0	39	0	0	0	0	0	9	92	0	0	0	0	6	0	0	0	0	9	0	0	0	0	0	0	0	0	0	0
Feature1057	0	0	5	0	0	0	0	8	0	0	0	0	0	0	0	6	0	0	2	0	16	3	9	0	0	0	14	0	0	0	0	0	0	0	28	6	16	0	0	0	0	3	0	0	0	0	9	0	0
Feature1058	0	0	0	0	0	0	0	0	0	0	0	0	0	0	0	0	0	0	0	0	0	0	0	0	0	0	0	0	0	0	0	255	0	0	0	0	0	0	0	0	0	0	0	0	0	0	0	0	0
Feature1059	0	0	0	0	0	0	0	0	0	0	0	0	0	0	11	0	0	0	0	0	29	0	26	0	0	0	0	0	0	0	0	0	0	0	0	0	0	0	0	0	0	36	0	0	0	45	0	0	0
Feature1060	0	0	0	0	0	0	0	0	0	0	0	0	0	0	0	0	0	0	0	0	0	0	0	0	0	0	0	0	0	0	0	0	0	0	0	0	0	0	0	0	0	0	0	0	0	0	0	0	0
Feature1061	0	0	0	0	0	0	0	0	0	0	0	0	0	0	0	0	0	0	0	0	0	0	0	0	0	0	0	0	0	0	0	0	147	0	0	0	0	0	0	0	0	0	0	0	0	0	0	0	0
Feature1062	0	0	0	0	0	0	0	0	0	5	0	0	0	0	37	0	0	0	0	0	0	9	6	0	0	0	0	0	0	0	0	21	0	0	0	0	22	0	0	27	0	0	0	0	0	5	0	0	0
Feature1063	0	0	0	0	0	0	0	0	42	0	0	0	0	0	0	0	0	0	0	0	0	0	16	0	0	0	0	0	0	0	0	0	0	0	0	195	0	0	0	0	0	0	0	0	0	0	0	0	0
Feature1064	0	0	0	0	0	0	0	0	0	0	0	0	0	0	0	0	0	0	0	0	0	0	0	0	0	0	0	0	0	0	0	0	0	0	0	0	0	0	0	0	0	0	0	0	0	0	0	0	0
Feature1065	0	0	0	0	0	0	0	0	0	0	0	0	0	0	0	0	0	0	0	0	0	0	0	0	0	0	0	0	0	0	0	0	0	0	0	0	0	0	0	0	71	0	0	0	0	0	0	0	0
Feature1066	0	0	0	0	0	0	0	0	0	0	0	0	0	0	0	0	0	0	0	0	0	0	0	0	0	0	0	0	0	0	0	0	0	0	0	0	0	0	0	0	0	0	0	0	0	0	0	0	0
Feature1067	0	0	0	0	0	83	0	0	0	0	0	0	0	0	0	0	0	0	0	0	0	0	0	0	0	0	0	0	0	0	0	0	0	0	0	0	0	0	0	0	0	0	0	51	0	0	0	0	0
Feature1068	0	0	0	0	0	0	0	0	0	0	0	0	0	0	0	0	0	0	0	0	0	0	0	0	0	0	0	0	0	0	0	0	210	0	0	0	0	0	0	0	0	0	0	42	0	0	0	0	0
Feature1069	0	0	0	0	0	0	0	0	0	0	0	0	0	0	0	0	0	0	0	0	79	0	0	0	0	0	0	0	0	0	0	0	0	0	0	0	0	0	0	0	0	0	0	0	0	0	0	0	0
Feature1070	0	0	0	0	0	0	0	0	0	0	0	0	0	0	0	0	0	0	0	0	0	0	0	0	0	0	0	0	0	0	0	0	0	0	0	0	0	167	0	0	0	0	0	0	0	0	0	0	0
Feature1071	0	0	0	0	0	0	0	0	0	0	0	0	0	0	0	0	0	0	0	0	0	0	0	0	0	0	0	0	0	0	0	0	0	0	0	0	0	0	0	0	0	0	0	0	0	0	0	0	0
Feature1072	0	0	0	0	0	0	0	0	0	0	0	0	0	75	0	0	0	0	0	0	0	0	0	0	0	0	0	0	0	0	0	0	0	0	0	0	33	38	0	0	0	0	0	0	0	0	0	0	0
Feature1073	0	0	0	0	0	0	0	0	0	0	0	0	0	0	27	0	0	0	0	0	0	0	0	0	0	0	0	0	0	0	0	0	223	0	0	0	0	0	0	0	0	0	0	0	0	0	0	0	0
Feature1074	0	250	0	0	0	0	0	0	0	0	0	0	0	0	0	0	0	0	0	0	0	0	0	0	0	0	0	0	0	0	0	0	0	0	0	0	0	0	0	0	0	0	0	0	0	0	0	0	0
Feature1075	0	0	0	0	0	0	0	0	0	0	0	0	0	0	0	0	0	0	0	7	0	0	0	0	0	0	0	0	0	0	0	0	0	0	232	0	0	0	0	0	0	0	0	0	11	0	0	0	0
Feature1076	0	0	0	0	0	0	0	0	0	0	0	0	0	0	0	0	0	0	0	0	0	0	0	0	0	0	0	0	0	0	0	0	0	0	0	0	0	0	0	0	0	0	0	0	0	0	0	0	0
Feature1077	0	0	0	0	0	0	0	0	28	0	0	0	0	0	0	0	0	0	0	0	0	0	0	0	0	0	0	0	0	0	0	0	0	0	65	0	0	0	0	0	0	0	0	0	0	0	0	0	0
Feature1078	0	0	0	0	0	0	0	0	0	0	0	0	0	0	0	0	0	0	0	0	0	0	0	0	0	0	0	0	0	0	0	0	0	0	0	0	0	29	0	0	0	0	0	0	0	0	0	0	0
Feature1079	0	0	0	0	0	0	0	0	0	0	0	0	3	0	0	0	0	0	0	0	0	0	0	0	0	0	0	0	0	0	0	0	0	0	0	0	0	0	0	0	0	0	0	19	0	0	0	0	0
Feature1080	0	0	0	161	0	0	0	0	0	0	0	0	0	0	0	0	0	0	0	0	0	0	0	0	0	0	0	0	0	0	0	0	0	0	0	0	0	0	0	0	0	0	0	0	0	0	0	0	0
Feature1081	0	0	0	0	0	0	0	0	0	0	0	0	0	0	0	0	0	0	0	0	0	0	0	0	0	0	0	0	0	0	38	0	0	0	0	148	0	0	0	0	0	0	0	0	0	0	0	0	0
Feature1082	0	0	0	0	0	0	0	0	0	0	0	0	0	0	0	0	0	0	0	0	0	0	0	0	0	0	0	0	0	0	0	0	166	0	0	0	61	0	0	22	0	0	0	0	0	0	0	0	0
Feature1083	0	0	9	0	0	0	0	0	4	48	0	0	0	34	0	0	0	0	0	0	0	0	0	0	0	3	0	0	0	0	0	0	0	0	0	0	0	0	13	0	0	0	0	0	0	0	0	0	42
Feature1084	0	0	0	0	0	0	0	0	0	41	0	0	0	0	0	0	0	0	0	0	13	0	0	0	0	0	0	0	0	0	0	194	0	0	0	0	0	0	0	0	0	0	0	0	0	0	0	0	0
Feature1085	0	0	0	134	0	0	0	0	0	0	0	0	114	0	0	0	0	0	0	0	0	0	0	0	0	0	0	0	0	0	0	0	0	0	0	0	0	0	0	0	0	0	0	0	0	0	0	0	0
Feature1086	0	0	0	0	0	0	0	0	0	0	0	0	0	0	0	0	0	0	0	0	0	0	0	0	0	0	0	0	0	0	0	0	0	0	0	0	0	0	0	0	0	0	0	0	0	0	0	0	0
Feature1087	0	0	0	6	0	0	0	0	0	0	7	0	0	0	0	0	0	18	35	32	0	0	0	0	21	0	32	8	7	0	0	0	0	17	0	2	0	0	0	0	0	0	28	0	0	0	11	13	0
Feature1088	0	24	0	0	0	0	0	0	0	0	0	0	0	0	0	0	0	0	0	0	0	0	0	89	0	0	84	0	0	0	0	0	0	0	0	0	0	0	0	0	0	0	0	0	0	0	0	0	0
Feature1089	0	0	0	0	0	0	0	0	0	0	0	0	0	0	0	0	0	0	0	0	0	0	0	0	0	0	0	0	0	0	0	0	0	0	0	0	0	0	0	0	0	0	0	0	10	0	0	0	236
Feature1090	0	0	0	0	0	0	0	0	0	0	0	0	0	0	0	0	0	0	0	0	0	0	0	0	0	0	0	0	0	0	0	0	0	0	0	0	0	0	0	0	0	0	0	0	0	187	0	0	0
Feature1091	0	0	0	0	0	0	0	0	0	0	0	0	0	0	0	0	0	0	0	0	0	0	0	0	0	0	0	0	0	5	0	0	0	0	0	0	0	0	16	0	0	0	0	0	0	0	0	0	0
Feature1092	0	0	0	0	0	0	0	0	0	0	0	0	0	0	0	0	0	0	0	0	0	0	0	0	0	0	0	0	0	0	0	0	0	0	0	0	0	0	0	0	0	0	0	0	0	0	0	0	0
Feature1093	0	0	0	0	0	0	0	0	0	0	0	0	0	0	0	0	0	0	0	0	0	0	0	0	0	0	0	0	0	0	0	0	0	0	0	0	0	0	0	0	0	0	0	0	0	0	0	0	0
Feature1094	0	4	0	0	0	0	0	0	0	0	0	0	0	0	0	3	0	0	0	0	0	0	0	0	0	0	0	0	0	0	6	4	0	0	0	35	0	50	0	0	5	0	0	0	0	0	0	0	0
Feature1095	0	0	0	0	0	0	0	0	0	0	0	0	0	0	0	0	218	0	0	0	0	0	0	0	0	0	0	0	0	0	0	0	0	0	0	0	0	0	0	0	0	0	0	0	0	0	0	0	0
Feature1096	0	64	0	0	0	0	0	0	0	0	0	0	0	0	0	0	0	0	0	0	0	0	0	0	0	0	0	0	0	0	0	0	0	0	21	0	0	0	0	0	0	0	0	0	0	0	0	0	0
Feature1097	0	0	0	0	0	0	0	0	0	0	0	0	0	0	0	0	0	0	0	0	0	0	0	38	0	0	53	0	0	0	0	0	0	0	0	0	42	51	0	0	0	0	0	35	0	0	0	0	0
Feature1098	0	0	0	0	0	0	0	0	245	0	0	0	0	0	0	0	0	0	0	0	0	0	0	0	0	0	0	0	0	0	0	0	0	0	0	0	0	0	0	0	0	0	0	0	0	0	0	0	0
Feature1099	0	0	0	0	0	0	0	0	0	0	0	0	0	0	0	0	0	0	0	0	0	0	0	0	0	0	0	0	0	0	0	0	0	0	0	0	0	0	0	0	0	0	0	0	0	0	0	0	0
Feature1100	0	0	0	15	0	0	13	0	0	0	147	0	0	0	0	0	0	0	0	0	0	0	0	0	0	0	0	0	0	0	0	0	0	33	0	0	0	0	0	0	0	0	24	0	0	0	0	0	0
Feature1101	0	0	0	0	0	0	0	0	0	0	0	37	0	0	0	0	0	0	0	0	0	0	32	28	0	0	0	65	0	0	0	0	0	0	0	0	0	0	0	0	0	0	0	0	0	0	32	0	0
Feature1102	0	0	0	0	0	0	0	0	0	0	0	0	0	0	0	0	0	244	0	0	0	0	0	0	0	0	0	0	0	0	0	0	0	0	0	0	0	0	0	0	0	0	0	0	0	0	0	0	0
Feature1103	0	0	0	0	55	0	0	0	0	0	0	0	0	0	0	0	0	0	0	0	0	0	0	0	0	0	0	0	0	0	0	0	0	0	0	0	0	101	0	0	0	0	0	0	0	0	0	0	0
Feature1104	28	0	0	0	0	27	0	0	0	0	0	0	0	0	0	0	0	0	0	0	0	0	0	0	0	0	0	0	0	0	0	0	0	0	0	0	0	27	0	0	0	0	0	0	0	0	0	0	0
Feature1105	0	0	0	61	0	0	0	0	0	0	0	60	0	0	0	0	0	0	0	0	0	0	0	30	0	0	0	0	0	0	0	0	0	0	0	0	0	0	0	0	0	0	0	0	0	0	0	0	0
Feature1106	0	0	0	0	0	0	0	0	0	0	0	0	0	0	0	0	0	0	0	2	0	0	0	0	0	0	0	0	0	0	0	124	0	0	0	0	0	0	10	83	8	0	0	0	0	0	0	0	0
Feature1107	0	0	0	0	0	0	0	0	0	0	0	0	0	0	0	0	0	0	0	0	0	0	0	0	242	0	0	0	0	0	0	0	0	0	0	0	0	0	0	0	0	0	0	0	0	0	0	0	0
Feature1108	0	0	0	0	0	0	242	0	0	0	0	0	0	0	0	0	0	0	0	0	0	0	0	0	0	0	0	0	0	0	0	0	0	0	0	0	0	0	0	0	0	0	0	0	0	0	0	0	0
Feature1109	0	0	0	0	0	0	0	0	0	0	0	0	0	0	0	0	0	0	0	0	0	0	0	0	0	0	0	0	0	0	0	0	0	0	0	0	0	0	8	13	221	0	0	0	0	0	0	0	0
Feature1110	0	0	0	0	0	0	0	0	0	0	0	0	0	0	0	0	0	0	16	0	0	0	0	0	0	13	0	0	0	0	0	0	0	0	0	0	0	0	0	0	0	40	0	0	0	0	0	0	0
Feature1111	0	0	0	0	0	0	0	0	0	0	0	0	0	0	0	0	0	0	0	0	0	0	0	0	0	0	0	5	214	0	0	0	0	22	0	0	0	0	0	0	0	0	0	0	0	0	0	0	0
Feature1112	0	0	0	0	0	0	0	0	0	0	0	0	0	0	0	0	0	0	0	0	0	0	0	0	0	0	0	0	0	0	0	0	0	0	0	0	0	0	0	0	0	0	9	0	0	0	12	0	0
Feature1113	0	0	0	0	0	0	0	0	0	0	0	0	0	0	0	0	0	0	0	0	0	0	0	0	0	0	0	202	0	0	0	0	0	0	0	0	0	0	0	0	0	0	0	0	0	0	0	0	0
Feature1114	0	0	0	0	0	0	0	0	0	0	0	0	239	0	0	0	0	0	0	0	0	0	0	0	0	0	0	0	0	0	0	0	0	0	0	0	0	0	0	0	0	0	0	0	0	0	0	0	0
Feature1115	0	0	0	0	0	0	0	0	0	0	0	0	0	239	0	0	0	0	0	0	0	0	0	0	0	0	0	0	0	0	0	0	0	0	0	0	0	0	0	0	0	0	0	0	0	0	0	0	0
Feature1116	0	0	0	0	0	0	0	0	0	0	0	0	0	0	0	0	0	0	0	0	0	118	0	0	0	0	0	0	0	0	0	0	0	103	0	0	0	0	18	0	0	0	0	0	0	0	0	0	0
Feature1117	0	0	0	0	0	0	0	0	0	0	0	0	0	0	0	0	0	0	0	0	0	0	0	0	0	0	0	0	0	0	0	0	0	0	0	0	0	0	0	0	0	0	0	0	0	0	0	0	0
Feature1118	0	0	0	0	0	0	0	0	0	0	0	0	0	0	0	0	0	0	0	0	0	0	0	0	0	0	0	0	0	0	0	0	0	0	0	0	0	0	0	0	0	0	0	0	0	0	0	0	0
Feature1119	0	0	0	0	0	0	0	0	0	0	0	0	0	0	0	0	0	0	6	0	0	0	0	0	0	0	0	0	0	0	0	0	0	0	0	0	0	0	0	0	0	0	0	0	0	0	0	0	74
Feature1120	0	0	0	0	0	0	0	0	0	0	0	0	0	0	0	0	0	0	0	0	0	0	0	0	0	0	0	0	0	0	0	0	144	0	0	0	0	0	0	0	0	0	0	0	0	0	0	0	0
Feature1121	0	0	0	0	0	0	0	0	0	0	0	0	0	0	0	0	0	0	0	0	0	0	0	0	0	0	0	0	0	0	0	0	0	0	0	0	0	179	0	0	0	0	0	0	0	0	0	0	0
Feature1122	0	0	0	0	0	0	0	0	0	0	0	0	0	0	0	0	0	0	0	0	0	0	0	0	0	0	0	0	0	0	0	39	0	0	0	0	0	0	20	179	0	0	0	0	0	0	0	0	0
Feature1123	0	3	7	0	0	0	0	18	3	0	13	0	0	0	0	0	0	35	0	10	0	12	5	4	0	0	0	10	0	0	0	0	0	0	28	0	0	0	0	0	10	0	0	0	0	0	4	0	0
Feature1124	0	0	0	0	0	0	0	0	0	0	0	0	0	0	0	0	0	5	0	0	0	0	0	0	0	0	0	0	0	0	0	196	0	0	0	0	0	0	0	36	0	0	0	0	0	0	0	0	0
Feature1125	0	0	0	0	0	0	0	0	0	0	0	0	0	0	0	0	0	0	0	0	0	0	0	0	0	0	0	0	190	0	6	0	0	0	0	0	0	0	0	0	0	0	0	0	0	0	0	0	0
Feature1126	46	0	0	0	0	0	0	0	0	0	0	0	0	30	0	0	0	0	0	42	0	0	0	0	0	0	24	0	0	0	0	0	0	0	0	0	0	0	0	0	0	0	0	0	0	0	22	0	0
Feature1127	0	0	0	0	0	0	0	0	0	0	0	0	0	0	0	0	0	0	0	0	0	0	0	0	0	0	0	0	0	0	0	0	0	0	0	17	202	17	0	0	0	0	0	0	0	0	0	0	0
Feature1128	0	0	0	0	0	0	0	0	40	0	0	0	0	0	0	17	0	0	0	0	0	0	49	0	0	0	37	0	0	0	0	0	0	0	0	0	0	0	0	0	0	0	0	0	0	0	0	0	0
Feature1129	0	0	0	0	0	0	0	0	0	0	0	0	0	0	0	0	0	0	0	0	0	0	0	0	0	0	0	0	0	0	0	0	0	0	0	0	0	0	0	0	235	0	0	0	0	0	0	0	0
Feature1130	0	0	0	0	0	0	0	0	0	0	0	0	0	0	0	0	0	0	0	0	0	0	0	0	0	0	0	0	228	7	0	0	0	0	0	0	0	0	0	0	0	0	0	0	0	0	0	0	0
Feature1131	0	0	0	0	0	0	0	0	0	0	0	0	17	0	0	0	0	0	0	0	0	0	0	0	0	0	0	0	0	0	0	28	0	0	11	0	0	0	0	0	0	0	0	0	0	0	18	0	105
Feature1132	0	0	0	0	0	0	0	0	0	0	233	0	0	0	0	0	0	0	0	0	0	0	0	0	0	0	0	0	0	0	0	0	0	0	0	0	0	0	0	0	0	0	0	0	0	0	0	0	0
Feature1133	0	0	0	0	0	0	0	4	0	0	7	0	0	0	0	0	0	0	0	0	0	0	0	0	0	0	2	18	0	0	0	19	0	0	0	0	7	0	9	28	0	0	8	0	0	0	0	0	0
Feature1134	0	27	0	0	0	0	0	0	0	0	0	0	0	0	0	0	0	2	0	0	0	0	0	0	0	0	0	0	0	0	0	0	0	0	9	9	0	0	0	0	0	0	0	4	0	0	0	0	4
Feature1135	0	0	0	0	0	0	0	0	0	0	0	0	0	0	0	0	0	0	0	0	0	0	0	0	233	0	0	0	0	0	0	0	0	0	0	0	0	0	0	0	0	0	0	0	0	0	0	0	0
Feature1136	0	70	0	0	0	0	0	0	0	0	0	0	0	0	0	0	0	0	0	0	0	0	0	0	0	0	0	0	0	0	0	0	0	0	0	0	0	0	0	0	0	72	0	0	0	0	0	0	0
Feature1137	0	0	0	0	232	0	0	0	0	0	0	0	0	0	0	0	0	0	0	0	0	0	0	0	0	0	0	0	0	0	0	0	0	0	0	0	0	0	0	0	0	0	0	0	0	0	0	0	0
Feature1138	0	0	0	0	0	0	0	0	0	0	0	0	0	0	0	0	0	0	0	0	0	0	0	0	0	0	0	0	0	0	0	0	0	0	0	0	0	0	0	0	0	0	0	0	0	0	0	0	0
Feature1139	0	0	0	0	0	0	0	0	0	0	0	0	0	0	0	0	0	0	0	0	0	0	0	0	0	0	0	0	0	0	0	0	0	0	0	0	0	0	0	0	0	0	0	0	0	0	0	0	0
Feature1140	0	0	0	0	0	0	0	0	0	0	0	0	0	0	0	0	0	0	0	0	0	0	0	0	0	0	0	0	0	0	0	0	0	0	0	0	0	0	0	0	0	0	0	0	0	0	0	0	0
Feature1141	0	0	0	0	0	0	0	0	0	0	0	0	0	0	0	0	0	0	0	0	0	0	0	0	0	0	0	0	0	0	0	232	0	0	0	0	0	0	0	0	0	0	0	0	0	0	0	0	0
Feature1142	0	0	0	0	0	0	0	0	0	0	0	0	0	0	231	0	0	0	0	0	0	0	0	0	0	0	0	0	0	0	0	0	0	0	0	0	0	0	0	0	0	0	0	0	0	0	0	0	0
Feature1143	0	0	0	0	0	0	0	0	0	0	0	0	0	0	0	0	0	0	0	0	0	0	0	0	43	0	0	11	0	0	0	0	0	0	0	0	0	0	0	0	0	0	0	0	0	0	0	0	0
Feature1144	0	0	0	0	0	0	0	0	0	0	0	0	0	0	0	0	0	0	0	0	0	0	0	0	0	0	0	0	0	0	0	0	0	0	0	0	0	0	0	144	0	0	0	0	0	0	0	0	0
Feature1145	0	0	0	0	0	231	0	0	0	0	0	0	0	0	0	0	0	0	0	0	0	0	0	0	0	0	0	0	0	0	0	0	0	0	0	0	0	0	0	0	0	0	0	0	0	0	0	0	0
Feature1146	0	0	0	0	0	0	0	0	0	23	0	0	0	0	0	0	0	0	0	0	0	0	0	0	0	0	0	0	0	0	0	0	168	0	0	0	0	0	0	0	0	0	0	39	0	0	0	0	0
Feature1147	0	0	0	0	0	0	0	0	0	0	0	0	0	0	0	0	0	0	0	0	0	0	0	0	0	0	0	153	0	0	0	0	0	77	0	0	0	0	0	0	0	0	0	0	0	0	0	0	0
Feature1148	0	0	0	0	0	0	0	0	0	0	0	0	0	0	0	0	0	0	0	0	0	0	0	0	0	0	0	0	5	4	14	0	8	0	11	99	0	8	0	0	0	0	0	0	10	0	0	0	0
Feature1149	0	0	0	0	0	0	0	0	0	0	0	0	0	0	0	0	0	0	0	0	0	0	0	0	0	0	0	0	0	0	0	0	0	230	0	0	0	0	0	0	0	0	0	0	0	0	0	0	0
Feature1150	0	0	0	0	0	0	0	0	0	0	0	0	0	13	0	0	0	14	0	13	16	0	16	0	0	0	0	32	0	0	0	0	0	17	0	0	0	0	0	0	0	0	12	0	96	0	0	0	0
Feature1151	0	0	52	0	0	0	16	0	0	0	0	0	0	0	0	0	0	0	0	0	0	0	0	65	0	0	0	0	0	0	0	0	0	0	0	0	0	0	0	0	0	0	0	0	0	0	0	0	66
Feature1152	0	0	0	0	0	0	0	0	0	8	0	0	0	0	0	0	0	0	0	0	4	0	0	0	0	21	0	0	0	0	0	139	0	0	0	0	0	0	0	0	0	0	0	0	0	0	0	0	0
Feature1153	0	0	0	0	0	0	0	0	0	0	0	0	70	0	0	0	0	0	0	6	30	0	0	0	0	0	0	0	25	0	0	0	0	0	0	0	10	0	0	0	0	0	0	0	0	35	13	0	0
Feature1154	0	0	0	0	0	0	0	0	0	0	0	0	0	0	0	30	0	0	0	0	0	0	0	0	0	0	0	0	0	0	0	0	0	0	0	0	0	0	0	198	0	0	0	0	0	0	0	0	0
Feature1155	0	0	0	0	0	0	0	0	0	0	0	0	0	0	0	0	0	0	0	0	0	0	0	0	0	3	0	0	0	0	0	8	0	0	0	0	49	0	0	24	0	0	0	0	4	113	0	0	0
Feature1156	0	0	0	0	0	0	0	0	0	0	0	0	0	0	0	0	0	0	0	0	0	0	0	0	0	0	0	0	0	0	0	0	71	0	0	0	0	0	0	0	0	0	0	0	0	0	0	0	0
Feature1157	0	0	0	0	0	0	0	0	0	0	0	0	0	0	0	0	0	0	0	0	0	0	0	0	0	0	0	0	0	0	0	0	0	0	0	0	0	0	0	0	46	0	0	0	0	46	0	0	0
Feature1158	0	0	0	0	30	186	0	0	0	0	0	0	0	0	0	0	0	0	0	0	0	0	0	0	0	0	0	0	0	0	0	0	0	0	0	0	0	0	0	0	0	0	0	0	0	0	0	0	0
Feature1159	0	0	0	0	0	0	0	0	0	0	0	0	0	0	0	0	0	0	0	0	0	0	0	0	0	0	0	0	0	0	0	0	0	0	0	0	0	0	0	0	0	0	0	0	0	0	0	0	0
Feature1160	0	0	0	0	0	0	0	0	0	0	0	0	0	122	0	0	0	0	0	0	0	0	0	0	0	14	0	0	0	0	0	0	0	0	0	0	0	0	0	0	0	0	0	0	0	0	0	0	0
Feature1161	0	0	0	0	0	0	0	0	0	0	0	0	0	131	0	0	0	0	0	0	0	0	0	0	0	0	0	0	0	0	0	96	0	0	0	0	0	0	0	0	0	0	0	0	0	0	0	0	0
Feature1162	0	0	0	0	0	0	0	0	0	0	0	0	0	0	0	0	0	0	0	218	0	0	0	0	0	0	0	0	0	0	0	0	0	0	0	0	0	0	0	0	0	0	0	0	0	0	0	0	0
Feature1163	0	0	0	0	0	0	0	0	0	0	0	0	0	0	0	0	0	0	0	0	0	0	0	0	0	0	0	0	0	0	0	0	0	0	0	0	0	0	0	0	0	0	0	0	227	0	0	0	0
Feature1164	0	0	0	0	0	0	0	0	0	0	0	0	0	0	0	0	0	0	0	0	0	0	0	0	0	0	0	0	0	44	0	0	0	0	0	0	0	0	0	0	0	0	0	0	0	0	0	0	0
Feature1165	0	0	0	9	0	0	0	30	6	8	0	0	34	0	0	0	0	0	0	0	0	9	0	0	10	0	0	0	14	0	0	0	0	0	0	0	0	0	0	0	0	0	0	0	0	0	0	0	0
Feature1166	0	0	0	0	0	0	0	0	0	0	0	0	0	0	0	0	0	0	0	0	0	0	0	0	0	226	0	0	0	0	0	0	0	0	0	0	0	0	0	0	0	0	0	0	0	0	0	0	0
Feature1167	0	0	0	0	0	0	0	0	0	0	0	0	0	0	0	0	0	0	0	0	0	0	0	0	0	0	0	0	0	0	0	0	0	0	0	0	0	0	0	0	0	0	0	0	0	0	0	0	0
Feature1168	0	0	0	0	0	0	0	0	0	0	0	0	0	0	0	0	0	0	0	0	0	0	0	0	0	0	0	0	0	0	0	0	0	0	0	0	0	0	0	0	0	0	0	0	0	0	0	0	0
Feature1169	0	0	0	0	0	0	0	0	0	0	0	0	0	0	0	0	0	0	0	0	0	0	0	0	0	0	0	0	0	0	0	0	0	0	0	0	0	0	0	0	0	0	0	0	0	0	0	0	0
Feature1170	0	0	0	48	0	0	0	0	0	0	86	0	0	0	0	0	0	0	0	35	0	8	0	0	0	0	0	0	0	0	0	0	0	0	0	0	0	0	0	0	0	0	0	0	0	0	0	0	0
Feature1171	0	0	0	0	0	0	0	0	0	0	0	0	29	0	0	0	0	0	0	0	0	0	0	0	0	0	0	0	0	0	0	0	88	0	0	0	0	0	0	0	0	0	0	0	0	0	0	0	0
Feature1172	0	0	0	0	0	0	0	0	22	0	0	0	0	0	0	19	0	0	0	0	0	0	0	0	0	0	0	0	0	0	0	0	0	0	0	119	0	0	0	0	0	0	0	0	0	0	0	0	0
Feature1173	0	0	0	224	0	0	0	0	0	0	0	0	0	0	0	0	0	0	0	0	0	0	0	0	0	0	0	0	0	0	0	0	0	0	0	0	0	0	0	0	0	0	0	0	0	0	0	0	0
Feature1174	0	0	0	0	224	0	0	0	0	0	0	0	0	0	0	0	0	0	0	0	0	0	0	0	0	0	0	0	0	0	0	0	0	0	0	0	0	0	0	0	0	0	0	0	0	0	0	0	0
Feature1175	0	0	0	16	0	0	0	0	0	0	0	0	8	0	0	0	0	0	0	0	0	0	0	10	0	0	13	0	16	0	0	0	0	0	0	0	0	0	0	0	12	0	0	0	0	0	0	0	0
Feature1176	0	0	0	0	45	0	0	0	0	0	0	0	0	0	0	35	0	0	0	0	0	0	70	0	0	0	0	0	0	0	0	0	0	0	73	0	0	0	0	0	0	0	0	0	0	0	0	0	0
Feature1177	0	0	0	0	0	0	0	0	0	0	0	0	0	0	0	0	0	0	0	0	0	0	0	0	0	0	0	0	0	0	0	0	0	0	99	0	0	0	0	0	0	0	0	0	0	0	0	0	0
Feature1178	0	0	0	0	0	0	0	0	0	25	0	0	0	0	0	0	0	0	0	0	52	0	0	0	47	0	0	0	0	0	0	0	0	0	0	0	0	0	0	0	0	0	0	0	0	0	0	0	0
Feature1179	0	0	0	0	0	0	0	0	0	0	0	0	0	0	0	0	0	0	0	0	0	0	10	0	0	0	0	0	0	0	0	0	0	0	0	0	0	0	0	0	0	0	0	0	0	111	0	0	0
Feature1180	0	0	0	0	0	0	0	31	41	0	52	0	0	0	0	0	0	0	0	0	0	0	0	0	0	0	0	0	0	0	0	0	0	36	0	0	0	0	0	0	0	0	0	0	0	0	21	0	0
Feature1181	0	0	0	0	0	0	0	16	0	0	0	0	0	0	0	0	0	0	0	15	0	0	32	0	0	0	0	0	0	0	0	0	0	2	0	0	63	0	0	0	7	0	0	0	0	0	48	0	0
Feature1182	0	0	0	0	0	0	0	0	0	0	0	0	0	0	0	0	0	0	0	0	0	0	0	0	0	0	0	0	0	0	0	0	0	0	0	0	0	0	0	0	0	0	0	0	0	0	0	0	0
Feature1183	0	0	0	0	0	221	0	0	0	0	0	0	0	0	0	0	0	0	0	0	0	0	0	0	0	0	0	0	0	0	0	0	0	0	0	0	0	0	0	0	0	0	0	0	0	0	0	0	0
Feature1184	0	0	0	0	0	0	0	0	0	0	0	0	0	0	0	0	0	0	0	0	0	0	0	0	0	0	0	0	0	0	0	0	0	0	0	0	0	0	0	0	0	0	0	0	0	0	0	0	0
Feature1185	0	0	0	0	0	0	0	0	0	0	0	0	0	0	0	0	220	0	0	0	0	0	0	0	0	0	0	0	0	0	0	0	0	0	0	0	0	0	0	0	0	0	0	0	0	0	0	0	0
Feature1186	0	15	115	0	0	0	0	0	0	0	0	0	0	0	0	0	0	0	0	0	0	0	0	0	0	0	0	0	0	0	0	0	0	0	0	0	0	0	0	0	0	0	0	0	0	0	0	0	0
Feature1187	0	0	0	0	0	0	0	0	0	0	0	0	0	0	0	0	0	0	0	0	0	0	0	0	0	0	0	0	0	0	0	0	0	0	0	0	0	0	0	0	0	0	0	0	0	0	0	0	0
Feature1188	0	0	0	0	0	0	220	0	0	0	0	0	0	0	0	0	0	0	0	0	0	0	0	0	0	0	0	0	0	0	0	0	0	0	0	0	0	0	0	0	0	0	0	0	0	0	0	0	0
Feature1189	0	0	0	0	0	0	0	71	0	0	0	0	0	0	0	0	0	6	0	0	0	4	0	0	0	0	0	0	0	0	0	0	0	0	0	0	0	0	4	0	0	0	0	0	0	77	0	0	0
Feature1190	0	0	0	0	0	0	0	0	0	0	0	0	0	0	0	0	0	0	0	0	0	0	0	0	0	0	219	0	0	0	0	0	0	0	0	0	0	0	0	0	0	0	0	0	0	0	0	0	0
Feature1191	0	0	0	0	0	0	0	0	0	0	0	0	0	0	0	0	0	0	0	0	0	0	0	0	0	0	0	0	0	0	0	0	0	0	0	0	0	0	0	0	0	0	0	0	0	0	0	0	0
Feature1192	0	0	0	0	0	0	0	0	0	0	0	0	0	0	0	0	0	0	0	0	0	0	0	0	0	0	0	0	0	0	0	0	0	0	0	0	0	0	0	0	0	0	0	0	0	0	0	0	0
Feature1193	0	0	0	0	0	0	0	0	0	0	0	0	0	0	0	0	0	0	0	0	0	0	0	0	0	0	0	0	0	0	0	0	0	0	0	0	0	188	0	0	0	0	0	0	0	0	0	0	0
Feature1194	0	0	0	0	0	0	0	0	0	0	0	0	0	0	0	0	0	0	0	0	0	0	0	0	0	0	0	0	0	0	0	0	0	0	0	0	0	0	0	0	0	0	0	0	0	0	0	0	0
Feature1195	0	0	78	0	0	0	0	0	0	0	0	0	0	33	0	0	0	0	69	0	0	0	0	0	0	38	0	0	0	0	0	0	0	0	0	0	0	0	0	0	0	0	0	0	0	0	0	0	0
Feature1196	0	27	0	0	0	0	0	0	0	0	0	0	0	0	0	0	0	0	0	0	0	0	0	66	0	0	0	0	0	0	0	0	0	0	0	0	0	0	0	0	0	0	0	0	125	0	0	0	0
Feature1197	0	0	54	0	0	0	27	0	0	0	0	0	0	0	0	0	0	0	0	0	0	0	0	0	0	0	0	0	0	0	0	0	0	0	0	0	0	0	0	0	0	0	0	0	0	0	0	0	0
Feature1198	0	0	0	0	0	0	0	0	0	0	0	0	0	0	0	0	0	0	0	0	0	0	0	0	0	0	0	0	0	0	0	0	0	0	0	0	0	0	0	0	0	0	0	0	0	0	0	0	0
Feature1199	0	0	0	0	0	0	0	0	0	0	0	0	0	0	0	0	0	0	0	0	0	0	0	0	0	0	0	0	0	0	0	0	0	0	0	0	0	0	0	0	0	0	0	0	0	0	0	0	0
Feature1200	0	0	0	0	0	0	0	0	0	0	0	0	0	128	0	0	0	0	0	0	0	0	0	0	0	89	0	0	0	0	0	0	0	0	0	0	0	0	0	0	0	0	0	0	0	0	0	0	0
Feature1201	0	0	0	0	0	0	0	0	0	0	0	0	0	0	88	0	0	0	0	0	0	0	0	0	0	0	0	0	0	0	0	0	0	0	0	0	0	0	0	50	0	0	0	0	0	0	0	0	79
Feature1202	0	0	0	0	0	0	0	0	0	0	0	0	0	0	0	0	0	0	0	0	0	0	0	0	0	0	0	0	0	0	0	0	0	0	0	0	0	0	0	0	0	0	0	0	0	0	0	0	0
Feature1203	0	0	0	0	0	0	0	0	0	0	0	0	0	0	0	0	0	0	0	0	0	0	0	0	0	0	0	0	0	0	0	0	0	0	0	0	0	0	0	0	0	0	0	0	0	0	0	0	0
Feature1204	0	0	0	0	0	0	0	0	0	0	0	0	0	0	0	0	0	0	0	0	0	0	0	0	0	0	0	0	0	0	0	0	0	0	0	0	0	0	0	0	217	0	0	0	0	0	0	0	0
Feature1205	0	0	0	0	0	0	0	27	28	0	0	0	22	0	0	0	0	0	0	0	0	0	0	0	0	0	0	0	0	0	0	0	0	53	0	0	0	0	0	0	0	0	0	0	0	0	38	0	0
Feature1206	0	0	0	0	0	0	0	0	0	0	0	0	0	0	0	0	216	0	0	0	0	0	0	0	0	0	0	0	0	0	0	0	0	0	0	0	0	0	0	0	0	0	0	0	0	0	0	0	0
Feature1207	0	45	0	0	0	0	0	0	0	0	0	0	0	0	0	0	0	0	44	0	0	0	0	0	0	0	0	0	0	0	0	0	0	0	60	0	0	0	0	0	0	0	0	0	0	0	0	0	0
Feature1208	0	0	0	0	59	0	0	0	0	0	0	0	0	0	0	0	0	0	0	0	0	0	0	0	0	0	0	0	0	0	0	0	0	0	0	0	0	0	0	0	0	0	0	0	0	0	0	0	0
Feature1209	0	0	0	0	0	0	0	0	0	0	0	0	0	0	0	0	0	0	0	0	0	0	0	0	0	0	0	0	0	0	0	0	0	0	0	0	0	0	0	0	0	0	0	0	0	0	0	0	0
Feature1210	0	10	0	0	0	0	0	0	0	0	0	7	0	0	0	27	0	0	0	0	0	0	0	0	0	0	3	0	0	0	0	0	0	0	30	0	0	0	0	0	0	0	0	0	0	0	0	9	5
Feature1211	0	0	0	0	0	0	0	0	0	0	0	0	0	0	0	0	0	0	0	0	0	0	0	0	0	215	0	0	0	0	0	0	0	0	0	0	0	0	0	0	0	0	0	0	0	0	0	0	0
Feature1212	0	0	0	0	0	0	0	0	0	0	0	0	0	0	0	0	0	0	0	0	0	0	0	0	0	0	0	0	0	0	0	0	0	0	0	0	0	75	0	0	0	0	0	0	0	0	0	0	0
Feature1213	0	0	0	35	0	0	0	0	0	0	0	0	0	0	0	0	0	0	0	0	0	0	0	0	0	0	0	0	0	0	0	0	0	0	0	0	0	0	0	0	0	0	0	26	0	0	0	0	0
Feature1214	0	0	0	0	18	0	0	0	0	0	0	0	0	0	0	0	0	0	0	0	0	0	0	0	0	0	0	0	0	0	0	0	4	0	48	0	0	0	0	0	0	0	0	85	0	0	0	0	0
Feature1215	0	0	0	0	0	0	0	0	0	0	0	0	0	0	0	0	0	0	0	0	0	0	0	0	0	0	0	0	0	0	0	0	0	0	0	0	0	0	0	0	0	0	0	0	0	0	0	0	0
Feature1216	12	0	0	0	0	0	0	0	0	0	7	0	0	0	12	0	6	0	0	0	0	0	0	0	0	0	0	0	0	0	0	30	0	0	0	0	0	0	0	0	11	0	0	0	0	0	0	0	0
Feature1217	0	0	0	0	0	0	0	0	0	0	0	0	0	27	0	0	0	0	0	0	0	0	0	0	0	22	0	0	0	0	0	0	0	0	0	0	0	0	18	42	0	36	0	0	44	0	0	0	0
Feature1218	0	0	0	0	0	0	0	0	0	0	0	0	0	0	0	0	0	0	0	0	0	0	0	0	0	0	0	0	0	0	0	0	0	0	0	0	0	163	0	0	0	0	0	0	0	0	0	0	0
Feature1219	0	0	0	0	0	0	0	0	0	0	0	0	0	0	0	0	0	0	0	0	0	0	0	0	0	0	0	0	0	0	0	0	0	0	0	0	0	0	0	0	0	0	0	0	0	0	0	0	0
Feature1220	0	0	0	0	0	0	4	10	0	33	0	0	0	0	0	0	0	0	0	0	0	0	19	0	6	12	0	40	0	0	0	0	0	20	0	0	0	0	0	0	0	0	0	0	0	0	0	0	0
Feature1221	0	43	0	0	0	0	0	0	0	0	0	0	0	0	0	0	0	0	0	0	0	0	0	0	0	0	0	0	0	0	0	0	0	0	0	0	0	0	0	0	0	0	0	0	0	0	0	0	0
Feature1222	0	0	0	0	0	0	0	0	0	0	0	0	0	0	0	0	0	0	0	0	0	175	0	0	0	0	0	0	0	0	0	0	0	0	0	0	0	0	38	0	0	0	0	0	0	0	0	0	0
Feature1223	0	0	0	0	0	0	0	0	98	0	0	0	0	0	0	0	0	0	0	0	0	0	0	0	0	0	0	0	0	0	0	0	0	0	0	0	0	0	0	0	0	31	0	0	0	0	0	0	0
Feature1224	0	0	0	0	0	0	0	0	0	0	0	0	0	0	0	0	0	0	0	0	0	0	0	0	0	0	0	0	213	0	0	0	0	0	0	0	0	0	0	0	0	0	0	0	0	0	0	0	0
Feature1225	4	0	0	0	0	0	0	0	6	0	0	0	0	0	0	18	0	15	0	0	0	0	8	0	0	5	12	0	0	0	0	0	0	0	0	0	22	0	0	0	0	0	0	0	0	0	0	0	0
Feature1226	0	0	0	0	0	0	0	0	78	0	0	0	0	0	0	0	0	0	0	0	0	0	118	0	0	0	0	0	0	0	0	0	0	0	0	0	0	0	0	0	0	0	0	0	0	0	0	0	0
Feature1227	0	0	0	34	0	0	0	0	0	0	0	0	0	0	0	0	0	0	0	0	0	0	0	0	0	0	0	0	0	0	0	0	0	0	0	0	0	0	0	0	0	0	0	0	0	0	0	0	0
Feature1228	0	0	0	0	0	0	4	0	0	0	0	0	22	0	15	0	0	0	0	0	0	0	0	0	0	0	0	0	0	0	0	29	0	0	0	0	0	0	0	0	0	0	0	0	0	0	0	26	46
Feature1229	0	0	0	0	0	0	0	0	0	0	0	0	0	0	0	37	0	0	0	0	0	0	0	0	0	0	0	0	0	0	0	0	0	0	0	0	0	0	0	0	0	0	0	0	0	0	0	0	13
Feature1230	0	0	0	0	0	0	0	0	0	0	0	0	0	0	0	0	0	31	13	0	0	0	0	0	90	0	0	0	26	0	0	0	0	0	0	0	0	0	0	0	0	0	0	0	0	0	0	0	0
Feature1231	0	0	0	0	0	0	0	56	0	0	0	0	0	0	0	0	0	0	0	0	0	28	0	0	0	0	0	0	37	0	0	0	0	0	0	0	0	0	0	0	0	0	0	0	0	0	0	0	0
Feature1232	0	0	0	0	0	0	0	0	0	0	0	0	0	0	0	0	0	0	0	0	0	0	4	0	0	0	0	0	0	0	0	0	0	0	0	0	0	0	0	0	0	0	0	0	0	0	0	0	0
Feature1233	0	0	0	0	0	0	0	0	0	0	0	0	0	0	0	0	0	0	0	0	0	0	0	0	0	0	0	0	0	0	0	0	0	0	0	0	0	0	0	0	0	0	0	0	0	0	0	0	0
Feature1234	0	0	0	0	0	0	0	0	0	0	0	0	0	0	0	0	0	0	0	0	0	0	0	0	0	0	0	0	0	0	0	0	0	0	0	211	0	0	0	0	0	0	0	0	0	0	0	0	0
Feature1235	14	0	0	0	0	16	0	0	0	0	0	0	0	0	0	0	0	0	0	0	0	0	0	0	0	0	0	0	0	0	0	0	0	0	0	0	0	22	0	0	0	0	0	15	0	0	0	0	0
Feature1236	0	0	0	0	0	0	0	0	0	0	0	0	0	0	0	64	0	0	0	0	0	0	0	0	0	0	0	0	0	0	0	0	0	0	0	0	16	0	0	0	0	0	0	0	0	0	0	0	130
Feature1237	0	0	0	32	0	0	0	0	0	0	0	0	0	0	0	0	0	10	0	0	0	0	0	0	0	0	0	0	0	0	0	0	0	0	0	0	0	0	0	0	0	0	0	0	0	0	0	0	168
Feature1238	0	0	0	0	0	0	0	0	0	16	0	0	0	0	0	0	0	0	0	0	0	0	0	0	0	0	91	0	0	0	0	0	0	0	0	0	0	0	0	0	102	0	0	0	0	0	0	0	0
Feature1239	0	0	0	0	0	0	0	0	0	0	0	0	0	0	209	0	0	0	0	0	0	0	0	0	0	0	0	0	0	0	0	0	0	0	0	0	0	0	0	0	0	0	0	0	0	0	0	0	0
Feature1240	0	0	0	0	0	0	0	0	0	0	0	0	0	0	0	0	0	0	0	0	0	0	0	0	0	0	0	24	69	0	0	0	0	0	0	0	0	0	0	0	0	0	0	0	0	0	0	0	0
Feature1241	0	0	0	0	0	0	0	0	0	0	0	0	0	0	0	0	0	0	0	0	0	0	0	0	0	0	0	0	0	0	0	0	0	0	0	0	0	0	0	0	0	0	0	0	117	0	0	0	0
Feature1242	0	0	0	0	0	0	0	0	0	0	0	0	0	0	0	0	0	0	0	0	0	0	0	0	0	0	0	0	0	0	0	0	0	0	0	0	0	0	0	0	0	0	0	0	0	0	0	0	0
Feature1243	0	0	0	0	0	0	0	0	0	0	0	0	0	0	0	0	0	0	0	0	0	0	0	0	0	0	0	0	0	0	0	0	0	0	0	0	0	0	0	0	0	0	0	0	0	0	0	0	0
Feature1244	0	0	0	0	0	0	0	0	0	7	22	0	0	0	0	0	0	28	0	0	5	0	0	6	0	12	21	5	0	0	0	9	0	8	0	0	0	0	0	0	3	0	18	0	0	7	11	0	0
Feature1245	0	0	0	0	0	0	0	0	0	0	0	0	0	0	0	73	0	0	0	0	0	0	0	0	0	0	0	0	0	0	0	0	0	0	0	0	54	0	0	0	0	0	0	0	0	0	0	0	0
Feature1246	0	0	0	0	0	0	0	0	0	0	0	0	0	0	0	36	0	0	0	0	0	0	0	0	0	0	0	0	0	0	0	0	0	0	51	0	0	0	0	0	0	0	0	104	0	0	0	0	0
Feature1247	0	0	0	0	0	4	204	0	0	0	0	0	0	0	0	0	0	0	0	0	0	0	0	0	0	0	0	0	0	0	0	0	0	0	0	0	0	0	0	0	0	0	0	0	0	0	0	0	0
Feature1248	0	0	0	0	0	0	80	0	0	0	0	0	0	0	0	0	0	0	0	0	0	0	0	0	0	0	0	0	0	0	0	0	0	0	0	0	0	0	0	0	0	0	0	0	0	0	0	0	0
Feature1249	0	0	0	0	0	0	0	0	0	0	0	0	67	73	39	0	0	0	0	0	0	0	0	0	0	0	0	0	0	0	0	0	0	0	0	0	0	0	0	0	0	0	0	0	0	0	0	0	28
Feature1250	0	0	0	122	0	0	0	0	0	0	0	0	0	85	0	0	0	0	0	0	0	0	0	0	0	0	0	0	0	0	0	0	0	0	0	0	0	0	0	0	0	0	0	0	0	0	0	0	0
Feature1251	0	0	0	0	0	0	0	0	0	0	0	0	0	0	0	0	166	0	0	0	0	0	0	0	0	0	0	0	0	0	0	0	0	0	0	0	0	0	0	41	0	0	0	0	0	0	0	0	0
Feature1252	0	0	0	0	0	40	0	0	0	0	0	0	0	0	0	0	0	0	0	0	0	0	0	0	0	0	0	0	0	0	0	0	0	0	89	0	0	0	0	0	0	0	0	0	0	0	0	0	0
Feature1253	0	0	0	0	0	0	0	0	0	0	0	0	0	0	0	0	0	0	0	0	0	0	0	0	0	0	0	0	0	0	0	0	0	0	0	0	0	0	0	0	52	0	0	0	0	0	0	0	0
Feature1254	0	0	0	0	0	0	0	0	0	0	0	0	0	0	0	0	0	0	0	0	0	0	0	0	0	0	0	0	0	0	0	0	0	0	0	0	0	0	0	0	0	0	0	0	0	0	0	0	0
Feature1255	0	0	0	0	0	0	0	0	0	0	0	0	0	0	206	0	0	0	0	0	0	0	0	0	0	0	0	0	0	0	0	0	0	0	0	0	0	0	0	0	0	0	0	0	0	0	0	0	0
Feature1256	0	16	0	17	0	7	0	0	0	0	0	0	0	0	0	0	14	0	0	0	0	4	0	0	0	0	0	0	0	0	0	0	5	0	0	0	0	0	25	0	0	0	0	0	0	0	0	0	0
Feature1257	0	0	0	0	0	0	0	0	0	0	0	0	0	0	0	0	0	0	0	0	0	0	0	0	22	0	23	0	0	0	0	0	0	0	44	0	0	0	0	0	0	0	0	0	0	0	0	0	0
Feature1258	0	0	0	0	0	0	0	0	0	0	0	0	0	0	0	0	0	0	0	0	0	0	0	0	0	206	0	0	0	0	0	0	0	0	0	0	0	0	0	0	0	0	0	0	0	0	0	0	0
Feature1259	0	0	0	0	0	0	0	0	0	0	0	0	0	0	0	0	0	0	0	0	0	0	0	0	0	0	0	0	0	0	0	0	0	0	0	0	0	0	0	0	0	0	0	0	0	0	0	0	0
Feature1260	0	0	5	18	0	0	0	0	0	19	12	0	0	5	5	0	0	34	7	10	21	4	0	5	0	0	0	0	0	0	0	0	0	0	0	0	0	0	0	0	0	3	16	0	0	0	6	0	0
Feature1261	0	0	0	9	0	0	13	0	0	0	7	0	0	61	0	0	0	0	0	8	0	0	0	0	0	0	0	0	107	0	0	0	0	0	0	0	0	0	0	0	0	0	0	0	0	0	0	0	0
Feature1262	0	0	0	0	0	0	0	0	0	0	0	5	7	0	0	0	28	0	3	0	40	0	0	0	0	0	0	0	0	0	0	0	6	0	0	0	16	0	0	0	0	5	0	0	0	12	0	12	0
Feature1263	0	0	0	0	0	0	0	0	0	0	0	0	0	0	0	0	0	0	0	0	0	0	0	0	0	0	0	0	0	0	0	0	0	0	0	0	0	0	0	0	0	0	0	0	0	0	0	0	0
Feature1264	0	0	0	0	0	0	0	0	0	0	39	0	0	0	0	0	0	0	0	32	0	83	0	0	0	0	0	0	0	0	0	0	0	0	0	0	0	0	0	0	0	0	0	0	0	0	0	0	0
Feature1265	0	0	43	0	0	0	0	0	0	0	0	0	0	50	0	2	0	2	37	0	0	0	0	0	0	23	0	0	0	0	0	0	0	0	4	0	0	0	3	3	0	0	0	0	0	0	0	33	0
Feature1266	0	0	0	0	0	0	0	0	0	0	0	0	0	0	0	0	0	0	0	0	76	0	0	0	0	0	0	0	0	0	0	0	0	0	0	0	0	0	0	0	0	0	0	0	0	0	0	0	0
Feature1267	0	0	0	0	0	0	0	175	0	0	0	0	0	0	0	0	0	0	0	0	0	0	0	0	0	0	0	0	0	0	0	2	0	0	0	0	0	0	0	0	0	0	0	0	0	26	0	0	0
Feature1268	0	0	0	0	0	0	0	0	0	0	0	0	0	0	0	0	0	0	0	0	0	0	0	0	0	0	0	0	0	0	0	0	0	0	0	0	0	203	0	0	0	0	0	0	0	0	0	0	0
Feature1269	0	0	0	0	0	0	0	0	0	0	0	0	0	0	0	0	0	0	0	0	0	0	0	0	0	0	0	0	0	0	0	0	0	0	0	0	0	0	0	0	0	0	0	0	0	0	0	0	0
Feature1270	0	0	0	0	0	0	0	0	0	0	0	0	54	0	0	0	0	0	0	0	0	46	0	0	0	0	0	0	0	0	0	0	0	0	0	0	0	0	0	0	10	0	0	0	0	0	0	0	0
Feature1271	0	0	0	0	0	0	0	0	0	0	0	0	0	0	23	0	0	0	0	0	0	0	0	0	0	0	0	0	8	0	0	0	0	0	0	0	0	0	0	0	40	0	0	0	0	0	0	0	43
Feature1272	0	0	0	0	0	0	0	0	0	0	0	0	0	0	0	0	94	0	0	0	0	0	0	0	0	0	0	0	0	0	0	0	0	0	0	0	0	0	0	0	0	0	0	0	0	0	0	0	0
Feature1273	0	0	0	0	0	0	0	0	0	0	0	0	0	0	0	0	0	0	0	0	0	0	0	0	0	0	0	0	201	0	0	0	0	0	0	0	0	0	0	0	0	0	0	0	0	0	0	0	0
Feature1274	0	0	0	0	0	0	116	0	0	0	0	0	0	0	0	0	0	0	0	0	0	0	25	0	0	0	0	0	0	0	0	0	0	47	0	0	0	0	0	0	0	0	0	0	0	0	0	0	0
Feature1275	0	0	0	0	0	0	0	0	0	0	0	0	0	0	0	0	0	0	0	0	0	0	0	0	0	0	0	0	0	0	0	0	0	0	0	0	0	0	0	0	0	0	0	0	0	0	0	0	0
Feature1276	0	0	0	0	0	0	0	0	0	0	0	0	0	0	0	0	0	0	0	0	0	0	0	0	0	0	0	0	0	0	0	0	0	0	0	0	0	200	0	0	0	0	0	0	0	0	0	0	0
Feature1277	7	0	0	0	0	0	0	0	0	0	0	0	0	0	8	0	0	0	0	0	0	0	0	0	0	0	0	0	0	0	0	0	0	0	0	0	0	0	0	0	0	0	0	0	0	0	0	0	144
Feature1278	0	0	0	0	0	0	0	0	0	0	0	0	0	0	0	0	0	0	0	0	0	0	0	0	0	0	0	0	0	0	0	0	0	0	0	0	0	0	0	0	0	0	0	0	0	0	0	0	0
Feature1279	0	0	0	0	172	0	0	0	0	0	0	0	0	0	0	0	0	0	0	0	0	0	0	0	0	0	0	0	0	0	0	0	0	0	0	0	0	0	0	0	0	0	0	0	0	0	0	0	0
Feature1280	0	0	0	0	0	0	0	0	0	0	0	0	0	0	0	0	0	0	0	0	0	0	0	0	0	0	0	0	0	0	0	38	0	0	0	0	0	0	0	161	0	0	0	0	0	0	0	0	0
Feature1281	0	0	0	0	0	0	0	0	0	159	0	0	0	0	0	0	0	0	0	0	0	0	0	0	0	0	0	0	0	0	0	0	0	0	0	0	0	0	0	0	0	0	0	0	0	0	0	0	0
Feature1282	0	0	0	0	0	0	0	0	0	0	0	0	0	0	0	0	0	0	0	11	0	0	0	0	0	0	0	0	0	0	0	0	0	0	0	0	0	138	0	0	0	0	0	0	0	0	0	0	0
Feature1283	0	0	0	0	0	0	0	0	0	0	0	0	0	0	0	0	0	0	0	0	0	0	0	0	0	148	0	50	0	0	0	0	0	0	0	0	0	0	0	0	0	0	0	0	0	0	0	0	0
Feature1284	0	0	0	0	0	0	0	0	0	0	0	0	0	0	0	0	0	0	0	0	0	0	0	0	0	0	0	0	0	0	0	0	0	0	0	0	29	0	0	0	0	0	0	0	0	0	0	0	0
Feature1285	0	0	0	0	0	0	0	0	0	0	0	0	0	0	0	0	0	0	0	0	0	0	0	0	0	0	0	0	0	0	0	0	0	0	0	0	0	0	0	0	0	0	0	0	0	0	0	0	0
Feature1286	0	0	0	0	0	0	0	0	0	0	0	0	0	0	0	0	0	0	0	0	0	0	0	0	0	0	0	0	0	0	0	0	198	0	0	0	0	0	0	0	0	0	0	0	0	0	0	0	0
Feature1287	0	0	0	0	0	0	0	0	0	23	0	0	0	0	0	0	0	0	0	0	0	0	0	0	0	0	0	0	0	0	37	26	93	0	0	0	18	0	0	0	0	0	0	0	0	0	0	0	0
Feature1288	0	0	0	0	0	0	0	0	0	0	0	0	0	0	0	0	0	0	0	0	0	0	0	60	0	0	57	0	0	0	0	0	0	0	25	0	0	0	0	0	0	0	0	0	0	0	0	0	0
Feature1289	0	0	0	0	0	0	0	0	0	0	0	0	0	0	0	0	0	0	0	0	0	0	0	0	0	0	0	0	0	0	0	0	0	0	0	0	0	0	0	0	0	0	0	0	0	0	0	0	0
Feature1290	0	0	0	0	0	0	0	0	0	0	0	0	0	0	0	0	0	0	0	0	0	0	0	0	0	0	0	0	0	0	0	0	0	0	0	0	0	0	0	0	0	0	0	0	0	0	0	0	0
Feature1291	0	0	0	0	0	0	0	0	0	0	0	0	0	0	0	0	0	0	0	0	0	0	0	0	0	0	0	0	0	35	0	0	0	0	0	0	0	0	0	0	0	0	0	0	0	0	0	0	0
Feature1292	0	0	0	0	0	0	0	0	0	0	0	0	0	0	0	0	0	0	0	0	0	0	0	0	0	0	0	0	0	0	0	0	0	0	99	0	0	0	0	0	0	0	0	0	0	0	0	0	0
Feature1293	0	0	0	0	0	0	0	0	0	0	0	0	0	0	0	0	0	0	0	0	0	0	0	0	0	0	0	0	0	0	0	0	195	0	0	0	0	0	0	0	0	0	0	0	0	0	0	0	0
Feature1294	0	0	0	0	0	0	0	0	0	0	0	0	0	0	0	0	0	0	0	0	0	0	0	0	0	0	0	0	0	0	0	0	195	0	0	0	0	0	0	0	0	0	0	0	0	0	0	0	0
Feature1295	0	0	0	0	0	0	0	0	0	0	0	0	6	0	0	0	0	0	0	0	0	0	0	0	0	0	0	0	6	19	0	0	52	0	0	0	0	0	0	0	0	0	0	0	0	0	0	0	20
Feature1296	0	0	0	0	0	0	143	0	0	0	0	0	0	0	0	0	0	0	0	0	0	0	0	0	0	0	0	0	0	0	0	0	0	0	0	0	0	0	0	0	0	0	0	0	0	0	0	0	0
Feature1297	0	0	0	0	0	0	0	0	0	0	0	0	0	0	0	0	0	0	0	0	0	0	0	0	0	0	0	0	0	0	0	0	0	0	0	0	0	0	0	87	0	0	0	12	0	0	0	0	0
Feature1298	0	0	0	0	0	0	47	0	0	0	0	0	0	0	11	0	0	0	0	0	0	0	44	0	0	0	0	0	0	0	0	0	0	0	0	0	0	0	0	0	0	55	0	0	0	0	0	0	0
Feature1299	0	0	0	0	0	0	0	0	0	0	0	0	0	0	0	0	31	0	0	0	0	0	0	0	0	2	0	0	0	0	0	0	0	0	0	0	0	0	0	0	0	0	0	0	0	0	0	0	86
Feature1300	0	0	0	0	0	0	112	0	0	0	0	0	0	0	0	0	0	27	0	0	0	0	0	0	0	0	0	0	0	0	0	0	0	0	0	0	0	0	0	0	0	0	0	0	0	0	0	0	0
Feature1301	0	0	0	0	0	0	0	0	0	0	0	0	0	0	0	0	0	0	0	0	0	161	0	0	0	0	0	0	0	0	0	0	0	0	0	0	0	0	32	0	0	0	0	0	0	0	0	0	0
Feature1302	0	0	0	0	0	0	0	0	0	0	0	0	0	0	0	0	0	0	0	0	0	0	0	0	0	0	0	0	0	0	0	0	0	0	0	0	0	0	0	0	0	0	0	0	0	0	0	0	0
Feature1303	0	0	0	24	0	0	0	0	0	0	0	0	0	0	0	0	0	0	0	0	0	0	0	0	0	0	0	0	0	0	0	0	0	0	0	0	0	0	0	0	0	0	0	0	0	0	0	0	0
Feature1304	0	0	0	0	0	0	0	0	0	0	0	0	0	0	0	0	0	0	0	0	0	0	0	0	0	0	0	0	0	0	0	0	0	0	0	0	0	0	0	0	0	0	0	0	0	0	0	0	0
Feature1305	0	0	0	0	0	0	0	0	0	0	0	0	0	0	0	0	154	0	0	0	0	0	0	0	0	0	0	0	0	0	0	0	0	0	0	0	0	0	0	0	0	0	0	0	0	0	0	0	0
Feature1306	0	0	0	0	0	0	0	0	0	0	0	0	0	0	0	0	0	0	0	0	0	0	0	0	0	192	0	0	0	0	0	0	0	0	0	0	0	0	0	0	0	0	0	0	0	0	0	0	0
Feature1307	0	0	0	0	0	0	0	0	0	0	0	0	0	0	0	0	0	0	0	0	0	0	0	0	0	0	0	0	0	0	0	0	0	0	0	0	0	0	0	77	0	0	0	0	0	0	0	0	0
Feature1308	0	0	0	0	0	0	0	0	0	30	0	0	0	0	0	0	0	0	0	0	0	0	28	0	0	0	48	0	0	0	0	0	0	0	0	0	0	0	0	0	45	0	0	0	40	0	0	0	0
Feature1309	0	0	0	0	0	0	0	0	0	0	0	0	0	0	0	17	0	0	0	0	0	0	0	0	0	0	0	0	0	0	0	0	0	0	0	0	0	0	0	0	6	0	0	0	0	0	0	0	19
Feature1310	0	0	0	39	0	0	0	0	0	0	0	0	0	0	0	0	0	0	21	0	0	0	0	0	12	0	0	12	0	0	0	0	0	0	0	0	0	0	0	0	0	0	0	0	0	0	0	0	0
Feature1311	0	0	0	0	0	0	0	0	0	0	0	0	0	0	0	0	0	0	0	0	0	0	0	0	0	0	0	0	0	0	0	0	0	46	0	0	0	0	0	0	0	52	0	0	0	62	0	0	0
Feature1312	0	0	11	0	0	0	0	0	0	0	51	0	0	0	0	0	0	0	0	0	0	52	6	0	3	0	0	27	0	0	0	0	0	0	0	0	0	0	16	0	0	0	0	0	0	0	0	0	0
Feature1313	0	0	0	0	0	0	0	0	0	0	0	0	0	0	0	0	0	0	0	0	0	0	0	0	0	0	0	0	0	0	0	0	0	0	0	0	0	0	0	0	0	0	0	0	0	0	0	0	111
Feature1314	0	0	0	0	0	0	0	0	5	0	0	0	0	0	0	0	0	0	0	0	0	0	0	0	0	0	0	9	0	0	0	0	0	0	0	0	35	0	7	73	0	4	0	0	0	0	0	0	0
Feature1315	0	0	0	0	0	0	0	0	0	0	0	0	0	0	0	0	0	0	0	0	0	0	0	0	0	0	0	0	0	0	0	0	189	0	0	0	0	0	0	0	0	0	0	0	0	0	0	0	0
Feature1316	0	0	0	0	0	0	0	0	0	0	0	0	0	0	0	0	0	0	0	0	0	0	0	0	0	0	0	0	0	0	0	0	0	0	0	189	0	0	0	0	0	0	0	0	0	0	0	0	0
Feature1317	0	0	0	0	0	0	0	0	0	0	0	0	0	0	0	0	0	48	0	0	0	0	0	0	0	0	0	0	0	0	0	0	0	0	0	0	0	0	0	0	0	0	0	0	0	0	0	0	0
Feature1318	0	0	0	0	0	0	0	0	0	0	0	0	0	0	0	0	0	0	0	0	188	0	0	0	0	0	0	0	0	0	0	0	0	0	0	0	0	0	0	0	0	0	0	0	0	0	0	0	0
Feature1319	0	0	0	0	0	0	0	0	0	0	0	0	0	0	0	0	0	0	0	0	0	0	0	0	0	0	0	0	0	0	0	0	0	0	0	0	0	0	0	0	0	0	0	0	0	0	0	0	0
Feature1320	0	0	0	188	0	0	0	0	0	0	0	0	0	0	0	0	0	0	0	0	0	0	0	0	0	0	0	0	0	0	0	0	0	0	0	0	0	0	0	0	0	0	0	0	0	0	0	0	0
Feature1321	0	0	0	0	0	0	0	0	0	0	0	0	0	0	0	0	0	0	0	0	0	0	0	0	0	0	0	0	0	0	0	0	0	0	0	0	0	0	4	7	177	0	0	0	0	0	0	0	0
Feature1322	0	0	0	0	0	0	0	0	0	0	0	0	0	0	0	0	0	0	0	0	0	0	0	0	0	0	0	0	0	0	0	0	0	0	188	0	0	0	0	0	0	0	0	0	0	0	0	0	0
Feature1323	0	36	0	0	0	0	0	0	0	0	0	0	0	0	0	0	0	0	0	0	0	0	0	0	0	0	0	0	0	0	0	0	0	0	0	0	0	0	0	0	0	0	0	0	0	0	0	0	0
Feature1324	0	0	0	0	0	0	0	0	0	0	0	0	0	0	0	0	0	0	0	29	0	0	0	0	0	0	0	0	0	0	0	67	0	0	0	0	0	0	0	48	0	0	0	0	0	0	0	0	0
Feature1325	0	0	0	0	0	0	0	0	0	0	0	0	0	0	0	0	0	0	0	0	0	0	0	0	0	0	0	0	0	0	0	0	64	0	0	0	0	0	0	0	0	0	0	0	0	0	0	0	0
Feature1326	0	0	0	0	0	0	0	0	0	0	0	0	0	0	0	0	0	0	0	0	0	0	0	0	0	0	0	52	0	0	0	0	0	0	0	27	0	0	0	0	0	0	0	0	0	0	0	0	0
Feature1327	0	0	0	0	0	0	0	0	0	0	0	0	0	0	0	0	0	0	0	0	0	0	0	0	0	0	0	0	0	0	0	0	0	0	0	0	0	0	0	0	0	0	0	0	0	0	0	0	0
Feature1328	0	0	0	0	0	0	0	0	0	0	0	0	0	0	0	0	0	0	50	0	0	0	0	0	0	0	0	0	0	0	0	0	0	0	0	0	0	0	0	0	0	0	0	0	20	0	0	0	0
Feature1329	0	0	0	0	0	0	0	0	0	0	0	0	0	0	0	0	0	0	0	0	0	0	0	0	0	0	0	0	0	0	0	0	0	0	0	0	0	0	0	0	0	0	0	0	0	0	0	0	0
Feature1330	0	0	0	0	0	0	0	0	0	0	0	0	0	0	0	0	0	0	0	0	0	0	0	0	0	0	0	0	0	0	0	0	0	0	112	0	0	0	0	0	0	0	0	0	0	0	0	0	0
Feature1331	0	0	0	0	0	0	0	0	0	0	0	0	50	0	0	0	0	0	0	0	0	0	0	0	0	0	0	0	106	0	0	0	0	0	0	0	0	0	0	0	0	0	0	0	0	0	0	0	0
Feature1332	0	0	0	0	0	0	0	0	0	0	0	0	0	0	0	0	0	0	0	0	0	0	0	61	0	0	0	0	0	0	0	0	0	0	0	0	0	0	0	0	0	0	0	0	0	0	0	0	0
Feature1333	0	0	0	0	0	6	0	0	0	0	0	0	0	0	0	0	0	0	0	0	0	0	0	0	0	0	0	0	0	0	0	0	0	0	0	0	0	14	0	0	0	0	0	0	5	0	0	0	160
Feature1334	0	0	0	7	0	0	0	0	0	0	0	0	0	0	0	0	0	0	0	0	0	0	0	0	0	0	0	0	0	0	0	0	0	0	0	0	0	0	0	0	0	0	0	0	0	0	0	0	0
Feature1335	0	0	0	0	0	0	0	0	0	0	0	0	0	0	0	0	0	0	0	0	0	0	0	0	0	0	0	0	0	0	0	0	0	0	0	0	0	0	0	0	0	0	0	0	0	0	0	0	0
Feature1336	0	0	0	0	0	0	0	22	0	0	0	0	28	0	0	0	0	0	0	0	0	0	0	0	0	0	0	0	0	0	0	0	0	37	0	0	0	0	0	0	0	0	0	0	0	0	42	0	0
Feature1337	0	0	0	0	0	0	0	0	0	0	0	0	0	0	0	0	0	0	0	0	0	0	0	0	0	0	184	0	0	0	0	0	0	0	0	0	0	0	0	0	0	0	0	0	0	0	0	0	0
Feature1338	0	0	16	0	0	0	0	0	0	0	0	0	0	0	0	0	0	0	0	0	0	0	0	0	0	0	0	0	55	0	0	0	0	0	0	0	0	0	0	0	0	0	0	0	0	0	0	0	0
Feature1339	0	0	0	0	0	0	0	0	0	0	0	0	0	0	0	0	0	0	0	0	0	0	0	0	0	0	0	0	0	0	0	0	0	0	0	0	0	0	0	0	0	0	0	0	0	0	0	0	0
Feature1340	0	0	0	0	0	0	0	0	184	0	0	0	0	0	0	0	0	0	0	0	0	0	0	0	0	0	0	0	0	0	0	0	0	0	0	0	0	0	0	0	0	0	0	0	0	0	0	0	0
Feature1341	0	0	0	0	0	0	0	0	0	0	0	0	0	0	0	0	0	0	0	0	0	0	0	0	0	0	0	0	0	0	0	0	0	0	0	0	0	0	0	0	0	0	0	0	0	0	0	0	0
Feature1342	0	0	0	0	0	0	0	0	0	0	0	0	0	0	0	0	0	0	0	0	0	0	0	0	0	0	0	0	0	0	0	0	0	0	0	0	0	0	0	0	0	0	0	0	0	0	0	0	0
Feature1343	0	0	19	0	0	0	0	0	0	0	3	0	0	0	0	0	0	0	0	61	0	0	0	0	0	0	0	36	12	0	0	0	0	0	0	0	0	0	0	0	0	0	0	0	0	0	24	0	0
Feature1344	0	0	34	0	0	0	0	0	0	0	0	0	34	8	0	0	0	6	0	0	11	0	23	0	0	0	0	0	0	0	0	0	0	0	0	0	0	0	0	0	24	0	0	0	0	6	0	0	0
Feature1345	0	40	0	0	0	0	0	0	0	0	0	0	0	0	0	0	0	0	0	0	0	0	0	0	0	0	0	0	0	0	0	0	0	0	0	0	0	0	0	0	0	0	0	0	0	0	0	0	0
Feature1346	0	30	0	0	0	0	0	0	0	0	0	0	0	0	0	0	0	0	0	0	0	0	0	0	0	0	0	0	0	0	0	0	0	0	0	0	0	0	0	0	0	0	0	0	0	0	0	0	0
Feature1347	0	0	0	0	0	0	0	0	0	0	0	0	0	0	0	0	0	0	0	0	0	0	0	0	0	0	0	18	0	0	0	0	0	0	0	0	0	0	0	0	0	0	0	0	0	0	0	0	0
Feature1348	0	0	0	0	0	0	0	36	0	0	42	0	0	0	0	0	0	0	0	0	9	27	0	0	21	0	0	0	0	0	0	0	0	0	0	0	0	0	0	0	0	0	0	0	0	0	0	0	0
Feature1349	0	0	0	0	0	0	0	0	0	0	0	0	0	0	0	0	0	0	0	0	0	0	0	0	0	182	0	0	0	0	0	0	0	0	0	0	0	0	0	0	0	0	0	0	0	0	0	0	0
Feature1350	0	0	0	0	0	0	0	0	0	0	0	0	0	0	0	0	0	0	0	0	0	0	0	0	0	0	0	0	0	0	0	0	0	0	0	0	0	0	0	0	0	0	0	0	0	0	0	0	0
Feature1351	0	0	0	0	0	0	0	0	0	0	0	0	0	0	0	0	0	0	0	0	0	0	0	0	0	0	0	0	0	0	0	0	0	0	0	0	0	0	0	0	0	0	0	0	0	0	0	0	0
Feature1352	2	0	11	5	3	5	0	5	0	0	3	2	4	16	0	3	0	0	0	0	0	2	0	4	0	0	0	3	3	5	0	7	6	4	12	7	6	8	4	0	5	14	13	5	10	4	0	0	0
Feature1353	0	0	0	0	0	0	0	0	0	0	0	0	0	0	0	0	0	0	181	0	0	0	0	0	0	0	0	0	0	0	0	0	0	0	0	0	0	0	0	0	0	0	0	0	0	0	0	0	0
Feature1354	0	0	0	0	0	0	0	0	0	0	0	0	0	0	0	0	0	0	0	0	0	0	0	0	0	0	0	0	0	0	0	0	0	0	0	2	57	2	0	0	0	0	0	0	0	0	0	0	0
Feature1355	0	0	0	0	0	181	0	0	0	0	0	0	0	0	0	0	0	0	0	0	0	0	0	0	0	0	0	0	0	0	0	0	0	0	0	0	0	0	0	0	0	0	0	0	0	0	0	0	0
Feature1356	0	0	0	0	0	0	0	0	0	0	0	0	0	0	0	0	0	0	0	0	0	0	0	0	0	0	0	0	0	0	0	0	0	0	0	0	0	0	0	0	0	0	0	0	0	0	0	0	0
Feature1357	0	0	0	0	0	0	0	0	0	0	0	0	0	0	0	73	0	0	0	0	0	0	0	0	0	0	0	0	0	0	0	0	0	0	0	0	0	0	0	0	0	0	0	0	0	0	0	0	0
Feature1358	0	0	0	0	0	0	0	0	0	0	0	0	0	0	0	0	0	0	0	0	0	0	0	0	0	180	0	0	0	0	0	0	0	0	0	0	0	0	0	0	0	0	0	0	0	0	0	0	0
Feature1359	0	0	0	0	0	5	11	0	0	0	0	0	0	0	0	0	0	0	0	0	0	0	0	0	0	0	0	0	0	0	0	0	0	0	0	0	0	0	0	0	0	0	0	0	0	0	0	0	0
Feature1360	0	0	0	0	0	0	0	0	0	0	0	0	0	0	0	0	0	0	0	0	0	0	0	0	0	0	0	0	0	0	0	0	0	24	0	0	0	0	0	0	0	0	0	0	0	0	0	0	0
Feature1361	0	0	0	37	0	0	0	0	0	0	0	0	0	0	0	0	0	0	0	0	0	0	0	0	0	0	0	0	0	0	0	0	0	0	0	0	0	0	0	0	51	0	0	0	0	0	0	0	0
Feature1362	0	0	0	0	0	0	0	0	108	0	0	0	0	0	0	0	0	0	0	0	0	0	0	0	0	0	0	0	0	0	0	0	0	0	0	0	72	0	0	0	0	0	0	0	0	0	0	0	0
Feature1363	0	0	0	0	0	0	0	0	0	0	0	0	0	0	0	0	0	0	0	0	0	0	0	0	0	0	0	0	0	0	0	0	0	0	0	0	0	0	0	0	0	0	0	0	180	0	0	0	0
Feature1364	0	0	0	0	0	0	0	0	0	0	0	0	0	0	0	0	0	0	0	0	0	0	0	0	0	0	0	0	0	0	0	0	180	0	0	0	0	0	0	0	0	0	0	0	0	0	0	0	0
Feature1365	0	0	0	0	0	0	0	0	0	0	12	0	0	0	0	0	0	0	0	18	0	0	0	0	0	0	0	0	0	0	0	0	0	0	0	0	0	84	0	0	0	0	32	0	0	0	0	0	0
Feature1366	0	0	0	0	0	0	0	0	0	0	0	0	0	0	0	0	6	0	0	0	0	0	0	0	0	0	0	0	0	0	0	0	0	0	13	0	0	0	0	0	0	0	0	0	0	0	0	0	0
Feature1367	0	0	0	0	0	0	0	0	0	0	0	0	0	0	0	0	0	0	0	0	0	0	0	0	0	0	0	0	0	0	0	0	0	0	0	0	0	0	0	0	0	0	0	0	0	0	0	0	0
Feature1368	0	0	0	0	0	0	0	0	0	0	0	0	0	0	0	0	0	0	0	0	0	0	0	0	0	0	0	0	0	0	0	0	0	0	0	0	0	179	0	0	0	0	0	0	0	0	0	0	0
Feature1369	0	0	0	0	0	0	0	0	0	0	0	0	0	0	0	0	0	0	0	0	0	0	0	0	0	0	0	0	0	0	0	153	0	0	0	0	0	0	0	26	0	0	0	0	0	0	0	0	0
Feature1370	0	0	0	0	0	0	0	35	0	0	42	0	0	0	0	0	0	0	0	0	0	30	0	0	26	0	0	0	0	0	0	0	0	0	0	0	0	0	0	0	0	0	0	0	0	0	0	0	0
Feature1371	0	0	0	0	0	0	0	0	0	0	0	0	0	0	0	0	0	0	0	0	0	0	0	0	0	0	34	0	0	0	0	0	0	0	0	0	0	43	0	0	0	0	0	0	0	0	0	0	0
Feature1372	0	0	0	0	0	2	53	0	0	0	0	0	0	0	0	0	0	0	0	0	0	0	0	0	0	0	0	0	0	0	0	0	0	0	0	0	0	0	0	0	0	0	0	0	0	0	0	0	0
Feature1373	0	0	0	0	0	0	0	0	0	0	0	0	0	0	0	0	0	0	0	0	0	112	14	0	0	0	0	0	0	0	0	0	0	0	0	0	0	0	51	0	0	0	0	0	0	0	0	0	0
Feature1374	0	0	0	0	0	0	0	0	0	0	0	0	0	0	0	0	0	0	0	0	0	0	0	0	0	0	0	0	0	0	0	0	0	0	0	0	0	0	0	0	0	0	0	0	0	0	0	0	0
Feature1375	0	0	0	0	0	0	0	0	0	0	0	0	0	0	0	0	0	0	0	0	0	155	0	0	0	0	0	0	0	0	0	0	0	0	0	0	0	0	21	0	0	0	0	0	0	0	0	0	0
Feature1376	0	0	0	21	0	0	0	0	0	0	0	0	0	0	0	0	0	0	0	0	0	0	0	0	0	0	0	0	0	0	0	0	0	0	0	0	0	0	0	0	0	0	0	0	0	0	0	0	0
Feature1377	0	20	0	0	0	0	0	0	0	0	0	0	0	0	0	0	0	0	0	0	0	0	0	0	0	0	0	0	0	0	0	0	0	0	0	0	0	0	0	0	0	0	0	0	0	0	0	0	0
Feature1378	0	0	0	0	128	0	0	0	0	0	0	0	0	0	0	0	0	0	0	0	0	0	0	0	0	0	0	0	0	0	0	0	0	0	0	0	0	0	0	0	0	0	0	0	0	0	0	0	0
Feature1379	0	0	0	0	0	0	0	0	35	0	0	0	0	0	0	0	0	0	0	0	0	0	0	0	0	0	0	0	0	0	0	0	0	0	0	0	0	0	0	0	0	0	0	0	0	0	0	0	0
Feature1380	0	0	0	0	0	0	0	0	0	0	0	0	0	0	0	0	0	0	0	0	0	0	0	0	0	0	0	0	0	0	0	0	0	0	0	0	0	0	0	0	0	0	0	0	0	0	0	0	0
Feature1381	0	0	0	0	0	0	0	0	0	0	3	0	0	0	0	0	0	0	0	0	4	0	0	0	0	0	0	0	0	0	0	0	0	0	0	0	16	2	0	0	0	0	3	0	0	0	5	0	0
Feature1382	0	0	0	0	0	0	0	0	0	0	0	0	0	0	0	0	0	0	0	0	0	0	0	0	0	0	0	0	0	0	0	0	0	0	0	0	0	0	0	0	0	0	0	0	0	0	0	0	0
Feature1383	0	0	0	0	0	0	0	0	0	0	0	0	0	0	0	0	0	0	0	0	0	0	0	0	0	0	0	0	0	0	0	30	0	0	0	0	0	0	5	139	0	0	0	0	0	0	0	0	0
Feature1384	0	0	0	0	0	0	0	0	0	0	0	0	0	0	0	0	0	0	0	0	0	0	0	0	0	0	0	0	0	0	0	94	0	0	0	0	0	0	0	80	0	0	0	0	0	0	0	0	0
Feature1385	0	0	0	0	0	0	0	0	0	0	0	0	0	0	0	0	0	0	0	0	0	0	0	0	0	0	0	0	0	0	0	0	0	0	0	0	0	0	0	0	0	0	0	0	0	0	0	0	0
Feature1386	0	0	0	0	0	0	0	0	0	0	0	0	0	0	0	0	0	0	0	0	0	0	0	0	0	0	0	0	0	0	0	0	0	0	0	0	0	0	0	0	0	0	0	0	0	0	0	0	0
Feature1387	0	0	0	0	0	0	0	0	0	0	0	0	0	0	0	0	0	0	0	0	0	0	0	0	0	0	0	0	0	0	0	0	0	0	0	0	0	0	0	0	0	0	0	0	0	0	0	0	0
Feature1388	0	0	0	0	0	0	0	0	0	0	0	0	0	0	0	0	0	0	0	0	0	0	0	0	0	0	0	0	0	0	0	0	0	0	0	0	0	0	0	0	18	0	0	0	0	0	0	0	0
Feature1389	3	0	0	0	0	0	0	0	0	0	2	0	0	0	0	0	0	0	0	0	0	0	0	4	0	0	3	2	0	0	0	0	3	0	5	0	0	0	0	4	3	8	0	0	0	0	0	0	0
Feature1390	0	0	0	0	0	0	0	0	0	0	0	0	0	5	0	0	0	0	0	0	0	0	0	0	0	0	0	0	0	0	0	0	47	0	0	0	0	0	0	0	0	0	0	0	0	0	0	0	0
Feature1391	0	77	0	0	0	0	0	0	0	0	0	0	0	0	0	0	0	0	0	0	0	0	0	0	0	0	0	0	0	0	0	0	0	0	0	0	0	0	0	0	0	0	0	0	0	0	0	0	0
Feature1392	0	0	0	0	0	0	0	0	0	0	0	0	0	0	0	0	0	0	0	0	0	0	0	39	0	0	0	86	0	0	0	0	0	0	0	47	0	0	0	0	0	0	0	0	0	0	0	0	0
Feature1393	0	0	0	0	0	0	0	0	0	0	0	0	0	0	0	0	0	0	0	0	0	0	0	0	0	0	0	0	0	0	0	0	0	0	0	0	0	0	0	0	0	0	0	0	0	0	0	0	0
Feature1394	0	0	0	19	0	0	0	0	0	0	0	0	0	0	0	0	0	0	0	0	0	0	0	0	0	0	0	0	0	0	0	0	0	0	0	0	0	0	0	0	0	0	0	0	0	0	0	0	0
Feature1395	0	0	0	0	0	5	61	0	0	0	0	0	0	0	0	0	0	0	0	0	0	0	0	0	0	0	0	0	0	0	0	0	0	0	0	0	0	0	0	0	0	0	5	0	0	0	0	89	0
Feature1396	0	0	0	0	0	0	0	0	0	0	0	0	0	0	0	0	0	0	0	0	0	0	0	0	0	0	0	0	0	0	0	0	0	0	160	0	0	0	0	0	0	0	0	0	12	0	0	0	0
Feature1397	0	0	0	0	0	0	0	0	0	0	0	0	0	0	0	0	0	0	0	0	0	0	0	0	0	0	0	0	0	0	0	0	0	0	35	0	0	0	0	0	0	0	0	0	0	0	0	0	0
Feature1398	0	0	0	0	0	0	0	0	0	0	0	0	0	0	0	0	0	0	0	0	0	0	0	0	0	0	0	0	0	0	0	0	0	0	0	0	0	0	0	0	0	0	0	0	0	0	0	0	0
Feature1399	0	0	0	0	0	0	0	0	0	0	0	0	0	69	0	0	0	0	0	0	0	0	0	0	0	0	0	0	0	0	0	0	0	0	0	0	0	102	0	0	0	0	0	0	0	0	0	0	0
Feature1400	0	0	0	0	0	0	0	0	0	0	0	0	0	0	0	0	0	0	0	0	0	0	0	0	0	0	0	0	0	0	0	0	0	0	0	0	0	43	0	0	0	0	0	0	0	0	0	0	11
Feature1401	0	0	0	0	0	0	0	0	0	0	0	0	0	0	0	0	0	0	0	0	0	0	0	0	0	0	0	0	0	0	0	0	0	0	0	0	0	0	0	0	0	0	0	0	0	0	0	0	0
Feature1402	0	0	0	46	0	0	0	0	0	0	0	0	0	0	0	0	0	0	0	0	0	0	0	0	0	0	0	0	0	0	0	0	0	0	0	0	0	0	0	0	0	0	0	0	0	0	25	0	0
Feature1403	0	0	0	0	171	0	0	0	0	0	0	0	0	0	0	0	0	0	0	0	0	0	0	0	0	0	0	0	0	0	0	0	0	0	0	0	0	0	0	0	0	0	0	0	0	0	0	0	0
Feature1404	0	0	0	0	0	0	0	0	0	0	0	0	0	0	0	0	0	0	0	0	0	0	0	0	0	0	0	0	0	0	0	0	0	0	0	4	19	0	0	0	0	0	0	0	0	0	0	0	0
Feature1405	0	0	0	0	0	0	0	0	0	0	0	0	0	0	0	0	0	0	0	0	0	0	0	0	0	0	0	0	0	0	0	0	0	0	0	0	0	0	0	0	0	0	0	0	0	0	0	0	0
Feature1406	0	0	0	0	0	0	0	0	0	0	0	0	0	0	0	0	0	0	0	0	0	0	0	0	0	0	0	0	0	0	0	0	0	0	171	0	0	0	0	0	0	0	0	0	0	0	0	0	0
Feature1407	0	0	0	13	0	0	0	0	0	0	0	14	0	0	0	0	0	0	0	0	0	0	6	13	0	0	12	0	0	0	0	0	18	0	0	0	0	0	0	0	0	0	0	0	0	0	17	0	45
Feature1408	0	0	0	0	0	0	0	0	0	0	0	0	0	20	17	0	0	0	0	0	0	0	0	0	0	0	0	0	0	0	0	0	0	0	0	0	0	0	0	0	0	0	0	0	0	0	0	0	0
Feature1409	0	0	0	0	0	0	0	0	0	0	0	0	0	0	0	118	0	0	0	0	0	0	0	0	0	0	0	0	0	0	0	0	0	0	0	0	0	0	0	0	0	0	0	0	0	0	0	0	52
Feature1410	0	0	0	0	0	0	0	0	13	0	0	0	0	0	0	0	0	14	0	20	0	0	0	32	20	71	0	0	0	0	0	0	0	0	0	0	0	0	0	0	0	0	0	0	0	0	0	0	0
Feature1411	0	0	0	0	20	27	0	0	0	0	0	0	0	0	0	0	0	0	0	0	0	0	0	0	0	0	0	0	0	0	0	0	0	0	0	0	0	0	0	0	0	0	0	0	0	0	0	0	0
Feature1412	0	0	0	0	0	0	0	0	0	0	0	0	0	0	0	0	0	0	0	0	0	0	0	0	0	0	0	0	0	0	0	0	0	0	0	0	0	0	0	0	0	0	0	0	0	0	0	0	0
Feature1413	0	0	0	0	0	0	0	19	0	0	0	0	0	0	0	0	0	0	0	0	0	0	0	0	0	0	0	0	0	0	0	0	0	0	0	0	0	0	0	0	0	19	0	0	41	0	0	0	0
Feature1414	0	0	0	0	0	0	0	0	0	0	0	0	0	0	0	0	0	0	0	0	0	0	0	0	0	0	0	0	0	0	0	0	0	0	0	0	0	0	0	46	0	0	0	35	0	0	0	0	0
Feature1415	168	0	0	0	0	0	0	0	0	0	0	0	0	0	0	0	0	0	0	0	0	0	0	0	0	0	0	0	0	0	0	0	0	0	0	0	0	0	0	0	0	0	0	0	0	0	0	0	0
Feature1416	26	11	0	0	0	0	0	0	0	0	0	0	7	0	0	0	0	0	0	0	0	0	0	0	0	0	0	0	0	24	0	0	31	0	32	0	0	0	0	0	0	0	0	0	0	0	0	0	16
Feature1417	0	0	0	0	0	0	0	0	0	0	0	0	0	0	0	0	0	0	0	0	168	0	0	0	0	0	0	0	0	0	0	0	0	0	0	0	0	0	0	0	0	0	0	0	0	0	0	0	0
Feature1418	0	0	0	0	0	0	0	0	0	0	0	0	0	0	0	0	0	0	0	0	34	34	0	0	0	0	0	0	0	0	0	0	0	0	0	0	0	0	0	0	49	0	0	0	0	0	0	0	0
Feature1419	0	0	0	0	0	0	0	0	0	0	0	0	0	0	0	0	0	0	0	0	5	0	0	0	0	0	0	0	0	0	0	0	0	0	0	0	0	0	0	0	0	0	0	0	0	0	0	0	0
Feature1420	0	0	0	0	0	0	0	0	0	0	0	0	0	0	0	0	0	0	0	0	0	0	0	0	168	0	0	0	0	0	0	0	0	0	0	0	0	0	0	0	0	0	0	0	0	0	0	0	0
Feature1421	0	0	0	0	0	0	0	0	0	0	0	0	0	0	0	0	0	0	0	0	0	0	0	0	0	76	0	0	0	0	0	0	0	0	0	0	0	0	0	0	0	0	0	0	0	0	92	0	0
Feature1422	0	0	0	0	0	0	0	0	0	0	0	0	0	0	0	0	0	0	0	0	0	0	0	0	0	0	0	0	0	0	0	0	0	0	0	0	0	0	0	0	0	0	0	0	0	0	0	0	0
Feature1423	0	0	0	0	0	0	0	0	0	0	0	0	0	0	0	0	0	0	0	0	0	0	0	0	0	0	0	0	0	0	0	0	0	0	0	0	0	0	0	0	0	0	0	0	0	0	0	0	0
Feature1424	0	0	0	0	0	0	0	0	0	0	0	0	167	0	0	0	0	0	0	0	0	0	0	0	0	0	0	0	0	0	0	0	0	0	0	0	0	0	0	0	0	0	0	0	0	0	0	0	0
Feature1425	0	0	0	0	0	0	0	0	0	0	0	0	0	0	0	0	0	0	0	0	0	0	0	0	0	0	0	0	0	0	0	0	0	0	0	0	0	30	0	0	0	0	0	0	0	0	0	0	0
Feature1426	0	0	0	0	0	0	0	0	0	0	0	0	166	0	0	0	0	0	0	0	0	0	0	0	0	0	0	0	0	0	0	0	0	0	0	0	0	0	0	0	0	0	0	0	0	0	0	0	0
Feature1427	0	0	0	0	0	0	0	0	0	0	0	0	0	0	36	0	0	0	0	0	0	0	0	130	0	0	0	0	0	0	0	0	0	0	0	0	0	0	0	0	0	0	0	0	0	0	0	0	0
Feature1428	0	0	0	0	0	0	0	0	0	0	0	0	0	0	0	0	0	0	0	0	0	0	0	0	0	0	0	0	61	0	0	0	0	67	0	0	0	0	0	0	0	0	0	0	0	0	0	0	0
Feature1429	0	0	0	0	0	0	98	0	0	0	0	0	0	0	0	0	0	0	0	0	0	0	0	0	0	0	0	0	0	0	0	0	0	0	0	0	0	0	0	0	0	0	0	0	0	0	0	0	0
Feature1430	0	0	0	0	166	0	0	0	0	0	0	0	0	0	0	0	0	0	0	0	0	0	0	0	0	0	0	0	0	0	0	0	0	0	0	0	0	0	0	0	0	0	0	0	0	0	0	0	0
Feature1431	0	0	0	0	0	0	0	0	0	0	0	0	0	0	0	0	0	0	0	0	0	0	0	0	0	0	0	0	0	0	0	0	0	0	0	0	0	0	0	0	0	0	0	0	0	0	0	0	0
Feature1432	0	0	0	0	0	0	0	0	0	0	0	0	0	0	0	0	0	0	0	0	0	0	0	0	0	0	0	0	0	0	0	0	0	0	0	0	0	0	0	0	0	0	0	0	0	0	0	0	0
Feature1433	0	0	0	0	0	0	0	0	0	0	0	0	0	0	0	0	0	0	0	0	0	0	0	0	0	0	0	0	0	0	0	0	0	0	0	0	0	0	0	0	0	0	0	0	0	0	0	0	0
Feature1434	0	0	0	0	0	0	0	0	0	0	0	0	0	0	0	0	0	0	0	0	0	0	0	0	0	0	0	0	0	0	0	0	0	0	0	0	0	0	0	0	0	0	0	0	0	0	0	0	0
Feature1435	0	0	0	0	0	0	0	36	0	0	31	0	0	0	0	0	0	0	0	7	0	40	0	0	0	0	0	0	0	0	0	0	0	0	0	0	0	0	0	0	0	0	0	0	0	0	0	0	0
Feature1436	0	0	0	0	0	0	0	8	0	0	2	0	3	3	0	0	3	0	0	4	0	3	5	0	0	0	0	0	0	0	25	0	0	0	0	0	18	0	0	0	0	14	15	0	5	0	3	0	22
Feature1437	0	0	0	0	0	0	0	0	0	0	0	0	0	0	0	3	0	0	0	0	0	0	0	0	0	0	5	0	0	0	0	0	0	0	143	0	0	0	0	0	0	7	0	0	0	0	7	0	0
Feature1438	0	0	0	0	0	0	6	0	0	0	0	0	0	0	0	0	0	0	49	0	0	0	7	0	4	0	0	0	0	0	0	2	0	6	0	0	0	0	0	0	0	0	0	0	9	0	0	0	0
Feature1439	0	0	0	0	0	0	0	0	0	0	0	0	0	0	0	0	0	0	0	0	0	0	9	0	0	0	0	0	0	0	0	0	0	0	0	0	0	0	0	0	0	0	0	0	0	25	0	0	0
Feature1440	0	0	0	0	0	0	0	0	0	0	0	0	0	0	0	0	0	0	0	0	0	0	0	0	0	0	0	0	0	0	0	0	0	0	0	87	0	0	0	0	0	0	0	0	0	0	0	0	78
Feature1441	0	0	0	0	0	0	0	0	0	0	0	0	0	0	0	0	0	0	0	0	0	0	0	0	0	0	0	0	0	0	0	0	0	0	42	0	0	0	0	0	0	0	0	0	0	0	0	0	0
Feature1442	0	0	0	0	124	0	0	0	0	0	0	0	0	0	0	0	0	0	0	0	0	0	0	0	0	0	0	0	0	0	0	0	0	0	0	0	0	0	0	0	0	0	0	0	0	0	0	0	0
Feature1443	0	0	0	0	35	130	0	0	0	0	0	0	0	0	0	0	0	0	0	0	0	0	0	0	0	0	0	0	0	0	0	0	0	0	0	0	0	0	0	0	0	0	0	0	0	0	0	0	0
Feature1444	0	0	0	0	0	0	0	28	0	0	0	0	0	0	0	0	0	0	0	0	0	0	0	0	0	0	0	0	25	0	0	0	0	0	0	0	0	0	0	0	0	0	0	0	0	0	32	0	0
Feature1445	0	0	0	0	0	0	0	0	0	0	0	0	0	0	0	0	0	0	0	0	0	0	0	0	0	0	0	0	0	0	0	0	0	0	0	0	165	0	0	0	0	0	0	0	0	0	0	0	0
Feature1446	0	0	0	0	0	0	3	0	0	0	0	2	0	0	0	5	0	21	2	0	0	0	0	0	0	0	26	0	0	0	0	18	0	0	0	0	0	25	0	0	0	3	29	0	0	0	0	0	0
Feature1447	0	0	117	0	0	0	0	0	0	0	0	0	0	0	0	0	0	0	0	0	0	0	0	0	20	0	0	0	27	0	0	0	0	0	0	0	0	0	0	0	0	0	0	0	0	0	0	0	0
Feature1448	8	13	0	0	0	0	0	0	0	0	0	0	0	0	0	0	0	0	41	16	0	3	0	0	0	0	0	0	0	0	0	0	0	0	11	0	0	0	0	0	0	0	15	0	0	0	0	0	0
Feature1449	0	0	0	0	0	0	0	0	0	0	0	0	0	0	0	0	163	0	0	0	0	0	0	0	0	0	0	0	0	0	0	0	0	0	0	0	0	0	0	0	0	0	0	0	0	0	0	0	0
Feature1450	0	0	0	0	0	0	0	0	0	0	0	0	0	0	0	0	0	0	0	0	0	0	0	0	0	0	0	0	0	0	0	0	0	0	0	0	0	0	0	0	0	17	0	0	0	0	0	0	0
Feature1451	0	0	0	0	0	0	0	0	0	0	0	0	0	0	0	0	0	0	0	0	0	0	0	0	0	0	0	0	0	0	0	137	0	0	0	0	0	0	0	0	0	0	26	0	0	0	0	0	0
Feature1452	0	0	0	0	0	0	0	0	0	0	0	0	0	0	0	0	0	0	0	0	0	0	0	0	0	0	0	0	0	0	0	0	0	0	50	0	0	0	0	0	0	0	0	113	0	0	0	0	0
Feature1453	0	0	0	0	0	0	0	0	0	0	0	0	0	0	0	0	0	0	0	0	0	0	0	0	0	0	0	0	0	163	0	0	0	0	0	0	0	0	0	0	0	0	0	0	0	0	0	0	0
Feature1454	0	78	0	0	0	0	0	0	0	0	0	26	0	0	0	0	0	0	0	0	0	0	0	0	0	0	0	0	0	0	0	0	0	0	0	0	0	0	0	0	0	0	45	0	0	0	0	0	0
Feature1455	0	0	0	0	0	54	0	0	0	0	0	0	23	0	0	0	0	0	0	0	0	0	0	0	0	0	0	0	0	0	0	0	0	0	70	0	0	0	0	0	0	0	0	0	0	0	0	0	0
Feature1456	0	12	0	0	0	0	0	0	0	0	0	0	0	0	0	0	0	0	0	0	0	0	0	0	0	0	0	0	0	0	0	0	0	0	16	0	0	0	0	0	0	0	0	0	0	0	0	0	0
Feature1457	0	0	0	0	0	0	0	21	0	0	0	0	0	0	0	0	0	0	0	0	0	0	0	0	0	0	0	0	0	0	0	0	0	0	0	0	0	0	0	0	0	0	0	0	0	0	0	0	0
Feature1458	0	0	30	0	0	0	0	0	0	0	0	0	0	0	0	0	0	0	0	0	0	0	0	0	0	0	0	0	0	0	0	0	0	0	0	0	0	0	0	0	0	0	0	0	0	0	0	0	0
Feature1459	11	0	0	0	7	9	0	0	0	0	0	0	0	0	0	0	0	0	0	8	0	0	0	0	0	0	3	5	0	10	7	10	0	5	10	0	8	20	9	7	4	4	13	3	0	8	0	0	0
Feature1460	0	0	0	0	0	0	0	0	0	0	0	0	0	2	0	0	0	0	4	0	0	0	0	0	0	100	0	0	0	0	0	0	0	0	0	0	0	0	55	0	0	0	0	0	0	0	0	0	0
Feature1461	0	30	0	0	0	0	0	0	26	0	0	0	0	0	0	0	0	0	0	0	0	0	0	0	0	0	0	0	0	0	0	0	0	0	20	0	0	0	0	0	0	0	0	0	0	0	0	0	0
Feature1462	0	0	0	0	0	0	0	0	0	0	0	0	0	0	0	0	0	0	0	0	0	0	0	0	0	0	0	0	0	0	0	0	0	0	0	0	0	0	0	0	0	0	0	0	0	0	0	0	161
Feature1463	0	0	0	0	0	0	0	0	0	0	0	0	0	0	0	0	0	0	0	0	0	0	0	0	0	0	0	0	0	0	0	0	0	0	0	0	0	0	0	0	0	0	0	0	0	0	0	0	0
Feature1464	0	0	0	0	0	0	0	0	0	0	0	0	0	0	0	0	0	0	0	0	0	0	0	0	0	0	0	0	0	0	0	0	0	0	0	0	0	0	0	0	0	0	0	0	0	0	0	0	0
Feature1465	0	0	0	0	0	0	0	0	0	0	0	0	0	0	0	0	0	0	0	0	0	0	0	0	0	0	0	0	0	0	0	0	0	0	0	0	161	0	0	0	0	0	0	0	0	0	0	0	0
Feature1466	0	0	0	0	0	0	0	0	0	0	0	0	0	0	0	0	0	0	0	0	0	0	0	0	0	0	0	0	0	81	0	0	0	0	47	33	0	0	0	0	0	0	0	0	0	0	0	0	0
Feature1467	0	0	0	0	0	0	0	0	0	0	0	0	0	0	0	0	0	0	0	0	0	0	0	0	0	0	0	0	0	0	0	0	0	0	0	0	0	0	0	0	0	0	0	0	0	0	0	0	0
Feature1468	0	0	0	0	0	0	0	0	0	0	0	0	0	0	0	0	0	0	0	0	0	0	0	0	0	0	0	0	0	0	0	0	0	0	161	0	0	0	0	0	0	0	0	0	0	0	0	0	0
Feature1469	0	0	0	0	0	0	0	0	0	0	0	0	0	25	8	0	0	0	0	0	0	0	0	0	0	0	0	0	0	0	0	32	0	0	0	0	69	0	0	0	0	0	0	0	0	0	0	0	0
Feature1470	0	20	0	0	0	0	0	0	0	0	0	0	0	0	0	0	0	0	0	0	0	0	0	0	0	0	0	0	0	0	0	0	0	0	0	0	0	0	0	0	0	0	0	0	0	0	0	0	0
Feature1471	0	0	0	0	0	0	0	0	0	0	0	0	0	0	0	0	0	0	0	160	0	0	0	0	0	0	0	0	0	0	0	0	0	0	0	0	0	0	0	0	0	0	0	0	0	0	0	0	0
Feature1472	0	0	0	0	0	0	0	139	0	0	0	0	0	0	0	0	0	0	0	0	0	0	0	0	0	0	0	0	0	0	0	0	0	0	0	0	0	0	0	0	0	0	0	0	0	0	0	21	0
Feature1473	0	0	0	0	0	0	0	0	0	0	0	0	0	0	0	0	0	0	0	0	0	0	0	0	0	0	0	0	0	0	0	0	0	0	41	0	0	0	26	0	0	0	0	0	0	0	0	0	0
Feature1474	0	0	0	0	0	0	0	0	0	0	0	0	0	0	0	0	0	0	0	0	0	0	0	0	0	0	0	0	0	160	0	0	0	0	0	0	0	0	0	0	0	0	0	0	0	0	0	0	0
Feature1475	0	0	0	0	0	0	0	0	0	0	0	0	0	0	0	0	0	0	0	0	16	0	0	0	51	0	0	0	0	0	0	0	0	0	0	0	0	0	0	0	0	0	0	0	0	0	0	0	0
Feature1476	0	0	0	0	0	0	0	0	0	0	0	0	0	0	0	0	0	0	0	0	0	0	0	0	0	0	0	0	0	0	0	0	0	0	0	0	0	0	0	0	0	0	0	0	0	0	0	0	0
Feature1477	0	0	0	0	0	0	0	0	0	103	0	0	0	0	0	0	0	0	0	0	0	0	0	0	0	0	0	0	55	0	0	0	0	0	0	0	0	0	0	0	0	0	0	0	0	0	0	0	0
Feature1478	0	0	0	0	0	0	0	0	0	0	0	0	0	0	0	0	0	0	0	0	0	0	0	158	0	0	0	0	0	0	0	0	0	0	0	0	0	0	0	0	0	0	0	0	0	0	0	0	0
Feature1479	0	0	0	43	0	0	0	0	0	0	0	0	0	0	0	0	0	0	0	0	0	0	0	0	0	0	0	0	0	0	0	0	0	0	0	0	0	0	0	0	0	0	0	0	0	0	0	0	0
Feature1480	0	0	0	0	0	0	0	0	0	0	0	0	0	0	0	0	0	0	0	0	0	0	0	0	0	0	0	0	0	0	0	0	0	0	17	141	0	0	0	0	0	0	0	0	0	0	0	0	0
Feature1481	137	0	20	0	0	0	0	0	0	0	0	0	0	0	0	0	0	0	0	0	0	0	0	0	0	0	0	0	0	0	0	0	0	0	0	0	0	0	0	0	0	0	0	0	0	0	0	0	0
Feature1482	0	0	0	12	0	0	0	0	0	0	0	0	0	0	0	0	0	0	0	0	8	26	0	0	0	6	0	0	0	0	0	0	0	0	0	0	16	0	0	0	12	32	0	0	0	0	0	0	0
Feature1483	0	0	0	0	0	0	0	0	0	0	0	0	0	0	0	0	0	0	0	0	0	0	0	0	157	0	0	0	0	0	0	0	0	0	0	0	0	0	0	0	0	0	0	0	0	0	0	0	0
Feature1484	0	0	0	0	0	0	11	0	0	0	0	0	0	0	0	0	0	0	0	0	0	0	0	0	0	0	0	0	0	0	0	0	0	0	0	0	0	0	0	0	0	0	0	0	0	0	0	0	98
Feature1485	0	0	0	0	0	0	0	0	0	0	0	0	0	0	0	0	0	0	0	0	0	0	0	0	0	0	0	0	0	0	0	0	0	0	0	49	0	43	0	0	0	0	0	0	0	0	0	0	65
Feature1486	0	0	0	0	0	0	0	0	0	0	0	0	0	0	0	0	0	0	0	0	0	0	0	0	0	0	0	0	0	0	0	0	0	0	0	0	0	0	0	0	0	0	0	0	0	0	0	0	0
Feature1487	0	0	0	0	0	0	0	0	20	0	0	0	0	0	0	0	0	0	0	0	0	0	0	0	0	0	0	0	0	0	0	0	0	0	20	0	0	0	0	0	0	0	0	0	0	0	0	0	0
Feature1488	0	0	0	0	0	0	22	0	0	0	0	0	0	0	0	0	0	0	0	0	0	0	0	0	0	0	0	0	0	0	0	0	0	0	0	0	0	0	0	0	0	0	0	0	0	0	0	0	0
Feature1489	0	0	0	0	0	0	0	0	0	0	0	0	0	0	0	0	0	0	0	0	0	0	0	0	0	0	0	0	0	0	0	0	0	0	0	0	0	0	0	0	0	0	0	0	0	0	0	0	0
Feature1490	0	0	0	0	0	0	0	0	0	0	0	0	0	0	0	0	0	0	0	0	0	0	0	0	0	0	0	0	0	0	0	0	0	0	0	0	0	0	0	0	0	0	0	0	0	0	0	0	0
Feature1491	0	0	0	0	0	0	0	0	0	0	0	0	0	0	0	31	0	0	0	0	0	0	0	0	125	0	0	0	0	0	0	0	0	0	0	0	0	0	0	0	0	0	0	0	0	0	0	0	0
Feature1492	0	0	0	0	0	0	0	0	0	0	0	0	0	0	0	0	0	0	0	61	0	0	0	0	0	0	0	0	0	0	0	0	0	0	0	0	0	0	0	0	0	0	0	0	0	0	0	0	0
Feature1493	0	0	0	0	0	0	0	0	0	0	0	0	0	0	0	0	0	0	0	0	0	0	0	0	0	0	0	0	0	0	0	0	0	0	0	0	0	0	0	0	0	0	0	0	0	0	0	0	0
Feature1494	0	0	0	0	0	0	0	0	83	0	0	0	0	0	0	0	0	0	0	0	0	0	0	0	0	0	0	0	0	0	0	0	0	0	0	0	0	0	0	0	0	0	0	0	0	0	0	0	0
Feature1495	0	0	0	0	0	0	0	0	0	0	0	0	0	0	0	0	0	0	0	0	0	0	0	0	0	0	0	0	0	0	0	0	0	0	0	0	0	0	0	0	0	0	0	0	0	0	0	0	0
Feature1496	0	0	0	0	0	0	0	0	0	0	30	0	0	0	0	0	0	0	0	0	70	0	0	0	0	0	0	0	21	0	0	0	0	14	0	0	0	0	0	0	20	0	0	0	0	0	0	0	0
Feature1497	0	0	0	0	0	0	0	0	0	0	155	0	0	0	0	0	0	0	0	0	0	0	0	0	0	0	0	0	0	0	0	0	0	0	0	0	0	0	0	0	0	0	0	0	0	0	0	0	0
Feature1498	0	0	0	0	0	0	0	0	0	0	0	0	0	0	0	155	0	0	0	0	0	0	0	0	0	0	0	0	0	0	0	0	0	0	0	0	0	0	0	0	0	0	0	0	0	0	0	0	0
Feature1499	0	0	0	0	0	0	0	0	0	0	0	0	0	0	0	0	0	0	0	0	0	0	13	49	0	0	0	0	0	0	0	0	0	0	0	0	0	0	0	0	0	0	0	0	0	0	0	0	0
Feature1500	0	0	0	0	62	0	0	0	0	0	0	0	0	0	0	0	0	0	0	0	0	0	0	0	0	0	0	0	0	0	0	0	0	0	0	0	0	0	0	0	0	0	0	0	0	0	0	0	0
Feature1501	0	0	0	0	0	0	0	0	0	0	0	0	0	0	0	0	0	0	0	0	0	0	0	0	0	0	0	0	0	0	0	0	0	0	0	0	0	0	0	0	0	0	0	0	0	0	0	0	0
Feature1502	0	0	0	0	0	0	0	0	0	0	0	0	0	0	0	0	119	0	0	0	0	0	0	0	0	0	0	0	0	0	0	0	0	0	0	0	0	0	0	35	0	0	0	0	0	0	0	0	0
Feature1503	0	0	0	0	0	0	0	0	22	0	0	0	0	0	0	0	0	0	0	0	0	0	0	0	0	0	0	0	0	0	0	0	0	0	41	0	0	0	0	0	0	0	0	0	0	0	0	0	0
Feature1504	0	0	0	0	0	0	0	0	0	0	0	0	0	0	0	0	0	0	0	0	0	0	0	0	0	0	0	0	0	0	0	0	0	0	0	0	0	0	0	0	0	0	0	0	0	0	0	0	0
Feature1505	0	0	0	0	0	0	0	0	0	0	0	0	0	0	0	0	0	0	0	0	0	0	0	0	0	0	0	0	0	0	0	0	0	0	0	0	0	0	0	0	0	0	0	0	0	0	0	0	0
Feature1506	0	0	0	0	0	0	0	0	0	0	0	0	0	0	0	54	0	0	0	0	0	0	0	0	0	0	0	0	0	0	0	0	0	0	0	0	0	0	0	0	0	0	0	0	0	0	0	0	24
Feature1507	0	0	0	21	0	0	0	0	36	0	0	0	0	0	0	41	0	0	0	0	17	0	0	0	0	0	0	0	0	0	0	0	0	0	0	0	0	0	0	0	0	0	0	0	0	0	0	0	30
Feature1508	0	0	0	0	0	0	0	0	0	0	0	0	0	0	0	0	0	0	0	0	0	0	0	0	0	0	28	0	0	0	0	0	0	0	46	0	0	0	0	0	0	0	0	0	0	0	0	0	0
Feature1509	0	0	0	0	0	0	0	0	0	0	0	0	0	0	0	0	0	0	0	0	0	0	0	0	0	0	0	0	0	0	0	0	0	0	0	0	0	0	0	0	0	15	0	0	0	40	0	0	0
Feature1510	0	0	0	0	0	0	0	0	0	0	0	0	0	0	0	0	0	0	0	0	0	0	0	0	0	0	0	0	0	0	0	0	0	0	0	0	0	0	0	0	0	0	0	0	0	0	0	0	0
Feature1511	0	0	0	0	0	0	0	0	0	0	0	0	0	0	0	0	0	0	0	0	0	0	0	0	0	0	0	0	0	0	0	68	0	0	0	0	19	0	0	0	0	0	15	0	0	0	0	0	0
Feature1512	0	0	0	0	81	0	0	0	0	0	0	0	0	0	0	0	0	0	0	0	0	0	0	0	0	0	0	0	0	0	0	0	0	0	0	0	0	0	0	0	0	0	0	0	0	0	0	0	0
Feature1513	0	0	0	0	0	0	0	0	0	0	0	0	0	0	0	0	0	0	0	0	0	0	0	0	0	0	0	0	0	0	0	0	0	0	0	153	0	0	0	0	0	0	0	0	0	0	0	0	0
Feature1514	5	0	4	2	4	9	0	2	8	18	11	12	14	5	12	13	0	0	8	0	0	0	0	0	5	0	0	0	0	0	0	9	0	4	0	0	0	4	0	0	0	0	0	0	0	0	0	0	0
Feature1515	0	0	0	0	0	0	0	0	0	0	0	0	0	0	0	30	0	0	0	0	0	0	0	0	0	0	0	0	0	0	0	0	0	0	0	0	0	0	0	0	0	0	0	0	0	0	0	0	0
Feature1516	0	0	0	0	0	0	0	0	0	0	0	0	0	0	0	0	48	0	0	0	0	0	0	0	0	0	0	0	0	0	0	0	0	0	0	0	0	0	3	0	0	0	0	6	0	0	0	0	0
Feature1517	0	0	0	0	0	0	0	0	0	0	0	0	0	0	0	0	0	0	0	0	0	0	7	0	0	0	0	0	0	0	0	0	0	0	0	0	13	0	0	0	0	0	0	0	0	0	0	0	0
Feature1518	0	0	0	0	0	0	0	0	0	0	0	0	0	0	0	0	0	0	0	0	0	0	0	0	0	152	0	0	0	0	0	0	0	0	0	0	0	0	0	0	0	0	0	0	0	0	0	0	0
Feature1519	0	0	0	0	0	0	0	0	0	0	0	0	0	0	0	0	0	0	0	0	0	0	0	0	0	0	0	0	0	0	0	0	0	0	0	0	0	0	0	0	0	0	0	0	0	0	0	0	0
Feature1520	0	0	0	0	0	0	0	0	0	0	0	0	0	0	0	0	0	151	0	0	0	0	0	0	0	0	0	0	0	0	0	0	0	0	0	0	0	0	0	0	0	0	0	0	0	0	0	0	0
Feature1521	0	0	4	0	0	0	6	0	0	0	0	0	0	0	0	0	0	0	0	29	0	0	20	7	0	0	0	0	0	0	0	0	0	15	0	0	0	0	0	0	0	0	11	0	0	0	28	0	0
Feature1522	0	0	0	0	0	0	0	0	0	0	0	0	0	0	0	0	0	0	0	0	0	0	0	0	0	0	61	90	0	0	0	0	0	0	0	0	0	0	0	0	0	0	0	0	0	0	0	0	0
Feature1523	0	0	0	0	0	0	0	0	0	0	0	0	0	0	0	0	0	0	0	0	0	0	0	0	0	0	0	0	0	0	0	0	0	0	0	0	0	0	0	0	0	0	0	0	0	0	0	0	0
Feature1524	0	0	0	0	0	0	0	0	0	0	0	0	0	0	0	0	0	0	0	0	0	0	0	0	0	0	0	151	0	0	0	0	0	0	0	0	0	0	0	0	0	0	0	0	0	0	0	0	0
Feature1525	0	0	0	0	0	0	0	0	0	0	0	0	0	0	0	0	0	0	0	0	0	0	0	0	0	0	0	0	0	0	0	0	0	0	0	0	0	0	0	0	0	0	79	0	0	0	0	0	0
Feature1526	0	0	0	0	0	0	0	0	0	0	0	0	0	0	0	0	0	0	0	0	0	0	0	0	0	0	0	0	0	0	0	0	0	0	0	0	0	0	0	0	0	0	0	0	0	0	0	0	0
Feature1527	0	0	0	0	0	0	0	0	0	0	0	0	0	0	0	0	0	0	0	0	0	0	0	0	0	0	0	0	0	0	0	0	0	0	0	0	0	0	0	0	0	0	0	0	0	0	0	0	0
Feature1528	0	0	0	0	0	0	0	0	0	0	0	0	0	0	0	0	0	0	0	0	0	0	0	0	0	0	0	0	0	0	0	0	0	0	0	151	0	0	0	0	0	0	0	0	0	0	0	0	0
Feature1529	0	0	0	0	0	0	0	0	0	0	33	0	0	0	0	0	0	0	0	0	0	0	0	0	0	0	0	0	0	0	0	0	0	0	0	0	0	0	0	0	0	0	0	0	49	0	0	0	0
Feature1530	0	0	0	0	0	0	0	0	0	0	0	5	0	0	0	0	0	0	0	0	0	0	0	0	0	0	0	0	0	0	0	0	0	0	0	0	0	21	0	0	0	0	0	0	0	0	0	0	72
Feature1531	0	0	0	0	0	0	0	0	0	0	0	0	0	0	0	0	0	0	0	0	0	0	0	0	0	150	0	0	0	0	0	0	0	0	0	0	0	0	0	0	0	0	0	0	0	0	0	0	0
Feature1532	0	0	150	0	0	0	0	0	0	0	0	0	0	0	0	0	0	0	0	0	0	0	0	0	0	0	0	0	0	0	0	0	0	0	0	0	0	0	0	0	0	0	0	0	0	0	0	0	0
Feature1533	0	0	0	0	0	0	0	19	0	0	0	0	0	0	0	0	0	0	0	0	0	0	0	0	0	0	0	0	0	0	0	0	0	0	0	0	0	0	0	0	0	0	0	0	0	0	0	0	0
Feature1534	0	0	0	0	0	0	0	0	0	0	0	0	0	0	0	0	0	0	0	0	0	0	0	0	0	0	0	0	0	0	0	0	0	0	0	0	0	0	0	0	0	0	0	0	0	0	0	0	0
Feature1535	0	0	0	0	0	0	0	0	0	0	0	0	0	0	0	0	0	0	0	0	0	0	0	0	0	0	0	0	0	0	0	0	0	0	0	0	0	0	0	0	0	0	0	0	0	0	0	0	0
Feature1536	0	0	0	0	0	0	0	0	0	0	0	0	0	0	0	0	0	0	0	0	0	0	0	0	0	0	0	0	0	0	0	0	0	0	0	0	0	0	0	0	0	0	0	0	0	0	0	0	0
Feature1537	0	0	0	0	0	0	0	0	0	0	0	0	0	0	0	149	0	0	0	0	0	0	0	0	0	0	0	0	0	0	0	0	0	0	0	0	0	0	0	0	0	0	0	0	0	0	0	0	0
Feature1538	0	0	0	0	0	0	0	0	0	0	0	0	0	0	0	0	0	128	0	0	0	0	0	0	0	0	0	0	0	0	0	0	18	0	0	0	0	0	0	0	0	0	0	0	0	0	0	0	0
Feature1539	0	0	0	0	0	0	0	0	0	0	0	0	0	0	0	0	0	0	0	0	0	0	0	0	0	0	0	0	0	0	0	0	0	0	0	0	0	0	0	0	0	0	0	0	0	0	0	0	0
Feature1540	0	0	0	0	0	0	0	0	0	0	0	0	0	0	0	0	0	0	0	0	0	0	0	0	0	0	0	0	0	0	0	0	0	0	0	0	0	0	0	0	0	0	0	0	0	0	0	0	0
Feature1541	11	3	0	6	6	9	0	0	10	15	17	20	23	0	9	19	0	0	0	0	0	0	0	0	0	0	0	0	0	0	0	0	0	0	0	0	0	0	0	0	0	0	0	0	0	0	0	0	0
Feature1542	0	0	0	7	0	0	0	0	0	0	6	0	0	0	0	0	0	0	0	0	0	0	0	0	0	0	0	0	0	0	0	0	0	0	0	0	0	0	0	0	0	0	0	0	0	0	0	0	0
Feature1543	0	0	0	33	0	0	0	0	0	0	0	0	0	0	0	0	0	0	0	0	0	7	0	0	0	8	0	0	0	0	0	0	0	0	0	0	0	0	5	0	4	30	0	0	0	0	0	0	0
Feature1544	0	0	0	0	0	0	0	0	0	0	0	0	0	0	0	0	0	0	0	0	0	0	18	0	0	0	0	78	0	0	0	0	0	0	0	0	0	0	0	0	0	0	0	0	0	0	0	0	0
Feature1545	0	0	0	0	0	0	0	0	0	0	0	0	0	0	0	0	0	0	0	0	0	0	0	0	0	0	12	136	0	0	0	0	0	0	0	0	0	0	0	0	0	0	0	0	0	0	0	0	0
Feature1546	0	0	0	0	0	0	0	0	0	0	0	0	0	0	0	0	0	0	0	0	0	0	0	0	0	0	0	0	0	0	0	57	0	0	0	0	0	0	0	91	0	0	0	0	0	0	0	0	0
Feature1547	0	0	0	0	0	0	0	0	0	0	0	0	0	0	0	0	0	0	0	0	0	0	0	0	0	0	0	0	0	0	0	0	0	0	0	129	0	0	0	0	0	0	0	0	0	0	19	0	0
Feature1548	0	0	0	0	0	0	0	0	0	0	0	0	0	0	0	0	0	0	0	0	0	0	0	0	0	0	0	0	0	0	0	0	0	0	0	0	0	0	0	0	0	0	0	0	0	0	0	0	0
Feature1549	0	0	0	0	0	0	0	0	0	0	0	0	0	0	0	0	0	0	0	147	0	0	0	0	0	0	0	0	0	0	0	0	0	0	0	0	0	0	0	0	0	0	0	0	0	0	0	0	0
Feature1550	0	0	0	0	0	0	0	0	0	0	0	0	0	0	0	0	0	0	0	0	0	0	0	0	0	147	0	0	0	0	0	0	0	0	0	0	0	0	0	0	0	0	0	0	0	0	0	0	0
Feature1551	0	0	0	0	0	0	0	0	0	0	0	0	0	0	0	0	0	0	0	0	0	0	0	0	0	0	0	0	86	0	0	0	0	32	0	0	0	0	0	0	0	0	0	0	0	0	0	0	0
Feature1552	0	0	0	0	0	52	0	0	0	0	0	0	0	0	0	0	0	0	0	0	0	0	0	0	0	0	0	0	0	0	0	0	0	0	38	0	0	0	0	0	0	0	0	0	0	0	0	0	0
Feature1553	0	0	0	0	0	0	0	0	0	0	0	0	0	0	0	0	0	0	0	0	0	0	0	0	0	0	0	0	0	0	0	0	0	0	0	0	0	0	0	0	0	0	0	0	0	0	0	0	0
Feature1554	0	0	0	0	0	0	147	0	0	0	0	0	0	0	0	0	0	0	0	0	0	0	0	0	0	0	0	0	0	0	0	0	0	0	0	0	0	0	0	0	0	0	0	0	0	0	0	0	0
Feature1555	0	0	0	0	0	0	0	0	0	0	0	0	0	0	0	0	0	0	0	0	0	0	0	0	0	0	0	0	0	0	0	0	0	0	0	0	0	0	0	0	0	0	0	0	0	0	0	0	0
Feature1556	0	0	0	0	0	0	0	0	0	0	0	0	0	67	0	0	0	0	0	0	0	0	0	0	0	0	0	0	0	0	0	79	0	0	0	0	0	0	0	0	0	0	0	0	0	0	0	0	0
Feature1557	0	0	0	0	0	0	0	0	0	0	0	0	0	5	0	0	0	0	2	0	0	0	0	0	0	12	0	0	0	0	0	0	11	7	6	0	3	10	5	17	11	16	9	9	11	4	8	0	0
Feature1558	0	0	0	0	0	0	0	0	0	0	0	0	0	0	0	18	0	0	0	0	0	0	0	0	0	0	0	0	0	0	0	0	0	0	0	0	0	0	0	0	0	0	0	0	0	0	0	0	0
Feature1559	0	0	0	0	0	0	0	0	0	0	0	0	0	0	0	0	0	0	0	9	0	23	0	0	0	0	0	0	3	0	0	0	0	0	0	0	0	0	0	0	0	0	0	0	0	0	9	0	0
Feature1560	0	0	0	0	0	0	0	0	0	0	0	0	0	0	0	0	0	0	0	0	0	0	0	0	0	0	0	0	0	0	0	0	0	0	0	0	0	0	0	0	0	0	0	0	0	0	0	0	0
Feature1561	0	0	11	10	0	0	0	3	95	0	0	0	5	0	0	0	0	0	8	0	0	0	0	0	0	13	0	0	0	0	0	0	0	0	0	0	0	0	0	0	0	0	0	0	0	0	0	0	0
Feature1562	0	0	0	0	0	0	0	0	0	0	0	0	0	0	28	0	0	0	0	0	0	0	0	0	0	0	0	0	0	0	0	0	0	0	0	0	0	0	0	0	0	0	0	0	0	0	0	0	0
Feature1563	0	0	0	0	0	0	0	0	0	0	0	0	0	0	0	0	145	0	0	0	0	0	0	0	0	0	0	0	0	0	0	0	0	0	0	0	0	0	0	0	0	0	0	0	0	0	0	0	0
Feature1564	0	10	0	0	0	0	0	0	0	0	0	0	0	0	0	0	0	0	0	0	0	0	0	0	0	0	0	0	0	0	0	0	0	0	43	0	0	0	0	0	0	0	0	0	0	0	0	0	0
Feature1565	0	0	0	0	0	0	59	0	0	0	0	0	0	0	0	0	0	0	0	0	22	0	0	0	0	0	0	0	0	0	0	0	0	0	0	0	0	7	0	0	0	0	0	0	0	0	0	0	0
Feature1566	0	0	0	0	0	0	9	0	0	0	0	0	0	0	0	0	0	0	0	0	0	36	5	0	0	0	0	0	3	0	0	0	0	25	0	0	0	0	5	0	45	0	0	0	0	0	0	0	0
Feature1567	0	0	0	0	71	74	0	0	0	0	0	0	0	0	0	0	0	0	0	0	0	0	0	0	0	0	0	0	0	0	0	0	0	0	0	0	0	0	0	0	0	0	0	0	0	0	0	0	0
Feature1568	0	0	0	0	0	0	0	0	0	0	0	0	0	0	0	0	0	0	0	0	0	0	0	0	0	0	0	0	0	0	0	0	0	0	0	0	0	145	0	0	0	0	0	0	0	0	0	0	0
Feature1569	0	0	0	0	0	0	0	0	0	0	0	0	0	0	0	0	0	0	0	0	0	0	0	0	0	0	0	0	0	0	0	0	0	0	0	0	0	0	0	0	0	0	0	0	0	0	0	0	0
Feature1570	0	0	0	0	0	0	0	0	0	0	0	0	0	0	0	0	0	0	0	0	0	0	0	0	0	0	0	0	0	0	0	0	0	145	0	0	0	0	0	0	0	0	0	0	0	0	0	0	0
Feature1571	0	0	9	0	0	0	0	0	0	17	23	0	23	0	0	0	0	0	0	0	0	0	0	3	0	0	0	0	0	0	0	0	0	0	0	0	0	0	0	0	0	0	0	0	0	0	0	4	0
Feature1572	0	0	0	0	0	0	0	0	0	0	15	0	0	0	0	0	0	0	0	66	0	0	0	0	0	0	0	0	0	0	0	0	0	0	0	0	0	0	0	0	12	0	0	0	0	0	0	0	4
Feature1573	0	0	0	0	0	0	0	0	0	0	0	0	37	0	0	0	0	0	0	0	0	30	0	0	0	0	0	0	21	0	0	0	0	0	0	0	0	0	0	0	0	0	0	0	0	0	0	0	0
Feature1574	0	0	0	0	0	0	0	0	0	0	0	0	0	0	0	0	18	0	2	0	0	0	0	0	0	0	27	0	0	0	0	0	0	0	0	0	38	0	0	0	0	5	0	0	0	0	0	0	0
Feature1575	0	0	0	0	0	0	0	0	0	0	0	0	0	0	0	0	0	0	0	144	0	0	0	0	0	0	0	0	0	0	0	0	0	0	0	0	0	0	0	0	0	0	0	0	0	0	0	0	0
Feature1576	0	0	0	0	0	0	0	0	0	0	0	0	0	0	0	0	0	0	0	0	35	12	0	0	0	0	0	18	0	0	0	0	0	0	15	0	0	0	0	0	0	8	0	0	0	19	0	0	0
Feature1577	0	0	0	0	0	0	0	0	0	0	0	0	0	0	0	0	0	0	0	0	0	0	0	0	0	0	0	0	0	0	0	0	0	0	0	0	0	0	0	0	0	0	0	0	0	0	0	0	0
Feature1578	0	0	0	0	0	0	0	0	0	0	0	0	0	0	0	0	0	0	0	0	0	0	0	0	0	0	0	0	0	0	0	0	0	0	0	0	0	0	0	0	0	0	0	0	0	0	0	0	0
Feature1579	0	0	0	0	0	0	0	0	0	0	0	0	0	0	0	0	0	0	0	0	0	0	0	0	0	0	0	0	0	0	0	0	0	0	0	0	144	0	0	0	0	0	0	0	0	0	0	0	0
Feature1580	0	0	0	0	0	0	0	0	0	0	0	0	0	0	0	0	0	0	0	0	0	0	0	0	0	0	0	0	0	0	0	0	0	0	0	0	0	0	0	62	0	0	0	0	0	82	0	0	0
Feature1581	0	0	0	0	0	0	0	0	0	0	0	0	0	0	0	0	0	0	0	0	0	0	0	0	0	0	0	0	0	0	0	0	0	0	0	0	0	0	0	0	0	0	0	0	0	0	0	0	0
Feature1582	0	0	0	0	0	0	0	0	0	0	0	0	0	0	0	0	0	0	0	0	0	0	0	0	0	0	0	0	0	0	0	0	0	0	0	0	0	0	0	0	0	0	0	0	0	0	0	0	0
Feature1583	0	0	0	0	0	0	0	0	0	0	0	0	0	0	0	0	0	0	0	0	0	0	0	143	0	0	0	0	0	0	0	0	0	0	0	0	0	0	0	0	0	0	0	0	0	0	0	0	0
Feature1584	0	0	0	0	0	0	0	0	0	0	0	0	0	0	0	0	0	0	0	0	0	0	0	72	0	0	71	0	0	0	0	0	0	0	0	0	0	0	0	0	0	0	0	0	0	0	0	0	0
Feature1585	0	0	0	0	0	0	0	55	0	0	0	0	0	0	0	0	0	0	0	0	0	0	0	0	25	0	0	24	0	0	0	0	0	0	0	0	0	0	0	0	0	0	0	0	0	0	0	0	0
Feature1586	0	0	0	0	0	0	0	0	0	0	0	0	0	0	0	0	0	0	0	0	0	0	0	0	0	143	0	0	0	0	0	0	0	0	0	0	0	0	0	0	0	0	0	0	0	0	0	0	0
Feature1587	0	0	0	0	0	0	0	0	0	0	0	0	0	0	0	0	0	0	0	0	0	0	0	0	0	0	0	0	0	0	0	0	0	0	0	0	0	0	0	0	0	0	0	0	43	0	0	0	54
Feature1588	0	0	44	0	0	0	0	0	0	0	0	0	0	0	0	0	0	0	0	0	0	0	0	0	0	0	0	11	0	0	0	0	0	0	0	0	0	0	0	0	0	0	0	0	0	0	0	0	0
Feature1589	0	0	0	0	0	0	0	0	0	0	0	0	0	0	0	0	0	0	0	0	0	0	0	0	0	0	0	0	0	0	0	0	0	0	0	0	0	0	0	0	0	0	0	0	0	0	0	0	0
Feature1590	0	0	0	0	0	0	31	0	0	0	0	0	0	0	0	0	0	0	0	0	0	0	0	0	0	0	0	0	0	0	0	62	0	0	0	0	0	0	0	0	0	0	34	0	0	0	0	0	0
Feature1591	0	0	0	0	44	0	0	0	0	0	0	0	0	0	0	0	0	0	0	0	0	0	0	0	0	0	0	0	0	0	0	0	0	0	0	0	0	51	0	0	0	0	0	0	0	0	0	0	0
Feature1592	0	0	0	0	0	0	0	0	0	0	0	0	0	0	0	0	0	0	0	0	0	0	0	0	0	0	0	0	0	0	0	64	0	0	0	0	79	0	0	0	0	0	0	0	0	0	0	0	0
Feature1593	0	0	0	0	0	0	0	0	0	0	0	0	0	0	0	0	0	0	0	0	0	0	0	0	0	0	0	0	0	0	0	0	0	0	0	0	0	0	0	0	0	0	9	0	0	0	0	0	0
Feature1594	0	0	0	0	0	0	0	0	0	0	0	0	0	0	0	0	0	0	0	0	0	0	0	0	0	0	0	0	0	0	0	0	0	0	0	0	0	0	0	0	0	0	0	0	0	0	0	0	0
Feature1595	0	0	0	0	0	0	0	0	0	0	0	0	0	0	0	0	0	0	0	0	0	0	0	0	0	0	0	0	0	0	0	0	0	0	0	0	0	0	0	0	0	0	0	0	0	0	0	0	0
Feature1596	0	0	0	0	0	0	0	0	39	0	0	0	0	0	0	0	0	22	0	0	0	0	0	0	0	0	0	0	0	0	0	0	0	0	0	0	0	0	0	0	0	0	10	0	0	0	0	0	0
Feature1597	0	0	0	0	0	0	0	0	0	0	0	0	0	0	0	0	0	0	76	0	0	0	22	0	0	0	0	2	26	0	0	0	0	0	0	0	16	0	0	0	0	0	0	0	0	0	0	0	0
Feature1598	0	0	0	0	0	0	0	0	0	0	0	0	0	0	0	0	0	0	0	19	0	40	0	0	0	0	0	0	0	0	0	0	0	0	0	0	0	0	0	0	0	0	0	0	0	0	0	0	0
Feature1599	0	0	0	0	0	0	0	0	0	0	0	0	0	0	0	0	0	0	0	0	0	3	0	0	0	0	0	0	0	0	0	0	0	0	0	6	133	0	0	0	0	0	0	0	0	0	0	0	0
Feature1600	0	0	0	0	0	0	0	0	0	0	0	0	0	0	0	0	0	0	0	0	0	0	0	0	0	0	0	11	0	0	0	0	0	0	0	0	41	0	0	0	0	77	0	0	0	0	0	0	0
Feature1601	0	0	0	0	0	0	142	0	0	0	0	0	0	0	0	0	0	0	0	0	0	0	0	0	0	0	0	0	0	0	0	0	0	0	0	0	0	0	0	0	0	0	0	0	0	0	0	0	0
Feature1602	0	0	0	0	0	0	0	0	0	0	0	0	0	0	0	0	0	0	0	0	0	0	0	0	0	0	0	0	0	0	0	0	0	0	0	0	0	142	0	0	0	0	0	0	0	0	0	0	0
Feature1603	0	0	0	5	0	0	2	0	0	0	0	3	0	0	2	0	0	0	0	0	5	0	9	4	0	0	0	0	6	3	7	10	0	8	11	5	10	10	0	0	6	15	14	6	0	0	0	0	0
Feature1604	0	0	0	0	0	0	0	0	0	0	0	0	0	0	0	0	0	0	0	0	0	0	0	0	0	0	0	0	0	0	0	0	0	0	0	0	0	0	0	0	0	0	0	0	0	0	0	0	0
Feature1605	0	0	0	0	0	141	0	0	0	0	0	0	0	0	0	0	0	0	0	0	0	0	0	0	0	0	0	0	0	0	0	0	0	0	0	0	0	0	0	0	0	0	0	0	0	0	0	0	0
Feature1606	0	0	0	0	0	0	0	0	0	0	0	0	0	0	0	0	0	0	0	0	0	0	0	0	0	0	0	0	0	0	0	0	0	0	0	0	0	0	11	0	130	0	0	0	0	0	0	0	0
Feature1607	0	0	0	0	0	0	0	0	0	0	0	0	0	0	0	0	0	0	0	0	0	0	0	0	0	0	0	0	0	0	0	0	0	0	0	0	0	0	0	0	0	0	0	0	0	0	0	0	0
Feature1608	140	0	0	0	0	0	0	0	0	0	0	0	0	0	0	0	0	0	0	0	0	0	0	0	0	0	0	0	0	0	0	0	0	0	0	0	0	0	0	0	0	0	0	0	0	0	0	0	0
Feature1609	0	0	0	0	0	0	0	0	0	31	0	0	0	0	0	0	0	0	0	0	0	63	6	0	0	0	0	10	0	0	0	0	0	0	0	0	0	0	14	0	13	0	0	0	0	0	0	0	0
Feature1610	0	0	0	0	0	0	0	0	0	0	0	0	0	0	0	0	0	0	0	0	2	114	0	0	0	0	0	0	0	0	0	0	0	0	0	0	0	0	24	0	0	0	0	0	0	0	0	0	0
Feature1611	0	0	0	0	0	0	0	0	0	0	0	0	0	0	0	0	0	0	0	0	120	0	0	0	0	0	0	0	0	0	0	0	0	0	0	0	0	0	11	0	0	0	0	0	0	0	0	0	0
Feature1612	0	0	0	0	0	0	0	0	0	0	0	0	0	0	0	0	0	0	0	0	0	0	7	11	0	0	21	21	0	0	0	0	0	0	0	0	0	0	0	0	0	0	0	0	0	0	0	0	0
Feature1613	0	0	0	0	0	0	11	0	0	0	0	0	0	0	0	0	0	0	0	0	0	0	0	0	0	0	0	0	0	0	0	0	0	25	0	0	0	0	0	0	0	0	44	0	0	0	0	0	0
Feature1614	0	0	0	0	0	0	0	0	0	0	0	0	0	0	0	0	0	0	0	0	0	0	0	0	0	0	0	0	0	0	0	0	0	0	0	0	0	0	0	0	0	0	0	0	0	0	0	0	0
Feature1615	0	0	0	0	0	0	0	0	0	0	0	0	0	0	0	0	0	0	0	0	0	0	0	0	0	0	0	0	0	0	0	0	0	0	0	0	116	0	0	0	0	0	0	0	0	0	0	0	0
Feature1616	0	0	0	0	0	0	0	0	0	0	0	0	0	0	0	0	0	0	0	0	0	0	0	0	0	0	0	0	0	0	0	0	0	0	0	0	0	0	0	0	0	0	0	0	0	0	0	0	0
Feature1617	0	0	0	0	0	0	0	0	0	0	0	0	0	0	0	0	0	0	0	0	0	0	0	0	0	0	0	0	0	0	0	0	0	140	0	0	0	0	0	0	0	0	0	0	0	0	0	0	0
Feature1618	0	0	52	0	0	0	13	0	0	4	0	0	0	0	0	0	0	0	44	0	0	0	0	0	0	0	0	3	0	0	0	0	0	0	0	0	0	0	0	0	0	0	0	0	0	0	2	0	0
Feature1619	0	0	0	0	0	0	0	0	0	0	0	0	0	0	21	0	0	0	0	0	0	9	0	0	0	0	0	0	0	0	0	0	0	0	0	0	0	0	0	0	0	0	79	0	0	0	0	0	0
Feature1620	0	0	0	0	0	0	11	0	0	0	0	0	0	0	0	0	0	0	0	7	0	0	11	0	0	93	0	0	0	0	0	0	0	0	0	0	0	0	0	0	0	0	0	0	0	0	0	0	0
Feature1621	0	0	0	0	0	0	0	0	0	0	0	0	0	0	0	0	0	0	0	0	0	6	0	0	0	0	0	0	0	0	0	0	0	0	0	118	0	0	0	0	0	0	0	0	0	0	0	15	0
Feature1622	0	0	0	0	0	0	0	0	0	0	0	0	0	0	0	0	0	0	0	0	0	0	0	0	0	139	0	0	0	0	0	0	0	0	0	0	0	0	0	0	0	0	0	0	0	0	0	0	0
Feature1623	0	0	139	0	0	0	0	0	0	0	0	0	0	0	0	0	0	0	0	0	0	0	0	0	0	0	0	0	0	0	0	0	0	0	0	0	0	0	0	0	0	0	0	0	0	0	0	0	0
Feature1624	0	0	0	0	0	0	0	53	0	0	0	0	0	0	0	0	0	0	0	0	0	0	0	0	0	0	0	0	0	0	0	0	0	0	0	0	0	0	0	0	0	0	0	0	0	0	0	0	0
Feature1625	0	0	0	0	0	0	0	0	0	0	0	0	0	0	0	0	0	0	0	0	0	0	0	0	0	0	0	0	0	0	0	0	0	0	0	0	0	0	0	0	0	0	0	0	0	0	0	0	0
Feature1626	0	0	0	0	0	0	0	0	0	0	0	0	0	0	0	0	0	0	0	0	0	0	0	0	0	0	0	0	0	0	0	0	0	0	0	0	0	0	0	0	0	0	0	0	0	0	0	0	0
Feature1627	0	0	0	0	0	0	0	0	0	0	0	0	0	0	0	0	0	0	0	0	0	0	0	0	0	0	0	0	0	0	0	0	0	0	7	132	0	0	0	0	0	0	0	0	0	0	0	0	0
Feature1628	21	0	0	0	0	25	0	0	0	0	0	0	0	0	0	0	0	0	0	0	0	0	0	0	0	0	0	0	0	0	0	0	0	0	0	0	0	0	0	0	0	0	0	0	0	0	0	0	0
Feature1629	0	0	0	0	0	0	0	0	0	0	0	0	0	78	0	0	0	0	0	0	0	0	0	0	0	0	0	0	0	0	0	0	0	35	0	0	0	0	0	0	0	15	0	0	0	0	0	0	0
Feature1630	0	0	0	0	0	0	0	0	0	0	0	0	0	25	0	0	0	0	0	0	0	0	0	0	0	0	0	0	0	0	0	0	0	30	0	0	0	0	0	0	0	0	0	0	0	51	0	0	0
Feature1631	0	0	0	0	0	0	0	0	0	0	0	0	0	0	0	0	16	0	0	0	0	0	0	0	0	0	0	0	0	0	0	0	0	0	0	0	0	0	0	20	0	0	0	34	0	0	0	0	23
Feature1632	0	23	0	0	0	0	0	0	29	0	0	0	0	0	0	0	0	0	0	0	0	0	0	0	0	0	0	0	0	0	0	0	0	0	0	0	0	0	0	0	0	0	0	0	0	0	0	0	0
Feature1633	0	0	0	0	0	0	0	0	0	0	0	0	0	0	0	0	0	0	0	0	6	84	7	0	0	0	0	0	0	0	0	0	0	0	0	0	0	0	33	0	0	0	0	0	0	0	0	0	0
Feature1634	0	0	0	0	0	0	0	0	0	0	0	0	0	0	0	0	0	0	0	0	0	0	0	0	0	0	0	0	0	0	0	0	0	0	0	0	0	0	0	0	0	40	0	0	0	0	0	0	0
Feature1635	0	0	0	0	0	0	0	0	0	0	0	0	0	0	0	0	0	0	0	0	0	0	0	0	0	0	0	0	0	0	0	86	0	0	0	0	0	0	0	0	0	0	0	0	0	0	0	0	0
Feature1636	0	0	0	0	0	0	0	0	0	0	0	0	0	0	0	0	0	0	0	0	0	0	0	0	0	0	0	0	0	0	0	0	0	0	0	0	0	0	0	0	0	0	0	0	0	0	0	0	0
Feature1637	0	137	0	0	0	0	0	0	0	0	0	0	0	0	0	0	0	0	0	0	0	0	0	0	0	0	0	0	0	0	0	0	0	0	0	0	0	0	0	0	0	0	0	0	0	0	0	0	0
Feature1638	0	0	0	0	0	0	0	0	0	0	0	0	0	0	0	0	0	0	0	0	0	15	0	0	0	0	0	0	0	0	0	0	0	0	0	0	0	0	0	0	0	0	0	0	0	0	0	0	0
Feature1639	0	0	0	0	0	0	0	0	0	0	0	0	0	0	0	0	0	0	0	0	0	0	0	0	0	0	124	0	0	0	0	0	0	0	0	0	0	0	0	0	0	0	0	0	0	7	0	0	0
Feature1640	0	0	0	0	0	0	0	5	0	0	0	0	0	0	0	0	0	0	0	0	0	0	0	0	0	0	0	0	0	0	0	0	0	46	0	0	0	0	0	0	0	0	0	0	0	0	0	0	0
Feature1641	0	0	0	0	0	0	0	0	0	0	0	0	0	0	0	0	0	0	0	0	0	0	0	0	0	0	0	0	0	0	0	0	0	0	0	0	0	0	0	0	0	0	52	0	0	0	0	0	0
Feature1642	0	0	0	29	0	0	0	0	0	0	0	0	0	0	0	0	0	0	0	0	0	0	0	0	0	0	0	0	0	0	0	0	0	0	0	0	0	0	0	0	0	0	0	0	0	0	0	0	0
Feature1643	0	0	0	0	0	0	0	0	0	136	0	0	0	0	0	0	0	0	0	0	0	0	0	0	0	0	0	0	0	0	0	0	0	0	0	0	0	0	0	0	0	0	0	0	0	0	0	0	0
Feature1644	0	0	0	18	0	0	0	0	0	0	0	11	0	0	0	0	0	0	0	0	19	0	0	15	0	0	0	0	0	0	0	0	0	0	0	0	0	0	0	0	0	0	0	0	0	0	0	0	37
Feature1645	0	0	0	0	0	0	0	0	0	0	0	0	0	0	117	0	0	0	0	0	0	0	0	0	0	0	0	0	0	0	19	0	0	0	0	0	0	0	0	0	0	0	0	0	0	0	0	0	0
Feature1646	0	7	0	0	0	0	0	0	0	0	0	0	0	0	4	0	0	12	0	21	0	0	0	0	0	0	0	0	0	0	26	0	0	3	0	0	0	0	0	0	0	0	19	0	5	0	0	0	0
Feature1647	0	0	0	0	0	0	0	0	0	0	0	0	0	0	0	0	136	0	0	0	0	0	0	0	0	0	0	0	0	0	0	0	0	0	0	0	0	0	0	0	0	0	0	0	0	0	0	0	0
Feature1648	0	0	24	0	0	0	0	0	0	0	0	0	0	0	0	0	0	0	0	47	0	0	0	0	0	0	0	0	0	0	0	0	0	0	0	0	0	0	0	0	0	0	0	0	0	0	10	0	0
Feature1649	0	0	0	0	0	0	0	0	0	0	0	0	0	0	0	0	0	0	0	0	0	0	0	0	0	0	0	0	0	0	0	0	0	0	0	0	0	0	0	0	0	0	0	0	0	0	0	0	136
Feature1650	0	0	0	0	0	0	0	0	7	0	0	0	0	0	0	0	0	0	0	0	0	0	0	0	0	0	0	52	0	0	0	0	0	0	0	0	0	0	0	0	0	0	0	0	0	0	20	0	0
Feature1651	0	0	0	0	124	0	0	0	0	0	0	0	0	0	0	0	0	0	0	0	0	0	0	0	0	0	0	0	0	0	12	0	0	0	0	0	0	0	0	0	0	0	0	0	0	0	0	0	0
Feature1652	0	0	0	0	0	0	0	0	0	0	0	0	0	0	0	0	0	0	0	0	0	0	0	0	0	0	0	0	0	0	0	0	0	0	0	0	0	0	0	0	136	0	0	0	0	0	0	0	0
Feature1653	0	0	0	0	0	0	0	0	0	0	0	0	0	0	0	0	0	0	0	0	0	0	0	0	0	0	0	0	0	0	0	0	0	0	0	0	0	0	0	0	0	0	0	0	0	0	0	0	0
Feature1654	0	0	0	0	0	0	0	0	0	0	0	0	0	0	0	0	0	0	0	0	0	0	0	0	0	0	0	0	0	0	0	0	136	0	0	0	0	0	0	0	0	0	0	0	0	0	0	0	0
Feature1655	0	0	0	0	0	0	0	0	0	0	16	0	0	0	0	8	0	30	78	0	0	0	0	0	0	0	0	0	0	0	0	0	0	0	0	0	0	0	0	0	0	0	0	0	0	0	0	0	0
Feature1656	0	0	0	0	0	0	0	0	0	0	0	0	0	0	11	0	0	0	0	0	26	0	12	0	0	0	0	0	0	0	0	0	0	0	86	0	0	0	0	0	0	0	0	0	0	0	0	0	0
Feature1657	0	0	0	0	0	0	0	0	0	0	0	0	0	0	0	0	0	0	0	0	0	0	0	0	0	0	47	0	0	0	0	0	0	0	0	0	14	74	0	0	0	0	0	0	0	0	0	0	0
Feature1658	0	0	3	0	0	0	0	0	0	0	0	0	0	0	0	0	0	0	0	0	0	0	0	0	0	0	0	20	0	0	0	0	0	0	0	0	90	0	0	0	0	0	0	0	0	0	0	0	0
Feature1659	0	0	0	0	0	0	0	0	0	0	0	0	0	0	0	0	0	0	0	0	0	0	0	0	0	0	0	0	0	0	0	51	0	0	0	0	0	0	0	0	0	0	0	0	0	0	0	0	0
Feature1660	0	0	0	0	0	0	0	0	0	0	0	0	0	0	0	0	0	0	0	0	0	0	0	0	0	0	0	0	0	0	0	36	0	0	0	0	0	0	0	36	0	0	0	0	0	0	0	0	0
Feature1661	0	0	0	0	0	0	0	0	0	0	0	0	0	0	0	0	0	0	0	0	0	0	0	0	0	0	0	0	0	0	0	0	0	0	7	121	0	0	0	0	0	0	0	0	0	0	0	0	0
Feature1662	0	0	0	0	0	0	0	0	0	0	0	0	0	0	0	0	0	0	0	0	0	0	0	0	0	0	0	0	0	0	0	0	135	0	0	0	0	0	0	0	0	0	0	0	0	0	0	0	0
Feature1663	0	0	0	47	0	0	0	0	0	7	0	0	0	0	0	0	0	0	0	0	0	0	0	0	0	11	0	0	0	0	0	0	0	0	0	0	0	0	3	0	0	0	0	0	0	0	0	0	0
Feature1664	0	0	0	0	0	0	5	0	0	2	0	0	0	0	0	0	0	0	10	41	0	7	0	0	0	2	0	26	6	0	0	0	0	0	0	0	0	0	4	0	0	0	0	0	0	0	0	0	0
Feature1665	0	0	0	0	0	0	0	28	0	0	20	0	0	0	0	0	0	0	0	21	11	14	0	0	22	0	0	0	0	0	0	0	0	0	0	0	0	0	0	0	0	0	0	0	0	0	3	0	0
Feature1666	0	0	0	0	6	0	0	0	0	0	0	0	0	0	0	9	0	0	0	0	0	0	0	0	0	0	0	0	0	0	0	0	0	0	0	14	0	61	0	0	0	0	0	9	12	0	0	0	0
Feature1667	0	0	0	0	0	0	0	0	0	0	0	0	0	0	0	0	0	0	0	0	0	0	0	0	0	0	0	0	0	0	0	0	0	0	0	0	0	0	0	0	0	0	0	0	0	0	0	0	0
Feature1668	0	0	0	0	0	0	0	0	0	0	0	0	0	0	0	0	0	0	0	0	0	0	0	0	0	0	0	0	0	0	0	81	0	0	0	0	0	0	0	0	0	0	0	0	0	0	0	0	0
Feature1669	0	0	0	0	0	0	0	0	0	0	0	0	0	0	0	0	0	0	0	0	0	0	0	0	0	0	0	0	0	0	0	0	0	0	0	0	0	0	0	0	0	0	0	0	0	0	0	0	0
Feature1670	133	0	0	0	0	0	0	0	0	0	0	0	0	0	0	0	0	0	0	0	0	0	0	0	0	0	0	0	0	0	0	0	0	0	0	0	0	0	0	0	0	0	0	0	0	0	0	0	0
Feature1671	0	0	0	0	0	0	0	0	9	0	0	0	0	0	6	0	0	0	0	0	0	0	0	0	0	0	52	0	0	0	0	0	0	13	0	0	0	0	0	0	0	0	17	0	0	0	0	0	11
Feature1672	0	0	0	0	0	0	0	0	0	0	0	0	0	0	0	0	0	0	0	0	0	0	0	0	0	0	0	0	0	0	0	0	0	0	0	0	0	0	0	0	0	0	0	0	0	0	0	0	0
Feature1673	0	0	133	0	0	0	0	0	0	0	0	0	0	0	0	0	0	0	0	0	0	0	0	0	0	0	0	0	0	0	0	0	0	0	0	0	0	0	0	0	0	0	0	0	0	0	0	0	0
Feature1674	0	0	125	0	0	0	0	0	0	0	0	0	0	0	0	0	0	0	0	0	0	0	0	0	0	0	0	0	8	0	0	0	0	0	0	0	0	0	0	0	0	0	0	0	0	0	0	0	0
Feature1675	0	0	0	0	0	0	0	0	0	0	0	0	0	0	0	0	0	0	0	0	0	0	0	0	0	0	0	0	0	0	0	0	0	0	0	0	0	0	0	0	0	0	0	0	0	0	0	0	0
Feature1676	0	0	0	0	0	0	0	0	0	0	0	0	0	0	0	0	0	0	0	0	0	0	0	0	0	0	0	0	0	0	0	0	0	0	0	0	0	0	0	0	0	0	0	0	0	0	0	0	0
Feature1677	0	0	0	0	0	0	0	0	0	0	0	0	0	0	0	0	0	0	0	0	0	0	0	0	0	0	0	0	0	0	0	0	0	0	123	0	0	0	0	0	0	0	0	0	10	0	0	0	0
Feature1678	0	0	0	0	0	0	0	0	0	0	0	0	0	0	0	0	0	0	0	0	0	0	0	0	0	0	0	0	0	0	0	0	0	0	0	0	0	0	0	0	0	0	0	0	0	0	0	0	0
Feature1679	0	0	0	0	0	0	0	0	0	0	0	0	0	0	0	0	0	0	0	0	0	0	0	0	0	0	0	0	0	0	0	0	0	0	0	0	0	0	0	0	0	0	0	0	0	0	0	0	0
Feature1680	0	0	0	0	0	0	0	0	0	0	0	0	0	0	0	0	0	0	0	0	0	0	0	0	0	0	0	0	0	0	0	0	0	0	0	0	0	0	0	0	0	0	0	0	0	0	0	0	0
Feature1681	0	0	0	0	0	0	0	0	0	0	0	0	0	0	0	0	0	0	0	0	0	0	0	0	0	0	0	0	0	0	0	0	0	0	0	0	0	0	0	0	0	0	0	0	0	0	0	0	0
Feature1682	12	0	0	5	0	0	0	0	0	0	0	0	0	0	0	0	0	0	0	0	0	3	0	0	0	0	0	0	0	0	8	0	0	0	9	10	12	0	37	0	0	0	6	0	0	0	0	4	0
Feature1683	0	0	0	0	0	0	0	0	0	0	0	0	0	0	0	0	0	0	0	0	0	0	0	0	0	0	0	0	0	0	0	0	0	0	0	56	0	0	0	0	0	0	0	0	0	0	0	0	76
Feature1684	0	0	0	0	0	0	0	0	0	0	0	0	0	0	0	0	0	0	0	0	0	0	0	0	0	0	0	0	0	0	0	0	0	0	0	0	0	0	0	0	0	0	0	0	0	0	0	0	0
Feature1685	0	0	0	0	0	0	29	0	0	0	0	0	0	0	0	0	0	0	0	0	0	0	0	0	0	0	0	0	0	0	0	0	0	0	0	0	0	0	0	0	0	0	0	0	0	0	0	0	0
Feature1686	0	0	0	0	0	0	0	0	0	0	0	0	0	0	0	0	0	0	0	0	0	0	0	0	0	0	0	0	0	0	0	0	0	0	0	0	0	0	0	0	0	0	0	0	0	0	0	0	0
Feature1687	0	0	0	0	0	0	0	0	0	0	0	11	0	0	0	0	0	0	0	0	0	0	0	0	0	0	0	0	0	0	0	0	0	0	0	0	0	96	0	0	0	0	0	0	0	0	0	0	0
Feature1688	0	0	0	74	0	0	0	0	0	0	0	0	0	0	0	0	0	0	0	46	0	0	0	0	0	0	0	0	0	0	0	0	0	0	0	0	0	0	0	0	0	0	0	0	0	0	0	0	0
Feature1689	0	0	9	0	0	0	0	0	15	0	0	0	0	0	0	0	0	0	0	9	0	0	10	0	13	0	0	0	0	0	0	0	0	27	0	0	0	0	0	0	0	0	0	0	0	0	0	0	0
Feature1690	0	0	0	0	0	0	0	0	0	0	0	0	0	0	0	0	0	0	0	0	0	0	0	0	131	0	0	0	0	0	0	0	0	0	0	0	0	0	0	0	0	0	0	0	0	0	0	0	0
Feature1691	0	0	0	0	0	0	0	0	0	0	0	0	0	0	0	0	0	0	0	0	0	0	0	0	0	131	0	0	0	0	0	0	0	0	0	0	0	0	0	0	0	0	0	0	0	0	0	0	0
Feature1692	0	0	0	0	0	0	0	0	0	0	0	0	0	0	0	0	0	0	0	0	0	0	0	0	0	0	0	0	0	0	0	0	0	0	19	0	0	0	0	0	0	0	0	0	0	0	0	0	0
Feature1693	0	0	0	0	0	0	0	0	0	0	0	0	0	0	0	0	0	0	0	0	0	0	0	0	0	0	0	0	0	0	0	0	0	0	0	0	0	0	0	0	0	0	0	0	0	0	0	0	0
Feature1694	0	0	0	3	0	0	0	0	0	0	0	0	0	4	0	3	0	0	0	0	0	0	0	0	0	0	6	0	0	0	6	29	0	0	7	0	0	0	0	5	0	0	0	0	0	16	5	0	39
Feature1695	0	0	0	0	0	0	0	0	0	0	0	0	0	0	0	0	0	0	0	0	35	0	0	0	0	0	0	0	0	0	0	0	0	19	0	0	0	0	0	0	0	0	0	0	0	0	0	0	0
Feature1696	0	0	0	0	0	0	0	0	0	0	0	0	0	0	0	0	0	0	0	0	0	0	130	0	0	0	0	0	0	0	0	0	0	0	0	0	0	0	0	0	0	0	0	0	0	0	0	0	0
Feature1697	0	0	0	0	0	0	0	0	0	0	0	0	0	0	0	0	0	0	0	0	0	0	0	0	0	0	0	0	0	0	0	0	0	0	0	0	0	0	0	130	0	0	0	0	0	0	0	0	0
Feature1698	0	0	0	0	0	0	0	0	0	0	0	0	0	0	0	0	0	0	0	0	0	0	0	0	0	0	0	0	0	0	0	0	0	0	0	0	0	0	0	0	0	0	0	0	0	0	0	0	0
Feature1699	0	0	0	0	0	0	0	0	0	0	0	0	0	0	0	0	0	0	0	0	0	0	0	0	0	0	0	0	0	0	0	0	0	0	0	0	0	0	0	0	0	0	0	0	0	0	0	0	0
Feature1700	0	0	0	0	0	0	0	0	0	8	0	0	0	0	0	0	0	0	0	0	0	0	0	0	0	0	0	0	0	0	0	0	0	0	0	0	0	0	0	0	0	0	0	0	0	0	0	0	0
Feature1701	0	0	0	0	0	0	0	0	0	0	0	0	0	0	0	0	0	102	0	0	0	0	0	0	0	0	0	0	0	0	0	0	0	0	0	0	22	0	0	0	0	0	0	0	0	0	0	0	0
Feature1702	0	0	0	0	0	0	0	0	0	0	0	0	0	0	0	0	0	0	129	0	0	0	0	0	0	0	0	0	0	0	0	0	0	0	0	0	0	0	0	0	0	0	0	0	0	0	0	0	0
Feature1703	0	0	0	0	0	0	0	0	0	0	0	0	0	0	0	0	0	0	0	0	0	0	31	0	5	0	0	0	0	0	0	0	0	0	0	0	5	0	0	0	0	44	0	0	0	0	0	0	0
Feature1704	0	0	0	0	0	0	0	0	0	0	0	0	0	0	0	0	0	0	0	0	0	0	0	129	0	0	0	0	0	0	0	0	0	0	0	0	0	0	0	0	0	0	0	0	0	0	0	0	0
Feature1705	0	0	0	0	0	0	0	0	0	0	0	0	0	0	0	0	0	0	0	0	0	0	0	0	0	0	0	0	0	0	0	0	0	0	0	0	0	0	0	0	0	0	0	0	0	0	0	0	129
Feature1706	0	0	0	0	0	129	0	0	0	0	0	0	0	0	0	0	0	0	0	0	0	0	0	0	0	0	0	0	0	0	0	0	0	0	0	0	0	0	0	0	0	0	0	0	0	0	0	0	0
Feature1707	0	0	0	0	0	0	0	0	0	0	0	0	0	0	0	0	0	0	0	0	0	0	0	0	0	0	0	0	0	0	0	38	0	0	0	0	0	0	0	91	0	0	0	0	0	0	0	0	0
Feature1708	0	0	0	0	0	0	0	0	0	0	0	0	0	0	0	0	0	0	0	0	0	0	0	0	0	0	0	0	0	0	0	0	0	0	0	0	0	0	0	0	129	0	0	0	0	0	0	0	0
Feature1709	0	0	0	0	0	0	0	0	0	0	0	0	0	0	0	0	0	0	0	0	0	0	0	0	0	0	0	0	0	0	0	0	0	0	0	0	0	0	0	0	0	0	0	0	0	0	0	0	0
Feature1710	0	0	0	0	0	0	0	0	0	27	0	0	0	0	0	0	0	0	0	0	0	0	0	0	0	0	0	0	0	0	0	0	0	0	0	0	0	0	0	0	0	0	0	0	0	0	0	0	0
Feature1711	0	0	0	0	0	0	4	0	0	0	2	0	0	0	11	0	0	0	0	2	0	0	7	0	4	6	6	0	4	0	21	0	0	0	0	0	0	0	0	0	0	16	0	0	0	0	9	0	0
Feature1712	0	0	0	0	0	0	0	0	0	0	0	51	0	16	0	0	0	0	0	0	0	0	0	11	0	0	0	0	0	0	0	0	0	0	0	0	0	0	0	0	0	0	0	0	0	9	0	0	0
Feature1713	0	0	0	0	0	0	0	0	0	0	0	4	0	0	0	74	0	0	0	40	0	0	0	0	0	0	0	0	0	0	0	6	0	0	0	0	0	0	0	0	0	0	0	0	0	0	0	0	0
Feature1714	0	0	0	0	0	0	0	0	0	0	0	0	0	23	0	0	0	0	0	0	61	0	0	0	0	0	0	0	14	0	0	0	0	0	0	0	0	0	0	0	0	0	0	0	0	0	0	0	0
Feature1715	0	0	0	0	0	0	0	117	0	0	0	0	0	0	0	0	0	0	0	0	0	0	11	0	0	0	0	0	0	0	0	0	0	0	0	0	0	0	0	0	0	0	0	0	0	0	0	0	0
Feature1716	0	0	0	0	0	0	0	0	0	0	0	0	0	0	0	0	0	0	0	0	0	0	0	0	0	0	0	0	0	0	0	0	47	0	0	0	0	0	0	0	0	0	0	0	0	0	0	0	0
Feature1717	0	0	0	0	0	0	0	0	0	0	0	0	0	0	0	0	0	0	0	0	0	0	0	0	0	0	0	0	0	0	0	0	0	0	0	0	0	88	0	0	0	0	0	0	0	0	0	0	0
Feature1718	0	0	0	0	0	0	0	0	0	0	0	0	0	0	0	0	0	0	0	0	0	0	0	0	0	0	0	0	0	0	0	0	0	0	0	0	0	45	0	0	0	0	0	0	0	0	0	0	0
Feature1719	0	0	0	0	0	0	0	0	0	0	0	0	0	0	0	0	0	0	0	0	0	0	0	0	0	0	0	0	0	0	0	0	0	0	0	0	0	0	0	0	0	0	128	0	0	0	0	0	0
Feature1720	0	0	0	0	0	0	0	0	0	0	0	0	0	0	0	0	0	0	0	0	0	0	0	0	0	0	0	0	0	0	0	0	0	0	0	0	0	0	0	0	0	0	0	0	0	0	0	0	0
Feature1721	0	0	0	0	0	0	0	0	0	0	0	0	0	0	0	0	0	0	0	0	0	0	0	0	0	0	0	0	0	0	0	0	0	128	0	0	0	0	0	0	0	0	0	0	0	0	0	0	0
Feature1722	0	0	0	0	0	0	0	0	0	0	0	0	0	0	56	0	0	0	0	0	0	0	0	0	0	0	0	0	0	0	0	0	0	0	0	0	0	0	0	0	0	0	0	0	0	0	0	71	0
Feature1723	0	0	0	0	0	0	0	0	0	0	0	0	0	0	0	0	12	0	0	0	0	0	0	0	0	0	0	0	0	0	0	0	56	0	0	0	0	11	0	0	0	0	0	0	0	0	0	0	0
Feature1724	0	0	0	0	0	0	0	0	0	0	0	0	0	0	0	0	0	0	0	0	2	2	0	0	0	0	0	0	0	0	0	48	67	0	0	0	0	0	0	0	0	0	0	0	3	0	0	0	0
Feature1725	0	0	0	0	0	0	0	0	0	0	0	0	0	0	0	0	0	0	0	0	0	0	31	0	0	0	0	0	0	0	0	0	0	0	0	0	0	0	0	0	0	0	0	0	0	0	39	0	0
Feature1726	0	0	0	0	0	0	0	0	0	0	0	0	0	0	0	0	0	0	0	0	0	0	0	10	0	0	0	0	0	0	0	0	0	0	0	0	0	0	0	0	0	0	0	0	0	0	0	0	0
Feature1727	0	0	0	0	0	0	0	0	0	0	0	0	0	0	0	0	0	0	0	0	0	0	0	0	0	0	0	0	0	0	0	0	0	0	0	0	0	0	0	0	0	0	0	0	0	0	0	0	0
Feature1728	0	0	0	0	0	0	0	0	0	0	0	0	0	0	0	0	0	0	0	0	0	0	0	0	0	0	0	0	0	0	0	0	0	0	0	0	0	0	0	0	0	0	0	0	0	0	0	0	0
Feature1729	0	0	0	7	120	0	0	0	0	0	0	0	0	0	0	0	0	0	0	0	0	0	0	0	0	0	0	0	0	0	0	0	0	0	0	0	0	0	0	0	0	0	0	0	0	0	0	0	0
Feature1730	0	0	0	0	35	92	0	0	0	0	0	0	0	0	0	0	0	0	0	0	0	0	0	0	0	0	0	0	0	0	0	0	0	0	0	0	0	0	0	0	0	0	0	0	0	0	0	0	0
Feature1731	0	0	0	0	0	0	0	0	0	0	0	0	0	0	0	0	0	0	0	0	0	0	0	0	0	0	0	0	0	0	0	0	0	0	0	0	0	0	0	0	0	0	0	127	0	0	0	0	0
Feature1732	0	0	0	0	0	0	0	0	0	0	0	0	0	0	0	0	0	0	0	0	0	0	0	0	0	0	0	0	127	0	0	0	0	0	0	0	0	0	0	0	0	0	0	0	0	0	0	0	0
Feature1733	0	0	0	0	0	0	0	0	0	0	0	0	0	0	0	0	0	0	0	0	0	0	0	0	0	0	0	0	0	0	0	0	0	0	0	0	0	0	0	0	0	0	0	0	0	0	0	0	0
Feature1734	0	0	0	0	0	0	0	0	0	0	0	0	0	0	0	0	0	0	0	0	0	0	0	0	0	0	0	0	0	0	0	0	127	0	0	0	0	0	0	0	0	0	0	0	0	0	0	0	0
Feature1735	0	0	0	0	0	0	0	0	0	0	0	0	0	0	0	0	0	0	0	0	0	0	0	0	0	0	0	0	0	0	0	0	0	127	0	0	0	0	0	0	0	0	0	0	0	0	0	0	0
Feature1736	4	0	0	0	0	0	0	0	0	0	0	0	0	0	0	0	0	0	0	0	0	0	0	0	6	0	4	9	0	0	6	10	7	0	28	10	5	12	7	0	0	0	2	0	0	0	0	0	0
Feature1737	0	0	0	0	0	0	0	0	0	29	0	0	0	0	0	32	0	0	0	0	0	0	0	32	0	0	0	0	0	0	0	0	0	0	0	0	0	0	0	0	0	0	0	0	0	0	0	0	0
Feature1738	0	0	0	0	0	0	0	0	0	0	0	0	0	0	0	0	0	0	4	0	0	0	0	0	0	0	0	0	0	0	0	0	0	0	0	0	74	0	0	0	0	0	0	0	0	0	0	0	0
Feature1739	0	0	0	0	0	0	0	0	0	0	0	0	0	0	0	0	0	0	0	0	0	0	0	0	6	30	0	0	0	0	0	0	0	0	0	0	0	0	0	0	0	0	0	0	0	0	0	0	0
Feature1740	0	0	0	0	0	0	0	0	0	0	0	0	0	0	0	0	0	0	0	0	0	0	0	0	0	0	0	0	0	0	0	0	0	0	0	0	0	0	0	0	0	0	0	0	0	0	0	0	126
Feature1741	0	0	0	0	0	0	0	0	0	0	0	0	0	0	0	0	0	0	0	0	0	0	0	0	0	0	0	0	0	0	0	0	0	0	0	0	0	0	0	0	0	0	0	0	0	0	0	0	0
Feature1742	0	0	0	0	0	0	0	0	0	0	0	0	0	0	0	0	0	0	0	0	0	0	0	0	0	0	0	0	0	0	26	0	0	0	0	0	0	0	0	0	0	0	0	0	0	0	0	0	0
Feature1743	0	0	0	0	0	0	0	0	0	0	0	0	0	0	0	0	0	0	0	0	0	0	0	0	0	0	0	0	0	0	0	0	0	0	0	0	0	0	0	0	0	0	0	0	0	0	0	0	0
Feature1744	0	0	0	0	0	0	0	0	0	0	0	0	0	0	0	0	0	0	0	0	0	0	0	0	0	0	0	0	0	0	0	0	0	0	0	0	0	0	0	0	0	0	0	0	0	0	0	0	0
Feature1745	0	0	0	0	0	0	0	0	0	37	0	0	0	0	0	0	0	0	0	0	0	0	0	0	0	0	0	0	49	0	0	0	0	39	0	0	0	0	0	0	0	0	0	0	0	0	0	0	0
Feature1746	0	0	0	0	0	0	0	0	0	0	0	0	14	0	0	9	0	0	0	0	0	0	0	0	0	0	0	2	0	0	0	0	0	0	0	0	0	0	0	0	0	0	0	0	0	0	0	0	0
Feature1747	0	0	0	19	0	0	0	0	0	0	0	0	0	0	0	63	0	0	0	0	0	0	0	0	0	0	0	0	0	0	0	0	0	0	0	0	0	0	0	0	0	0	0	0	0	0	0	0	0
Feature1748	0	0	0	0	0	0	0	0	0	0	0	0	0	0	0	0	0	0	0	9	28	0	0	0	0	0	0	10	0	0	0	0	0	0	0	0	0	0	0	0	0	0	0	0	0	37	0	0	0
Feature1749	0	0	0	0	0	0	0	0	0	0	0	0	0	0	0	0	0	0	0	0	0	17	3	0	0	0	0	0	0	0	0	0	0	0	0	0	0	0	4	0	0	0	0	0	0	0	0	0	0
Feature1750	0	0	0	0	0	0	0	0	0	0	0	0	0	0	0	0	0	0	0	0	0	0	0	0	0	125	0	0	0	0	0	0	0	0	0	0	0	0	0	0	0	0	0	0	0	0	0	0	0
Feature1751	0	0	0	0	0	0	0	0	0	0	0	0	0	0	0	0	0	0	0	0	0	0	0	0	0	0	34	0	0	0	0	29	0	0	0	0	0	0	0	0	0	0	0	0	0	62	0	0	0
Feature1752	0	0	0	0	0	0	0	0	0	0	0	0	0	0	0	0	0	0	0	0	0	0	0	0	0	0	0	0	0	0	0	0	0	0	0	0	0	0	0	0	0	0	0	0	0	0	0	0	0
Feature1753	0	0	0	0	0	0	0	54	0	0	0	0	0	0	0	0	0	0	0	0	0	0	0	0	0	0	0	0	0	0	0	0	0	0	0	0	0	0	0	0	0	0	0	0	0	0	0	0	0
Feature1754	0	0	0	0	0	0	0	0	0	0	0	0	0	0	0	0	0	0	0	0	0	0	0	0	0	0	0	0	0	0	0	0	0	0	68	0	0	0	0	0	0	0	0	0	0	0	0	0	0
Feature1755	0	0	0	0	0	0	0	0	0	0	0	0	0	0	0	0	0	0	0	0	0	0	0	0	0	0	0	0	0	0	0	0	0	0	125	0	0	0	0	0	0	0	0	0	0	0	0	0	0
Feature1756	0	0	0	0	0	0	15	0	0	26	0	0	0	0	0	0	0	0	0	0	0	46	0	8	0	0	0	0	0	0	0	0	0	0	0	0	0	0	16	0	0	0	0	0	0	0	0	0	0
Feature1757	0	0	0	0	0	0	0	8	0	6	12	0	0	0	0	0	0	0	0	0	0	2	0	0	0	0	0	4	0	0	0	54	0	0	0	0	0	0	0	0	0	0	6	0	0	0	0	0	0
Feature1758	0	0	0	0	0	0	0	0	0	0	0	0	22	0	0	0	0	0	0	0	0	0	0	0	0	0	0	0	0	0	0	0	29	0	0	0	0	0	0	0	0	0	0	0	0	0	0	0	0
Feature1759	0	0	0	41	0	0	0	0	0	0	0	0	0	0	0	0	0	0	0	0	0	0	59	0	0	0	0	0	0	0	0	0	0	0	0	0	0	0	0	0	0	0	0	0	0	0	0	0	0
Feature1760	0	0	0	0	0	0	0	0	0	0	0	0	0	0	0	0	0	0	0	0	0	0	0	0	8	0	0	6	0	0	0	0	0	0	0	2	11	0	0	0	0	0	0	0	0	0	0	0	0
Feature1761	0	0	0	0	0	0	0	0	0	0	0	0	0	0	0	0	0	0	0	0	0	0	0	0	0	0	0	0	0	0	0	0	0	0	0	0	0	38	0	0	0	0	0	0	0	0	0	0	25
Feature1762	0	0	0	0	0	0	0	0	0	0	0	0	0	0	0	0	0	0	0	0	0	0	0	0	0	0	0	0	0	0	0	0	0	0	0	0	0	0	0	0	0	0	0	0	0	0	0	0	0
Feature1763	0	0	0	0	0	0	0	0	0	0	0	0	0	0	0	0	0	0	0	0	0	0	0	0	0	0	0	0	0	0	0	0	0	0	0	0	0	0	0	0	0	0	0	0	0	0	0	0	0
Feature1764	0	0	0	0	0	0	0	0	0	0	0	0	0	0	0	0	0	0	0	0	0	0	0	0	0	0	0	0	0	0	0	0	0	0	0	0	0	0	0	0	0	0	0	0	0	0	7	0	0
Feature1765	0	0	0	0	0	0	0	0	0	0	0	0	0	0	0	0	0	0	0	0	0	0	0	0	0	0	0	0	0	0	0	0	0	0	0	0	0	0	0	0	0	0	0	0	0	0	0	0	0
Feature1766	0	0	0	0	0	0	0	0	0	0	0	0	0	0	0	0	0	0	0	0	0	0	0	0	0	0	0	0	0	0	0	0	0	0	0	0	0	0	0	0	0	0	0	0	0	0	0	0	0
Feature1767	0	0	0	0	0	0	0	0	0	0	0	0	0	0	0	0	0	0	0	0	0	0	0	0	0	0	0	0	0	35	0	0	0	0	0	0	0	0	0	0	0	0	0	0	0	0	0	0	0
Feature1768	0	0	0	0	0	0	0	0	0	0	0	0	0	0	0	45	0	0	0	0	0	5	0	0	0	0	0	0	0	0	0	0	0	0	0	0	44	0	0	0	0	0	0	0	0	0	0	0	0
Feature1769	0	0	0	28	0	0	0	0	0	0	0	0	0	0	0	10	0	0	0	0	0	0	0	0	0	0	0	0	0	0	0	0	0	0	0	0	0	0	0	0	0	0	0	0	0	0	0	0	85
Feature1770	0	0	0	0	0	0	0	0	0	0	0	0	0	0	0	0	61	0	0	0	0	0	0	0	0	0	0	0	0	0	0	0	0	0	0	0	0	0	0	0	0	0	0	0	0	0	0	0	62
Feature1771	0	0	0	0	0	0	0	0	0	0	0	0	0	0	0	0	11	0	0	0	0	0	0	0	0	0	0	0	0	0	0	0	0	0	0	0	0	0	0	43	0	0	0	18	0	0	0	0	0
Feature1772	0	0	0	0	0	0	0	0	0	0	0	0	0	0	0	0	0	0	0	0	0	0	0	0	0	0	0	0	0	0	0	0	0	0	0	0	0	0	0	0	0	35	0	0	0	0	0	0	0
Feature1773	0	0	0	0	0	0	0	0	0	0	0	0	0	0	0	0	0	0	0	0	0	0	0	0	0	0	0	0	0	0	0	0	0	0	0	0	123	0	0	0	0	0	0	0	0	0	0	0	0
Feature1774	0	0	0	0	0	0	0	0	0	0	0	0	0	0	0	0	0	0	0	0	0	0	0	0	0	0	0	0	0	0	0	0	0	0	0	0	0	0	0	0	0	0	0	0	0	0	0	0	0
Feature1775	0	0	0	0	0	0	0	0	0	0	0	0	0	0	0	0	0	0	0	0	0	0	0	0	0	0	0	0	0	0	0	0	0	0	0	0	0	0	0	0	0	0	0	0	0	0	0	0	0
Feature1776	0	0	0	0	0	0	0	0	0	0	0	0	0	0	0	0	0	0	0	0	0	0	0	0	0	0	0	0	0	0	0	0	0	0	100	0	0	0	0	0	0	0	0	0	0	0	0	0	0
Feature1777	0	0	0	0	0	0	0	0	0	0	0	0	0	122	0	0	0	0	0	0	0	0	0	0	0	0	0	0	0	0	0	0	0	0	0	0	0	0	0	0	0	0	0	0	0	0	0	0	0
Feature1778	0	0	0	14	0	0	0	0	0	0	0	0	0	0	0	63	0	0	0	0	0	0	0	0	0	0	0	0	0	0	0	0	0	0	0	0	0	0	0	0	0	0	0	0	0	0	0	0	0
Feature1779	0	46	0	0	0	0	0	0	0	0	0	0	0	0	0	0	0	0	0	0	0	0	0	0	0	0	0	0	0	0	0	0	0	0	0	0	0	0	0	0	0	0	0	0	0	0	0	0	0
Feature1780	0	0	0	0	0	0	0	0	0	0	0	0	0	0	0	0	0	0	0	18	85	0	0	0	0	0	0	0	0	0	0	0	0	0	0	0	0	0	0	0	0	0	0	0	0	0	0	0	0
Feature1781	0	0	0	0	0	0	0	0	0	0	0	0	0	0	0	0	0	0	0	0	0	0	0	0	0	0	0	0	0	0	0	0	0	0	0	0	0	0	0	0	0	0	74	0	0	0	21	0	0
Feature1782	0	0	0	0	0	0	0	0	0	0	0	0	0	0	0	0	0	0	0	0	0	0	0	0	0	0	0	0	0	0	0	0	0	0	0	0	0	0	0	0	0	0	0	0	0	0	0	0	0
Feature1783	0	0	0	0	0	0	0	0	0	0	0	0	0	0	0	0	0	0	0	0	0	0	0	0	0	0	0	0	0	0	0	0	0	0	0	0	0	0	0	0	0	0	0	0	0	0	0	0	0
Feature1784	0	0	0	0	0	0	0	0	0	0	0	0	0	0	0	0	0	0	0	0	0	0	0	0	0	0	0	0	0	0	0	0	0	0	0	0	0	44	0	0	0	0	0	0	0	0	0	0	0
Feature1785	0	0	0	0	0	0	0	0	0	0	0	0	0	0	0	0	0	0	0	0	0	0	0	0	0	0	0	0	53	0	0	0	0	0	0	0	0	0	0	0	0	0	0	0	0	0	0	0	0
Feature1786	0	0	0	0	0	0	0	0	0	0	0	0	0	0	0	0	0	0	0	0	0	0	0	0	0	0	0	0	0	0	0	0	0	0	0	0	0	0	0	0	0	0	0	0	0	0	0	37	0
Feature1787	0	0	0	0	0	0	0	0	0	0	0	0	0	0	0	0	0	0	0	0	0	0	0	0	0	0	0	0	0	0	0	0	0	0	0	0	0	0	0	0	0	0	0	0	0	0	0	0	0
Feature1788	8	16	97	0	0	0	0	0	0	0	0	0	0	0	0	0	0	0	0	0	0	0	0	0	0	0	0	0	0	0	0	0	0	0	0	0	0	0	0	0	0	0	0	0	0	0	0	0	0
Feature1789	0	0	0	0	0	0	0	14	25	0	0	0	0	19	0	0	0	0	0	0	0	0	0	0	0	0	0	0	0	0	0	0	0	0	25	0	0	0	0	0	0	0	0	0	0	0	0	0	0
Feature1790	0	0	0	0	0	0	0	0	0	0	0	0	0	0	0	0	0	0	0	0	28	0	0	0	0	0	0	0	0	0	0	0	0	0	0	0	0	0	0	0	0	0	0	0	22	0	0	0	0
Feature1791	0	0	0	0	0	0	0	0	0	0	0	0	0	0	0	0	0	0	0	0	0	0	6	0	0	0	0	0	0	0	15	0	0	0	25	0	0	0	0	0	3	11	0	0	0	0	0	0	20
Feature1792	0	0	0	0	0	0	0	0	0	0	0	0	0	0	0	0	0	0	0	0	0	0	0	121	0	0	0	0	0	0	0	0	0	0	0	0	0	0	0	0	0	0	0	0	0	0	0	0	0
Feature1793	0	0	0	0	0	0	0	0	0	0	0	0	0	0	0	0	0	0	0	0	0	0	0	0	0	0	0	0	0	0	0	0	0	0	0	0	0	0	0	0	0	0	0	0	0	0	0	0	0
Feature1794	0	0	0	0	0	0	0	0	0	0	0	0	0	0	0	0	0	0	0	0	0	0	0	0	0	0	0	0	0	0	0	0	0	0	0	0	0	0	0	0	0	0	0	0	0	0	0	0	0
Feature1795	0	0	0	0	0	0	0	0	0	0	0	0	0	0	0	0	0	0	0	0	0	0	0	0	0	0	0	0	0	0	0	0	0	0	0	0	0	0	0	0	0	0	0	0	0	0	0	0	0
Feature1796	0	0	0	0	0	0	0	0	0	0	0	0	0	0	0	0	0	0	0	0	0	0	0	0	0	0	0	0	0	0	0	0	0	0	0	0	0	0	0	0	0	0	0	0	0	0	0	0	0
Feature1797	0	0	0	0	0	0	0	0	0	0	0	0	0	0	0	0	0	0	0	0	0	0	0	0	0	0	0	0	0	0	0	0	0	0	0	0	0	0	0	0	0	0	0	0	0	0	0	0	0
Feature1798	3	0	0	3	0	3	0	0	0	2	3	0	0	0	0	2	0	2	0	8	0	0	0	0	0	0	0	0	0	2	0	0	0	0	14	13	0	5	0	4	0	7	8	3	2	0	0	0	0
Feature1799	0	0	0	0	0	0	0	0	0	0	0	0	0	64	0	0	0	0	0	0	0	0	0	0	0	0	0	0	0	0	0	0	0	0	0	0	0	0	0	0	0	0	0	0	0	0	0	0	0
Feature1800	0	0	0	0	0	0	0	0	0	0	0	0	0	0	0	0	0	0	0	0	0	0	0	0	0	0	76	0	0	0	0	0	0	0	0	0	0	0	0	0	44	0	0	0	0	0	0	0	0
Feature1801	0	0	0	0	0	0	0	0	0	0	0	0	0	0	0	0	0	0	0	0	0	0	0	0	0	0	0	0	0	0	0	0	0	0	0	0	0	0	0	0	0	0	0	0	0	0	0	0	120
Feature1802	0	0	0	0	47	0	0	0	0	0	0	0	0	0	0	0	0	0	0	0	0	0	0	0	0	0	0	0	0	0	0	0	0	0	0	0	0	0	0	0	0	0	0	56	0	0	0	0	0
Feature1803	0	0	0	0	0	0	0	0	0	0	0	0	0	0	0	0	0	0	0	0	0	0	0	0	0	0	0	0	0	0	0	0	0	0	0	0	0	120	0	0	0	0	0	0	0	0	0	0	0
Feature1804	0	0	0	0	0	0	0	0	0	0	0	0	0	0	0	0	0	0	0	0	0	0	0	0	0	0	0	0	0	0	0	16	0	0	0	0	0	0	11	84	0	0	0	0	0	0	0	0	0
Feature1805	0	0	0	0	0	0	0	0	0	0	0	0	0	0	0	0	0	0	0	0	0	0	0	0	0	0	0	0	0	0	0	0	0	0	0	0	0	0	0	0	0	0	0	0	0	0	0	0	0
Feature1806	0	0	0	0	0	0	0	0	0	0	0	0	0	0	0	0	0	0	0	0	0	0	0	0	0	0	0	0	0	0	0	0	0	0	0	0	0	0	0	0	0	0	0	0	0	0	0	0	0
Feature1807	0	0	0	0	0	0	0	0	0	0	0	0	0	0	0	0	0	0	0	0	0	0	0	0	0	0	0	0	0	0	0	0	0	0	0	0	0	0	0	0	0	0	0	0	0	0	0	0	0
Feature1808	0	0	0	0	0	0	0	0	0	0	119	0	0	0	0	0	0	0	0	0	0	0	0	0	0	0	0	0	0	0	0	0	0	0	0	0	0	0	0	0	0	0	0	0	0	0	0	0	0
Feature1809	0	0	0	0	0	0	0	0	0	0	0	0	0	3	2	0	0	0	0	0	0	0	0	0	0	0	99	0	0	0	0	5	0	0	0	0	0	5	0	0	0	0	0	0	0	0	0	0	0
Feature1810	0	0	0	0	0	0	0	0	0	0	0	0	0	0	0	0	119	0	0	0	0	0	0	0	0	0	0	0	0	0	0	0	0	0	0	0	0	0	0	0	0	0	0	0	0	0	0	0	0
Feature1811	0	0	0	0	0	0	0	0	0	0	0	0	0	0	0	0	0	0	0	0	0	0	0	64	0	0	0	0	0	0	0	0	0	0	0	0	0	0	0	0	0	0	0	0	55	0	0	0	0
Feature1812	0	0	0	0	0	0	0	0	0	0	0	0	0	0	0	0	0	0	0	0	0	0	0	0	0	0	0	0	0	0	0	0	0	0	0	0	0	0	0	0	0	0	0	0	0	0	0	0	119
Feature1813	0	0	0	0	0	0	0	0	0	0	0	0	0	0	0	0	0	0	0	0	0	0	0	0	0	0	0	0	0	0	0	0	0	0	0	0	0	0	0	0	0	0	0	0	0	0	0	0	0
Feature1814	0	0	0	0	0	0	0	0	0	0	0	0	0	0	0	0	0	0	0	0	0	0	0	0	0	0	0	0	0	0	0	0	0	0	0	0	0	0	0	0	0	0	0	0	0	0	0	0	0
Feature1815	0	0	0	33	0	0	0	0	0	0	0	0	0	0	0	0	0	0	0	0	0	0	0	0	0	0	0	0	0	0	0	0	0	0	86	0	0	0	0	0	0	0	0	0	0	0	0	0	0
Feature1816	15	15	25	7	0	11	4	5	0	0	0	0	0	12	0	0	0	0	18	0	0	0	0	0	0	6	0	0	0	0	0	0	0	0	0	0	0	0	0	0	0	0	0	0	0	0	0	0	0
Feature1817	0	0	0	0	0	0	3	0	0	0	0	0	0	0	0	0	0	7	0	0	0	0	0	0	0	0	0	0	0	0	0	0	0	0	0	0	3	0	0	0	0	0	0	0	0	0	0	0	0
Feature1818	0	0	118	0	0	0	0	0	0	0	0	0	0	0	0	0	0	0	0	0	0	0	0	0	0	0	0	0	0	0	0	0	0	0	0	0	0	0	0	0	0	0	0	0	0	0	0	0	0
Feature1819	0	0	0	0	0	0	0	0	27	0	0	0	0	0	0	0	0	0	0	0	0	0	0	0	0	0	0	0	0	0	0	0	0	0	0	0	0	0	0	0	0	0	0	0	0	0	0	0	0
Feature1820	0	0	0	0	0	0	0	0	0	0	0	0	0	0	0	0	0	0	0	0	0	0	0	0	0	0	0	0	0	0	0	0	0	0	0	0	0	118	0	0	0	0	0	0	0	0	0	0	0
Feature1821	0	0	0	0	0	0	0	0	0	0	0	0	0	0	0	0	0	0	0	0	0	0	0	0	0	0	0	0	0	0	0	0	0	0	0	0	0	0	0	0	0	0	0	0	0	0	0	0	0
Feature1822	0	0	0	0	0	0	0	0	0	0	0	0	0	117	0	0	0	0	0	0	0	0	0	0	0	0	0	0	0	0	0	0	0	0	0	0	0	0	0	0	0	0	0	0	0	0	0	0	0
Feature1823	0	0	0	6	0	0	0	0	0	0	0	0	0	0	0	10	0	0	0	0	0	0	0	0	0	0	0	0	0	0	0	0	0	0	0	0	0	0	0	0	0	0	0	0	0	0	0	0	97
Feature1824	0	0	0	0	0	0	0	0	0	0	0	0	0	0	0	0	0	0	0	117	0	0	0	0	0	0	0	0	0	0	0	0	0	0	0	0	0	0	0	0	0	0	0	0	0	0	0	0	0
Feature1825	0	0	0	0	0	0	0	0	0	0	0	0	0	0	0	0	0	0	0	0	26	0	0	0	0	0	0	0	0	0	0	0	0	0	0	0	0	0	0	0	0	13	0	0	0	37	0	0	0
Feature1826	0	0	0	0	0	0	0	54	0	0	0	0	0	0	0	0	0	0	0	0	0	0	0	0	0	0	0	0	10	0	0	0	0	0	0	0	0	0	0	0	0	0	0	0	0	0	20	0	0
Feature1827	0	0	0	0	0	0	0	0	0	0	0	0	0	0	0	0	0	0	0	0	0	0	0	0	0	0	0	117	0	0	0	0	0	0	0	0	0	0	0	0	0	0	0	0	0	0	0	0	0
Feature1828	0	0	0	0	0	0	0	0	0	0	0	0	0	0	0	0	0	0	0	0	0	0	0	0	0	0	0	0	0	0	0	0	0	0	0	0	0	0	0	0	0	0	0	0	0	0	0	0	0
Feature1829	0	0	0	0	0	0	0	0	0	0	0	0	0	0	0	0	0	0	0	0	0	0	0	0	0	0	0	0	0	0	0	0	0	0	117	0	0	0	0	0	0	0	0	0	0	0	0	0	0
Feature1830	116	0	0	0	0	0	0	0	0	0	0	0	0	0	0	0	0	0	0	0	0	0	0	0	0	0	0	0	0	0	0	0	0	0	0	0	0	0	0	0	0	0	0	0	0	0	0	0	0
Feature1831	0	0	2	0	0	0	0	0	0	0	0	0	0	56	0	0	0	0	0	0	0	0	0	0	0	42	0	0	0	0	0	0	0	0	0	0	0	0	0	0	0	0	0	0	0	0	0	6	0
Feature1832	0	0	0	0	0	0	0	0	0	0	0	0	0	15	0	0	0	0	0	0	0	19	0	0	0	0	0	20	0	0	0	0	0	0	0	0	21	0	0	0	0	0	0	0	0	0	0	0	0
Feature1833	0	0	0	0	0	0	0	0	0	0	0	0	0	0	0	0	0	0	0	0	0	116	0	0	0	0	0	0	0	0	0	0	0	0	0	0	0	0	0	0	0	0	0	0	0	0	0	0	0
Feature1834	0	0	0	0	0	0	0	0	0	0	0	0	0	0	0	0	0	0	0	0	0	0	0	0	0	0	0	0	0	0	0	0	0	0	0	0	0	0	0	0	0	0	0	0	0	0	0	0	0
Feature1835	0	0	0	0	0	0	0	0	0	0	0	0	0	0	0	0	0	0	0	0	0	0	0	0	0	0	0	0	0	0	0	0	0	0	0	0	0	0	0	0	0	0	0	0	0	84	0	0	0
Feature1836	0	0	0	0	0	0	0	0	0	0	0	0	0	0	0	0	0	0	0	0	0	0	0	0	0	0	0	0	0	0	0	0	43	0	0	0	0	73	0	0	0	0	0	0	0	0	0	0	0
Feature1837	0	0	0	0	0	0	0	0	0	0	0	0	0	0	0	0	0	0	0	0	0	0	0	0	0	0	0	0	0	0	0	0	0	0	0	0	0	33	0	0	0	0	0	0	0	0	0	0	0
Feature1838	0	0	0	0	0	0	0	0	0	0	0	0	0	0	0	0	0	0	0	0	0	0	0	0	0	0	0	0	0	0	0	0	0	0	0	0	0	0	0	55	0	0	0	0	0	0	0	0	0
Feature1839	0	0	0	0	0	0	0	0	0	0	0	31	0	0	0	0	0	0	0	0	0	0	0	0	0	0	0	0	0	0	0	0	0	0	0	0	0	0	0	0	0	0	0	0	0	0	84	0	0
Feature1840	0	0	0	0	0	0	0	0	0	0	0	0	0	0	0	28	0	0	0	0	0	0	0	0	0	0	0	0	0	0	0	23	0	0	0	0	0	0	0	64	0	0	0	0	0	0	0	0	0
Feature1841	0	0	0	0	0	0	0	0	0	0	0	0	0	0	0	0	115	0	0	0	0	0	0	0	0	0	0	0	0	0	0	0	0	0	0	0	0	0	0	0	0	0	0	0	0	0	0	0	0
Feature1842	0	0	0	0	0	0	0	0	0	0	0	0	0	0	0	0	0	36	0	0	0	0	0	26	0	0	0	0	0	0	0	0	0	0	0	0	0	0	0	0	0	0	17	0	0	0	0	0	36
Feature1843	0	23	0	62	0	0	0	0	0	0	0	0	0	0	0	0	0	0	0	0	0	0	0	0	0	0	0	0	0	0	0	0	0	0	0	0	0	0	0	0	0	0	0	0	0	0	0	0	0
Feature1844	0	0	0	0	0	0	0	0	0	0	0	0	0	0	0	0	0	0	0	0	0	0	23	0	0	0	0	0	0	0	0	0	0	0	0	0	0	0	0	0	0	0	0	0	0	0	0	0	0
Feature1845	0	0	0	0	0	0	0	35	0	0	0	0	0	0	0	0	0	0	0	0	0	0	0	0	0	0	0	0	0	0	0	0	0	0	0	0	0	0	0	0	0	22	0	0	0	34	0	0	13
Feature1846	0	0	115	0	0	0	0	0	0	0	0	0	0	0	0	0	0	0	0	0	0	0	0	0	0	0	0	0	0	0	0	0	0	0	0	0	0	0	0	0	0	0	0	0	0	0	0	0	0
Feature1847	0	0	0	0	0	0	0	0	0	0	0	0	0	0	0	0	0	0	0	0	0	0	0	0	0	0	0	0	0	0	0	0	0	0	0	0	0	0	0	0	0	0	0	0	0	0	0	0	0
Feature1848	0	0	0	0	0	0	0	0	0	0	0	0	0	0	0	0	0	0	0	0	0	0	0	0	0	0	0	0	0	0	0	0	0	0	0	0	0	0	0	0	0	0	0	0	0	0	0	0	0
Feature1849	0	0	0	3	0	0	0	0	0	0	0	0	0	5	0	0	0	0	0	0	0	0	0	0	0	0	0	0	0	16	0	0	0	0	0	0	0	17	0	0	0	0	0	0	0	0	0	0	0
Feature1850	0	0	0	0	0	0	0	0	0	0	0	0	0	18	0	0	0	0	0	0	0	0	0	0	0	15	0	0	0	0	0	0	0	5	8	5	3	8	0	18	7	10	7	7	0	0	3	0	0
Feature1851	0	0	0	0	0	0	0	0	0	0	0	0	0	0	0	0	114	0	0	0	0	0	0	0	0	0	0	0	0	0	0	0	0	0	0	0	0	0	0	0	0	0	0	0	0	0	0	0	0
Feature1852	0	0	0	0	0	0	0	0	0	0	0	0	0	0	0	0	59	0	0	0	0	0	0	0	0	0	0	0	0	0	0	55	0	0	0	0	0	0	0	0	0	0	0	0	0	0	0	0	0
Feature1853	0	0	0	0	0	0	0	0	0	0	0	0	0	0	0	0	0	0	0	0	0	94	0	0	0	0	0	0	0	0	0	0	0	0	0	0	0	0	20	0	0	0	0	0	0	0	0	0	0
Feature1854	0	0	0	0	0	0	0	0	0	0	0	0	0	0	0	0	0	0	0	0	0	0	0	0	0	0	0	0	0	0	0	0	0	0	0	0	0	0	0	0	0	0	0	0	0	0	0	0	0
Feature1855	0	0	0	0	0	0	0	0	0	0	0	0	0	0	0	0	0	0	0	0	0	0	0	0	0	0	0	0	0	0	0	0	0	0	0	0	38	0	0	0	0	0	0	0	0	47	0	0	0
Feature1856	0	0	0	0	90	24	0	0	0	0	0	0	0	0	0	0	0	0	0	0	0	0	0	0	0	0	0	0	0	0	0	0	0	0	0	0	0	0	0	0	0	0	0	0	0	0	0	0	0
Feature1857	0	0	0	0	0	0	0	0	18	0	0	0	0	0	0	0	0	0	0	0	0	0	0	0	0	0	0	0	0	69	0	0	27	0	0	0	0	0	0	0	0	0	0	0	0	0	0	0	0
Feature1858	0	0	0	0	0	0	0	0	0	0	0	0	0	0	0	0	0	0	0	0	0	0	0	0	0	0	0	0	0	0	0	0	0	0	0	0	114	0	0	0	0	0	0	0	0	0	0	0	0
Feature1859	0	0	0	0	0	0	0	0	0	0	0	0	0	0	0	0	0	0	0	0	0	0	0	0	0	0	0	0	0	0	0	0	0	0	0	0	46	0	0	0	0	0	0	0	0	0	0	0	0
Feature1860	0	0	0	0	0	0	0	0	0	0	0	0	0	0	0	0	0	0	0	0	0	0	0	0	0	0	0	0	0	0	0	0	0	0	0	0	0	39	0	0	0	0	0	0	0	0	0	0	0
Feature1861	0	0	0	0	0	0	0	0	0	0	0	0	0	0	0	0	0	0	0	0	0	0	0	0	0	0	0	0	0	0	0	0	0	0	0	0	0	0	0	0	0	0	114	0	0	0	0	0	0
Feature1862	0	0	0	0	0	0	0	0	0	0	0	0	0	0	0	0	0	0	0	0	0	0	0	0	0	0	0	0	0	0	0	85	0	0	0	0	0	0	0	0	0	0	9	0	0	0	0	0	0
Feature1863	0	0	0	0	0	0	0	0	0	0	0	0	0	0	0	0	0	0	0	0	0	0	0	0	0	0	0	0	0	0	0	0	0	0	0	0	0	0	0	0	0	0	0	0	114	0	0	0	0
Feature1864	0	0	0	0	0	0	0	0	0	0	0	0	0	0	0	0	0	0	0	0	0	0	0	0	0	0	0	0	0	0	0	0	0	0	114	0	0	0	0	0	0	0	0	0	0	0	0	0	0
Feature1865	3	0	0	0	0	0	0	0	0	0	0	0	0	0	0	0	0	0	0	0	0	0	0	0	0	0	0	0	0	0	0	0	0	0	0	0	0	0	0	0	0	0	0	0	0	0	0	0	0
Feature1866	0	0	0	0	0	0	0	0	0	0	0	0	0	0	0	0	113	0	0	0	0	0	0	0	0	0	0	0	0	0	0	0	0	0	0	0	0	0	0	0	0	0	0	0	0	0	0	0	0
Feature1867	0	0	0	0	33	0	0	0	0	0	0	0	0	0	0	0	0	0	0	0	0	0	0	0	0	0	0	0	0	0	0	0	0	0	0	0	0	0	0	0	0	0	0	0	0	0	0	0	0
Feature1868	0	0	0	0	0	0	0	0	0	0	0	0	0	0	0	0	0	0	0	0	0	0	0	0	0	0	0	0	0	0	0	0	0	0	0	0	0	0	0	0	0	0	0	0	0	0	0	0	0
Feature1869	0	0	0	0	0	0	0	0	0	0	0	0	0	0	0	0	0	0	0	0	0	0	0	0	0	0	0	0	0	0	0	0	0	0	19	0	0	0	0	0	0	0	0	0	0	0	0	0	0
Feature1870	0	0	0	0	0	0	0	0	0	0	0	0	0	0	0	0	0	0	0	0	0	0	0	0	0	0	0	0	0	0	0	0	0	0	0	0	0	0	0	0	0	0	0	0	0	0	0	0	0
Feature1871	0	0	0	0	0	0	0	0	0	0	0	0	0	0	0	0	0	0	0	0	0	0	0	0	0	0	0	0	0	0	0	0	0	0	0	0	0	0	0	0	0	0	0	0	0	0	0	0	0
Feature1872	0	0	0	0	0	0	0	0	0	0	0	0	0	0	0	0	0	0	0	0	0	0	0	0	0	0	0	0	0	0	0	0	0	0	0	0	0	0	0	0	0	0	0	0	0	0	0	0	0
Feature1873	0	0	0	0	0	0	0	0	0	2	4	0	0	0	0	6	0	6	0	0	0	0	0	3	2	0	7	0	0	0	0	10	0	0	0	0	7	0	0	12	0	3	0	0	7	3	0	0	9
Feature1874	0	0	0	0	0	0	0	0	0	0	0	0	112	0	0	0	0	0	0	0	0	0	0	0	0	0	0	0	0	0	0	0	0	0	0	0	0	0	0	0	0	0	0	0	0	0	0	0	0
Feature1875	0	0	0	0	0	0	0	0	0	0	0	0	0	0	0	0	0	0	0	0	0	0	0	0	112	0	0	0	0	0	0	0	0	0	0	0	0	0	0	0	0	0	0	0	0	0	0	0	0
Feature1876	0	0	0	0	0	0	0	0	0	0	0	0	0	0	0	0	0	0	0	0	0	0	0	0	4	0	0	0	0	0	0	0	0	0	0	0	61	0	0	0	0	0	0	0	0	0	0	0	0
Feature1877	0	0	0	0	0	0	0	0	0	0	0	0	0	0	0	0	0	0	0	0	0	0	0	0	0	0	32	0	0	0	0	0	0	0	0	0	0	0	0	0	0	0	0	0	0	0	0	0	0
Feature1878	0	0	0	0	0	0	0	0	0	0	0	0	0	0	0	0	0	0	0	0	0	0	0	0	0	0	21	0	0	0	0	0	0	0	0	0	0	0	0	0	0	0	0	0	33	0	0	0	39
Feature1879	0	0	0	0	0	0	0	0	0	0	0	0	0	0	0	0	0	0	0	0	0	0	0	0	0	0	0	0	0	0	0	0	0	0	0	0	0	0	0	0	0	0	0	0	0	0	0	0	0
Feature1880	0	0	0	0	0	0	0	0	0	0	0	0	0	0	0	0	0	0	0	0	0	0	0	0	0	0	0	0	0	0	0	0	0	0	0	0	0	112	0	0	0	0	0	0	0	0	0	0	0
Feature1881	0	0	0	0	0	0	0	0	0	0	0	0	0	0	0	0	0	0	0	0	0	0	0	0	0	0	0	0	0	0	0	0	0	0	0	0	0	42	0	0	0	0	0	0	0	0	0	0	0
Feature1882	0	0	0	0	0	0	0	0	0	0	0	0	0	0	0	0	0	0	0	0	0	0	0	0	0	0	0	0	0	0	0	0	0	0	0	0	0	0	0	0	112	0	0	0	0	0	0	0	0
Feature1883	0	0	0	0	0	0	0	0	0	0	0	0	0	0	0	0	0	0	0	0	0	0	0	0	0	0	0	0	0	0	71	0	0	41	0	0	0	0	0	0	0	0	0	0	0	0	0	0	0
Feature1884	0	0	0	0	0	0	0	0	0	0	0	0	0	0	0	0	0	0	0	0	0	0	0	0	0	0	0	0	0	0	0	0	0	112	0	0	0	0	0	0	0	0	0	0	0	0	0	0	0
Feature1885	0	0	0	0	0	0	0	0	0	0	0	0	0	0	0	0	0	0	0	0	0	0	0	0	0	0	0	0	0	0	0	0	0	0	0	112	0	0	0	0	0	0	0	0	0	0	0	0	0
Feature1886	0	0	0	6	0	0	0	3	0	7	6	0	0	0	0	0	0	17	0	9	0	0	4	0	7	0	0	15	0	0	0	0	0	2	0	0	0	0	0	0	0	0	3	0	0	0	5	0	0
Feature1887	0	0	0	0	0	0	0	0	0	0	0	2	0	0	8	3	0	0	0	0	0	0	4	0	0	0	0	0	0	0	0	0	0	0	0	0	0	0	0	0	0	0	4	3	0	0	3	0	57
Feature1888	0	0	0	0	0	0	0	0	0	0	0	63	0	0	0	0	0	0	0	48	0	0	0	0	0	0	0	0	0	0	0	0	0	0	0	0	0	0	0	0	0	0	0	0	0	0	0	0	0
Feature1889	0	0	0	0	0	0	0	0	0	0	0	0	0	0	0	0	0	0	0	0	0	0	48	0	0	0	0	0	0	0	0	0	0	0	63	0	0	0	0	0	0	0	0	0	0	0	0	0	0
Feature1890	0	0	0	0	0	0	0	0	0	0	0	0	0	0	0	0	0	0	0	0	0	0	0	66	0	0	18	0	0	0	0	0	0	0	0	0	0	0	0	13	0	0	0	0	0	0	0	0	0
Feature1891	0	0	0	0	0	0	0	0	0	0	0	0	0	0	0	0	0	0	0	0	0	0	0	26	0	0	0	0	0	0	0	0	55	0	0	0	0	0	0	0	0	0	0	0	0	0	0	30	0
Feature1892	0	0	0	0	0	0	0	0	0	0	0	0	0	0	0	0	0	0	0	0	0	0	0	0	111	0	0	0	0	0	0	0	0	0	0	0	0	0	0	0	0	0	0	0	0	0	0	0	0
Feature1893	0	0	0	0	0	0	0	0	0	0	0	0	0	0	0	0	0	0	0	0	0	0	0	0	0	0	0	0	0	0	0	0	0	47	0	0	0	0	0	0	0	0	0	0	0	0	0	0	0
Feature1894	0	0	0	0	0	0	0	0	0	0	0	0	0	0	0	0	0	0	0	0	0	0	0	0	0	0	0	0	0	0	0	0	0	0	0	0	0	111	0	0	0	0	0	0	0	0	0	0	0
Feature1895	0	0	0	0	0	0	0	0	0	0	0	0	0	0	0	0	0	0	0	0	0	0	0	0	0	0	0	0	0	0	0	0	0	0	0	0	0	0	0	111	0	0	0	0	0	0	0	0	0
Feature1896	0	0	0	0	0	0	0	0	0	0	0	0	0	0	0	0	0	0	0	0	0	0	0	0	0	0	0	0	0	0	0	0	0	0	0	0	0	0	0	0	0	0	0	0	0	0	0	0	0
Feature1897	0	0	0	0	0	0	0	0	0	0	0	0	0	0	0	0	0	0	0	0	0	0	0	0	0	0	0	0	0	0	0	0	0	0	0	0	0	0	0	0	0	0	0	0	0	0	0	0	0
Feature1898	0	0	0	0	0	0	0	0	0	0	0	0	0	0	0	0	0	0	0	0	0	0	0	0	0	0	0	0	0	0	0	0	0	0	87	0	0	0	0	0	0	0	0	0	0	0	0	0	0
Feature1899	0	0	0	0	0	0	0	0	0	0	0	0	0	0	0	0	0	0	0	0	0	0	0	0	0	0	0	0	0	0	0	0	0	0	0	0	0	0	0	0	0	0	0	0	0	0	0	0	0
Feature1900	0	0	0	0	0	0	0	0	0	0	0	0	0	0	0	0	0	0	0	0	0	0	0	0	0	0	0	0	0	0	0	0	0	0	0	111	0	0	0	0	0	0	0	0	0	0	0	0	0
Feature1901	0	0	0	0	0	0	0	0	0	28	0	0	0	0	0	0	0	0	0	0	0	0	0	0	0	0	0	51	0	0	0	0	0	0	0	31	0	0	0	0	0	0	0	0	0	0	0	0	0
Feature1902	0	0	0	0	0	0	0	0	0	0	0	0	0	0	0	0	0	0	0	0	33	0	0	0	0	0	0	0	0	0	0	0	0	0	0	0	0	0	0	0	0	17	0	0	0	0	0	0	0
Feature1903	0	0	0	0	0	0	0	0	0	0	0	0	0	0	0	0	0	0	0	0	0	0	0	0	0	0	0	0	0	0	0	0	0	0	0	0	0	0	0	0	0	0	0	0	0	0	0	0	0
Feature1904	0	0	0	0	0	0	0	0	0	0	0	0	0	0	0	0	0	0	0	0	0	0	0	0	0	0	0	0	0	0	0	0	0	0	0	0	27	0	0	0	0	0	0	0	0	0	0	0	0
Feature1905	0	0	0	0	0	0	0	0	0	0	0	0	0	0	0	0	0	0	0	0	0	0	0	0	0	0	0	0	0	0	0	0	0	0	0	0	0	0	0	0	42	0	0	0	0	0	0	0	0
Feature1906	0	0	0	0	0	0	0	0	0	0	0	0	0	0	0	0	0	0	0	0	0	0	0	0	0	0	0	0	0	0	0	0	0	0	0	0	0	0	0	0	0	0	0	0	0	0	0	0	0
Feature1907	0	0	0	0	0	0	0	0	0	0	0	0	0	0	0	0	0	0	0	0	0	0	0	0	0	0	0	0	0	0	0	0	0	0	0	0	0	0	0	0	0	0	0	0	0	0	0	0	0
Feature1908	0	0	0	0	0	0	0	0	0	0	0	0	0	0	0	0	0	0	0	0	0	0	0	0	0	0	0	0	45	0	0	0	0	0	0	0	0	0	0	0	0	0	0	0	0	0	0	0	0
Feature1909	0	0	0	0	0	0	0	0	0	0	0	0	0	0	0	0	0	0	0	0	0	0	0	0	0	0	0	0	0	0	0	0	0	0	0	0	0	0	0	0	0	0	0	0	0	0	0	0	0
Feature1910	0	0	0	0	0	0	0	0	0	0	0	0	0	0	0	0	0	0	0	0	0	0	0	0	0	0	0	0	0	0	0	0	0	0	0	0	0	0	0	0	0	0	0	0	0	0	0	0	0
Feature1911	0	0	0	0	0	0	0	0	0	0	0	0	0	0	0	0	0	0	0	0	0	0	0	0	0	0	0	0	0	0	0	0	0	0	0	0	0	0	0	0	0	0	0	0	0	0	0	0	0
Feature1912	0	0	0	0	0	0	0	0	0	0	0	0	0	0	0	0	0	0	0	0	0	0	0	0	0	0	0	0	0	0	0	0	0	0	0	0	0	0	0	0	0	0	0	0	0	0	0	0	0
Feature1913	0	0	0	0	0	0	0	0	0	0	0	0	0	0	0	0	0	0	0	0	0	0	0	0	0	0	0	0	0	0	0	25	0	0	0	0	0	0	0	0	0	0	0	0	0	0	0	0	0
Feature1914	0	0	0	0	0	0	0	0	0	0	0	0	0	0	0	0	0	0	0	0	0	0	0	0	0	0	0	0	0	0	0	0	0	0	0	0	0	0	0	0	0	0	0	0	0	0	0	0	0
Feature1915	11	11	87	0	0	0	0	0	0	0	0	0	0	0	0	0	0	0	0	0	0	0	0	0	0	0	0	0	0	0	0	0	0	0	0	0	0	0	0	0	0	0	0	0	0	0	0	0	0
Feature1916	0	0	0	0	0	0	0	0	0	16	0	0	0	0	0	0	0	0	0	0	0	0	0	0	0	0	0	0	0	0	0	0	0	0	0	0	0	0	0	0	0	0	0	0	0	0	0	0	0
Feature1917	0	0	0	0	0	0	0	0	0	0	109	0	0	0	0	0	0	0	0	0	0	0	0	0	0	0	0	0	0	0	0	0	0	0	0	0	0	0	0	0	0	0	0	0	0	0	0	0	0
Feature1918	0	0	0	37	0	0	0	0	0	0	0	0	0	72	0	0	0	0	0	0	0	0	0	0	0	0	0	0	0	0	0	0	0	0	0	0	0	0	0	0	0	0	0	0	0	0	0	0	0
Feature1919	0	0	0	0	0	0	0	0	0	0	0	0	0	0	0	0	25	0	0	0	0	0	0	0	0	0	0	0	0	0	0	0	0	0	0	0	0	0	0	0	0	0	0	0	0	0	0	0	0
Feature1920	0	0	0	0	0	0	0	0	0	0	0	0	0	0	0	0	0	0	0	0	0	64	0	0	0	0	0	0	0	0	0	0	0	0	0	0	0	0	19	0	0	0	0	0	0	0	0	0	0
Feature1921	0	0	0	0	0	0	0	0	0	0	0	0	0	0	0	0	0	0	0	0	0	109	0	0	0	0	0	0	0	0	0	0	0	0	0	0	0	0	0	0	0	0	0	0	0	0	0	0	0
Feature1922	0	0	0	0	0	0	0	0	0	0	0	0	0	0	0	0	0	0	0	0	0	0	109	0	0	0	0	0	0	0	0	0	0	0	0	0	0	0	0	0	0	0	0	0	0	0	0	0	0
Feature1923	0	0	0	0	0	0	0	0	0	0	0	0	0	0	0	0	0	0	0	0	0	0	18	0	0	0	0	0	0	0	0	0	0	0	0	0	0	0	0	0	0	0	0	0	0	63	13	0	0
Feature1924	0	0	0	0	0	0	0	0	0	0	0	0	0	0	0	0	0	0	0	0	0	0	0	0	0	109	0	0	0	0	0	0	0	0	0	0	0	0	0	0	0	0	0	0	0	0	0	0	0
Feature1925	0	0	109	0	0	0	0	0	0	0	0	0	0	0	0	0	0	0	0	0	0	0	0	0	0	0	0	0	0	0	0	0	0	0	0	0	0	0	0	0	0	0	0	0	0	0	0	0	0
Feature1926	0	0	0	0	0	0	0	0	0	0	0	0	0	0	0	0	0	0	0	0	0	0	0	0	0	0	0	0	0	0	0	0	0	0	0	0	0	0	0	0	23	0	0	0	0	0	0	0	0
Feature1927	0	0	0	0	0	0	0	0	0	0	0	0	0	0	0	0	0	0	0	0	0	0	0	0	0	0	0	0	0	0	0	0	0	0	0	0	0	0	0	0	0	0	0	0	0	0	0	0	0
Feature1928	0	0	0	0	0	0	0	83	0	0	0	0	0	0	0	0	0	0	0	0	0	0	0	0	0	0	0	0	0	0	0	0	0	0	0	0	26	0	0	0	0	0	0	0	0	0	0	0	0
Feature1929	0	0	0	0	0	0	0	0	0	0	0	0	0	0	0	0	0	0	0	0	0	0	0	0	0	0	0	0	0	0	0	0	0	0	0	0	0	0	0	0	0	0	88	0	0	0	21	0	0
Feature1930	0	0	0	0	0	0	0	0	0	0	0	0	0	0	0	0	0	0	0	0	0	0	0	0	0	0	0	0	0	0	0	0	0	0	0	0	0	0	0	0	0	0	0	0	0	0	0	0	0
Feature1931	0	0	0	0	0	0	0	0	0	0	0	0	0	0	0	0	0	0	0	0	0	0	0	0	0	0	0	0	0	0	0	0	0	0	0	0	0	0	0	0	0	0	0	0	0	0	0	0	0
Feature1932	0	0	0	0	0	0	0	0	0	0	0	0	0	0	0	0	0	0	0	0	0	0	0	0	0	0	0	0	0	0	0	0	0	0	0	109	0	0	0	0	0	0	0	0	0	0	0	0	0
Feature1933	108	0	0	0	0	0	0	0	0	0	0	0	0	0	0	0	0	0	0	0	0	0	0	0	0	0	0	0	0	0	0	0	0	0	0	0	0	0	0	0	0	0	0	0	0	0	0	0	0
Feature1934	0	0	0	0	0	0	0	0	0	32	0	0	0	0	0	0	0	0	0	0	12	0	0	0	48	0	0	0	0	0	0	16	0	0	0	0	0	0	0	0	0	0	0	0	0	0	0	0	0
Feature1935	0	0	0	0	0	0	0	0	0	0	0	0	52	0	0	0	0	0	0	0	0	0	0	0	0	0	0	0	0	0	0	0	0	0	0	0	0	0	0	0	0	0	0	0	0	0	0	0	0
Feature1936	0	0	0	0	0	0	0	0	0	0	0	0	0	0	0	108	0	0	0	0	0	0	0	0	0	0	0	0	0	0	0	0	0	0	0	0	0	0	0	0	0	0	0	0	0	0	0	0	0
Feature1937	0	0	0	0	0	0	0	0	0	0	0	0	0	0	0	0	0	0	0	0	0	0	0	0	0	0	7	0	0	20	0	0	5	0	0	0	6	47	0	0	0	0	0	0	0	0	0	0	0
Feature1938	0	0	0	0	0	0	0	0	0	0	0	0	0	0	0	0	0	0	0	0	0	0	0	0	0	0	0	0	0	0	0	0	0	0	0	0	0	0	0	0	18	0	0	0	0	0	0	0	0
Feature1939	0	0	0	0	0	0	41	0	0	0	0	0	0	0	0	0	0	0	0	0	0	0	0	0	0	0	0	0	0	0	0	0	0	0	0	0	0	0	0	0	0	0	0	0	0	0	0	0	0
Feature1940	0	0	0	0	0	0	0	0	0	0	0	0	0	0	0	0	0	0	0	0	0	0	0	0	0	0	0	84	0	0	0	0	0	0	0	0	0	0	0	0	0	24	0	0	0	0	0	0	0
Feature1941	0	0	0	0	0	0	0	0	0	0	0	0	0	0	0	0	0	0	0	0	0	0	0	0	0	0	0	0	0	0	0	0	0	0	0	0	108	0	0	0	0	0	0	0	0	0	0	0	0
Feature1942	0	0	0	0	0	0	0	0	0	0	0	23	0	0	0	0	0	0	0	0	0	0	0	0	0	0	0	0	0	0	0	0	0	0	0	0	0	0	0	0	0	0	0	0	0	0	0	0	49
Feature1943	0	0	0	0	0	0	0	0	4	0	0	0	0	0	20	0	0	0	0	0	0	0	0	0	0	0	0	0	0	0	0	0	0	0	0	0	0	0	0	0	0	0	0	0	0	0	0	0	0
Feature1944	0	0	0	0	0	0	0	0	0	0	0	0	0	0	0	0	0	0	24	0	0	0	0	0	0	0	0	19	0	0	0	0	0	0	0	0	0	0	0	0	0	0	0	0	0	0	0	0	0
Feature1945	0	0	0	0	0	0	0	0	0	0	0	0	0	0	0	0	0	0	0	0	0	0	0	0	0	0	0	0	0	0	0	0	0	0	0	0	0	0	0	0	0	0	0	0	0	0	0	0	107
Feature1946	0	0	0	0	0	0	0	0	0	0	0	0	0	0	0	0	0	0	0	0	0	0	0	0	0	0	0	0	0	0	0	0	0	0	12	0	0	0	0	0	0	0	0	0	0	0	0	0	0
Feature1947	0	0	0	0	0	0	0	0	0	0	0	0	0	0	0	0	0	0	0	0	0	0	0	0	0	0	0	0	0	0	0	0	0	0	0	66	0	0	0	0	0	0	0	0	0	0	0	0	0
Feature1948	0	0	0	0	0	0	0	0	0	0	0	0	0	0	0	0	0	0	0	0	0	0	0	0	0	0	0	0	0	0	0	0	0	0	0	0	0	0	0	0	0	0	0	0	0	84	0	0	0
Feature1949	0	0	0	0	0	0	0	12	0	0	0	0	0	0	0	0	0	0	0	0	0	0	0	0	0	0	0	95	0	0	0	0	0	0	0	0	0	0	0	0	0	0	0	0	0	0	0	0	0
Feature1950	0	0	0	0	0	0	0	0	0	0	0	0	0	0	0	0	0	0	0	0	0	0	0	0	0	0	0	0	0	0	0	0	0	0	0	0	0	38	0	0	0	0	0	0	0	0	0	0	0
Feature1951	0	0	0	0	0	0	0	0	0	0	0	0	0	0	0	0	0	0	0	0	0	0	0	0	0	0	0	0	0	0	0	0	0	0	0	0	0	0	0	0	0	0	0	0	0	0	0	0	0
Feature1952	0	0	0	0	0	0	0	0	0	0	0	0	0	0	0	0	0	0	0	0	0	0	0	0	0	0	0	0	0	0	0	0	0	0	0	0	0	0	0	0	0	0	0	0	0	0	0	0	0
Feature1953	0	0	0	0	0	0	0	0	0	0	0	0	0	0	0	0	0	0	0	0	0	0	0	0	0	0	0	0	0	0	0	0	0	0	0	0	0	0	0	0	0	0	0	0	0	0	0	0	0
Feature1954	4	2	0	0	0	9	0	0	3	4	0	0	0	0	0	0	0	0	0	0	0	8	6	0	4	0	0	0	0	0	17	0	9	0	0	0	5	25	0	10	0	0	0	0	0	0	0	0	0
Feature1955	0	0	0	0	0	0	0	0	0	23	0	0	0	0	0	0	0	0	0	0	0	0	0	14	0	0	0	0	0	0	0	0	0	0	0	0	0	0	0	0	0	0	0	0	0	0	0	0	0
Feature1956	0	0	0	0	0	0	0	0	0	0	0	0	0	0	0	0	0	0	0	0	34	0	0	0	0	0	0	0	0	0	0	0	0	0	0	0	0	0	0	0	0	21	0	0	0	0	0	0	0
Feature1957	0	0	0	0	0	0	0	0	0	0	0	0	0	0	0	0	0	0	0	0	17	0	0	0	0	0	0	0	0	0	0	0	0	0	0	0	0	0	0	0	0	0	0	0	0	25	0	0	0
Feature1958	0	0	0	0	0	0	0	0	0	0	0	0	0	0	0	0	0	0	0	0	0	26	0	0	0	0	0	0	0	0	0	0	0	6	0	0	0	0	13	0	0	40	0	0	0	10	0	0	0
Feature1959	0	0	0	0	0	0	0	0	0	0	0	0	0	0	0	0	0	0	0	0	0	0	0	17	0	0	0	0	0	0	0	0	0	0	0	0	0	0	0	0	0	0	0	0	0	0	0	0	0
Feature1960	0	0	0	0	0	0	0	0	0	0	0	0	0	0	0	0	0	0	0	0	0	0	0	62	0	0	44	0	0	0	0	0	0	0	0	0	0	0	0	0	0	0	0	0	0	0	0	0	0
Feature1961	0	0	0	0	0	0	0	0	0	0	0	0	0	0	0	0	0	0	0	0	0	0	0	0	0	0	0	0	0	0	0	0	0	0	0	0	0	0	0	0	0	0	0	0	0	0	0	0	0
Feature1962	0	0	0	0	0	0	0	0	0	0	0	0	0	0	0	0	0	0	0	0	0	0	0	0	0	0	0	0	0	0	0	0	38	0	0	0	0	0	0	0	0	0	0	0	0	0	0	0	0
Feature1963	0	0	0	0	0	0	0	0	0	0	0	0	0	0	0	0	0	0	0	0	0	0	0	0	0	0	0	0	0	0	0	0	0	0	0	0	0	106	0	0	0	0	0	0	0	0	0	0	0
Feature1964	0	0	0	0	0	0	0	0	0	0	0	0	0	0	0	0	0	0	0	0	0	0	0	0	0	0	0	0	0	0	0	0	0	0	0	0	0	0	0	106	0	0	0	0	0	0	0	0	0
Feature1965	0	0	0	0	0	0	0	0	0	0	0	0	0	0	0	0	0	0	0	0	0	0	0	0	0	0	0	0	0	0	0	0	0	0	73	0	0	0	0	5	0	0	0	17	0	0	0	0	0
Feature1966	0	0	0	0	0	0	0	0	0	0	0	0	0	0	0	0	0	0	0	0	0	0	0	0	0	0	0	0	0	0	0	0	0	0	0	0	0	0	0	55	0	0	0	0	0	0	0	0	0
Feature1967	0	0	0	0	0	0	0	0	0	0	0	0	0	0	0	0	0	0	0	0	0	0	0	0	0	0	0	0	0	0	22	30	54	0	0	0	0	0	0	0	0	0	0	0	0	0	0	0	0
Feature1968	0	0	0	0	0	0	0	0	0	0	0	0	36	0	0	0	0	0	0	0	0	0	0	0	0	0	0	0	0	0	0	0	0	0	0	0	36	33	0	0	0	0	0	0	0	0	0	0	0
Feature1969	0	0	0	0	0	0	0	0	0	0	0	0	0	0	0	0	68	0	0	0	0	0	0	0	0	0	0	0	0	0	0	0	0	0	0	0	0	0	0	0	0	0	0	0	0	0	0	0	24
Feature1970	0	0	0	0	0	0	0	0	0	0	0	0	0	0	0	0	54	0	0	0	0	0	0	0	0	0	0	0	0	0	0	0	0	0	51	0	0	0	0	0	0	0	0	0	0	0	0	0	0
Feature1971	0	0	0	0	0	0	0	0	0	0	0	0	0	0	0	0	0	0	0	0	0	0	0	0	0	25	0	0	80	0	0	0	0	0	0	0	0	0	0	0	0	0	0	0	0	0	0	0	0
Feature1972	0	0	0	0	0	0	0	0	0	0	0	0	0	0	0	0	0	0	0	0	0	0	0	0	0	0	0	0	0	0	0	0	0	0	0	0	0	0	0	0	0	0	0	40	0	0	0	0	0
Feature1973	0	0	0	0	0	0	0	0	0	0	0	0	0	0	0	0	0	0	0	0	0	0	0	0	0	0	0	0	0	0	0	0	0	0	0	0	0	0	0	0	0	0	0	0	0	0	0	0	0
Feature1974	0	0	0	0	0	0	0	0	0	0	0	0	0	0	0	0	0	0	0	0	0	0	0	0	0	0	0	0	0	0	0	0	0	0	0	0	52	0	0	0	0	0	0	0	0	0	0	0	0
Feature1975	0	0	0	0	105	0	0	0	0	0	0	0	0	0	0	0	0	0	0	0	0	0	0	0	0	0	0	0	0	0	0	0	0	0	0	0	0	0	0	0	0	0	0	0	0	0	0	0	0
Feature1976	0	0	0	0	0	0	0	0	33	0	0	0	0	0	0	0	0	0	0	0	0	0	0	0	0	0	0	17	0	0	0	0	0	0	0	0	0	0	0	0	34	0	0	0	0	0	21	0	0
Feature1977	0	0	0	0	0	0	0	0	0	0	0	0	0	0	0	0	0	0	0	0	0	0	0	0	0	0	0	0	0	0	0	0	0	0	0	0	0	0	0	105	0	0	0	0	0	0	0	0	0
Feature1978	0	0	0	0	0	0	0	0	0	0	0	0	0	0	0	0	0	0	0	0	0	0	0	0	0	0	0	0	0	0	0	0	0	0	0	0	0	0	0	22	0	0	0	0	0	0	0	0	0
Feature1979	0	0	0	0	0	0	0	0	0	0	0	0	0	0	0	0	0	0	0	0	0	0	0	0	0	0	0	0	0	0	0	0	0	0	0	0	0	0	0	0	0	14	0	0	0	0	0	0	0
Feature1980	0	0	0	0	0	0	0	0	0	0	0	0	0	0	0	0	0	0	0	0	0	0	0	0	0	0	0	0	0	105	0	0	0	0	0	0	0	0	0	0	0	0	0	0	0	0	0	0	0
Feature1981	0	0	0	0	0	0	0	0	0	0	0	0	0	0	0	0	0	0	0	0	0	0	0	0	0	0	0	0	0	0	0	0	0	0	0	0	0	0	0	0	0	0	0	0	0	0	0	0	0
Feature1982	0	0	0	0	0	0	0	0	0	0	0	0	0	0	0	0	0	0	0	0	0	0	0	0	0	0	0	0	0	0	0	0	105	0	0	0	0	0	0	0	0	0	0	0	0	0	0	0	0
Feature1983	0	0	0	0	0	0	0	0	0	0	0	0	0	0	56	0	0	0	0	0	0	0	0	0	0	0	0	0	0	0	0	0	0	0	0	0	0	0	0	0	0	0	0	0	0	0	0	0	0
Feature1984	0	2	49	0	0	0	0	4	0	0	0	0	0	0	0	0	0	0	0	0	0	0	0	0	0	0	0	0	36	0	0	0	0	0	0	0	0	0	0	0	0	0	0	0	0	0	0	0	0
Feature1985	0	0	0	0	0	0	0	0	0	0	0	0	0	0	0	0	0	0	0	0	0	70	0	0	0	0	0	0	0	0	0	0	0	0	0	0	0	0	34	0	0	0	0	0	0	0	0	0	0
Feature1986	0	0	0	0	0	0	0	0	0	0	0	0	0	0	0	0	0	0	0	0	0	0	0	43	0	0	0	0	0	0	0	0	0	0	0	0	0	0	0	0	0	0	0	0	0	0	0	0	0
Feature1987	0	0	0	0	0	0	0	0	0	0	0	0	0	0	0	0	0	0	0	0	0	0	0	0	0	0	21	0	0	0	0	10	0	0	0	0	0	0	0	0	0	0	0	0	0	0	25	0	0
Feature1988	0	0	0	0	0	0	0	0	0	0	0	0	0	0	0	0	0	0	0	0	0	0	0	0	0	0	0	0	0	0	0	0	0	0	0	0	0	0	0	0	0	0	0	0	0	0	0	0	104
Feature1989	0	0	0	0	0	0	0	0	0	0	0	0	0	0	0	0	0	0	0	0	0	0	0	0	0	0	0	0	0	0	0	0	0	0	0	0	0	27	0	0	0	0	0	0	0	0	0	0	0
Feature1990	0	0	19	0	0	0	0	0	0	0	0	0	0	0	0	0	0	0	0	0	0	0	0	0	0	0	0	0	0	0	0	0	0	0	0	0	0	0	0	0	0	0	0	0	0	60	0	0	0
Feature1991	0	0	0	0	0	0	0	0	0	0	0	0	0	0	0	0	0	0	0	0	0	0	0	0	0	0	0	0	0	0	0	0	0	0	0	0	0	0	0	104	0	0	0	0	0	0	0	0	0
Feature1992	0	0	0	0	0	0	0	0	0	0	0	0	0	0	0	0	0	0	0	0	0	0	0	0	0	0	0	0	0	0	0	0	0	0	0	0	0	0	0	58	0	0	0	0	0	0	0	0	0
Feature1993	0	0	0	0	0	0	0	0	0	0	0	0	0	0	0	0	0	0	0	0	0	0	0	0	0	0	0	0	0	0	0	0	0	0	0	0	0	0	0	0	0	0	0	0	104	0	0	0	0
Feature1994	0	0	0	0	0	0	0	0	0	0	0	0	0	0	0	0	0	0	0	0	0	0	0	0	0	0	0	0	0	0	0	0	0	0	0	0	0	0	0	0	0	0	0	0	0	104	0	0	0
Feature1995	0	0	0	0	0	0	0	0	0	0	0	0	0	0	0	0	0	0	0	0	0	0	0	0	0	0	0	0	0	0	0	0	0	0	0	0	0	0	0	0	0	0	0	0	0	0	0	0	0
Feature1996	0	0	0	0	0	0	0	0	0	0	0	0	0	0	0	0	0	0	0	0	0	0	0	0	0	0	0	0	0	0	0	0	0	0	0	0	0	0	0	0	0	0	0	0	0	0	0	0	0
Feature1997	0	0	0	0	0	0	0	0	0	0	0	0	0	0	0	0	0	0	0	0	0	0	0	0	0	0	0	0	0	0	0	0	0	0	0	0	0	0	0	0	0	0	0	0	0	0	0	0	0
Feature1998	0	0	0	0	0	0	0	0	0	0	0	0	0	0	0	0	0	0	0	0	0	0	0	0	0	0	0	0	0	0	0	104	0	0	0	0	0	0	0	0	0	0	0	0	0	0	0	0	0
[truncated: 13,969 more rows]
[truncated: 31 more columns]

## Sheet: Supplementary Table 3
Supplementary Table 3. Heat-map analysis for the 77 discriminatory genera of bacteria.
Taxonomy	p_value	q_value	regulation
g__Erysipelotrichaceae_UCG-003	0	0	up
g__Candidatus_Hepatoplasma	0	0	up
g__Candidatus_Bacilloplasma	0.0001	0.0106	up
g__ZOR0006	0.0001	0.0106	up
g__Paramuribaculum	0.0001	0.0106	down
g__Peptococcus	0.0002	0.0151	up
g__Ralstonia	0.0002	0.0151	up
g__Pediococcus	0.0006	0.0397	down
g__Tyzzerella_3	0.001	0.0463	up
g__Ruminococcaceae_NK4A214_group	0.0012	0.0463	up
g__Muribaculum	0.0012	0.0463	down
g__Coprococcus_1	0.0013	0.0463	up
g__Holdemania	0.0013	0.0463	up
g__Fermentimonas	0.0014	0.0463	down
g__Marinilabiliaceae_unclassified	0.0014	0.0463	down
g__Fodinicurvataceae_unclassified	0.0014	0.0463	down
g__Snodgrassella	0.0018	0.0529	up
g__Roseimarinus	0.0018	0.0529	up
g__Ruminococcaceae_UCG-003	0.0022	0.0613	up
g__Lachnospiraceae_UCG-010	0.0027	0.0714	up
g__Butyricimonas	0.0033	0.0831	up
g__Family_XIII_UCG-001	0.0038	0.0914	up
g__Christensenellaceae_R-7_group	0.0044	0.1012	up
g__Actinomyces	0.0051	0.1124	down
g__Alistipes	0.0054	0.1143	up
g__Veillonella	0.0057	0.116	down
g__Rikenellaceae_RC9_gut_group	0.0063	0.1234	down
g__Phascolarctobacterium	0.0081	0.153	up
g__Dorea	0.0084	0.1532	up
g__Lachnospiraceae_FCS020_group	0.0097	0.1618	up
g__Abiotrophia	0.0104	0.1618	down
g__Corynebacterium	0.0104	0.1618	down
g__Luteimonas	0.0104	0.1618	down
g__Oceanobacillus	0.0104	0.1618	down
g__Ruminococcaceae_UCG-002	0.0123	0.1787	up
g__Bacilli_unclassified	0.0125	0.1787	down
g__Shewanella	0.0125	0.1787	up
g__Halomonas	0.0137	0.1833	down
g__GCA-900066575	0.014	0.1833	up
g__Stenotrophomonas	0.0142	0.1833	down
g__Bacteroidetes_unclassified	0.0144	0.1833	up
g__Eubacterium]_eligens_group	0.0146	0.1833	down
g__Megasphaera	0.0149	0.1833	down
g__Ruminococcaceae_UCG-014	0.0154	0.1852	up
g__Sutterella	0.0172	0.2022	up
g__Enterococcus	0.0183	0.2104	down
g__Clostridioides	0.0202	0.2168	down
g__Merdimonas	0.0202	0.2168	down
g__Halocella	0.0202	0.2168	down
g__Agathobacter	0.0208	0.2168	down
g__Coprobacter	0.0209	0.2168	down
g__Aeromonas	0.0235	0.2267	up
g__Gilliamella	0.0235	0.2267	up
g__Sporolactobacillus	0.0235	0.2267	up
g__Odoribacter	0.0237	0.2267	up
g__Lachnospiraceae_UCG-004	0.024	0.2267	down
g__Acidaminococcus	0.0246	0.2283	down
g__Brevundimonas	0.0284	0.2539	up
g__Corynebacterium_1	0.0284	0.2539	up
g__Eubacterium]_ventriosum_group	0.0288	0.2539	up
g__Intestinibacter	0.0313	0.2678	down
g__Chloroplast_unclassified	0.0319	0.2678	up
g__Eubacterium]_coprostanoligenes_group	0.0322	0.2678	up
g__Lachnospiraceae_NK4A136_group	0.0328	0.2678	down
g__Tyzzerella_4	0.0329	0.2678	up
g__Olsenella	0.0342	0.2741	up
g__Peptostreptococcus	0.0389	0.3005	down
g__Thiopseudomonas	0.0389	0.3005	down
g__Weissella	0.0392	0.3005	down
g__Butyricicoccus	0.0422	0.3153	up
g__Eubacterium]_hallii_group	0.0426	0.3153	up
g__Shuttleworthia	0.0434	0.3153	down
g__Undibacterium	0.0441	0.3153	up
g__Hydrogenophaga	0.0441	0.3153	up
g__Gemella	0.0454	0.3202	down
g__Anaerostipes	0.0466	0.3244	down
g__Proteus	0.0497	0.3398	down

## Sheet: Supplementary Table 4
Supplementary Table 4. LC-MS-based metabolite abundance data for HC and LC group.
Subject ID	HC_10	HC_12	HC_14	HC_17	HC_19	HC_21	HC_23	HC_25	HC_28	HC_30	HC_32	HC_34	HC_36	HC_39	HC_41	HC_43	HC_45	HC_47	HC_50	HC_52	HC_54	HC_56	HC_6	HC_61	HC_63	HC_65	HC_67	HC_69	HC_8	LC_11	LC_13	LC_16	LC_18	LC_20	LC_22	LC_24	LC_33	LC_35	LC_38	LC_40	LC_42	LC_44	LC_46	LC_49	LC_5	LC_51	LC_53	LC_55	LC_57
Labels	HC	HC	HC	HC	HC	HC	HC	HC	HC	HC	HC	HC	HC	HC	HC	HC	HC	HC	HC	HC	HC	HC	HC	HC	HC	HC	HC	HC	HC	LC	LC	LC	LC	LC	LC	LC	LC	LC	LC	LC	LC	LC	LC	LC	LC	LC	LC	LC	LC
Valeric acid	1397.91	1451.04	1789.42	1147.8	1910.95	1573.02	1609.65	1718.56	1623.74	2080.28	1840.63	1263.04	1371.39	1327.62	601.077	2154.09	1302.69	1280.68	1776.39	1064.54	1020.96	1151.35	1474.38	1397.47	1118.21	1264.14	1737.23	1365.27	1349.9	638.392	1761.59	1725.55	1729.42	2244.87	979.724	1978.8	1094.92	2847.24	1568.02	1123.67	954.361	1471.25	1052.39	1672.03	1357.83	1287.91	1503.7	1076.43	933.341
Acrolein	456.212	776.795	845.588	418.1	513.014	341.969	483.633	533.984	444.806	590.095	467.612	567.132	746.618	618.487	565.385	623.689	593.019	487.626	470.343	506.026	630.945	514.975	813.272	524.922	474.573	565.569	900.641	356.145	820.863	1638.52	824.626	1192.57	1361.51	450.802	957.116	1611.41	1168.35	3028.02	980.132	1014.69	789.845	790.576	888.894	2198.39	660.04	531.537	1276.93	750.061	1155.28
HemiBMP 54:11; HemiBMP(16:3/16:3/22:5)	11252	8704.07	10335.9	10146.4	11653.5	11238.5	6284.71	11038.9	11528.2	11041.9	13144	11312.5	10607.6	9241.77	9040.97	10150.6	8881.95	11842	9364.59	11126.8	6626.35	10590.8	11507.9	9770.51	8322.49	10310.1	8141.01	8591.31	11253.9	4707.29	9901.8	5566.6	8969.28	8273.87	11105.2	8768.28	7562.73	11074	8180.63	5392.01	11189.6	6644.28	6725.61	4856.09	5753.42	7043.89	7763.34	7917.02	7642.41
.gamma.-Dodecalactone	1538.76	1165.11	1237.66	1216.53	1246.6	1553.8	2127.75	1888.73	1761.84	1159.86	947.76	1424.57	1679.07	1578.89	1366.92	1428.74	708.634	1476.28	855.936	1407.29	2082.64	1342.09	2755.24	1589.1	4251.94	1706.56	1921.62	2969.54	1919.06	3116.29	3361.78	1623.35	2387.2	1883.34	940.089	1519.44	1118.71	945.553	1749.13	1571.08	1328.58	1826.68	1979.95	1711.32	3212.13	1377	1314.81	1086.39	1617.8
Acetone	17317.3	13983	21535.8	12889.1	21657.3	22818.6	21960.6	22475.9	28264.4	32735.3	15144.1	20712.9	19045	22683.7	17529.5	30631.5	16413.8	23144.1	52501.2	21700	15216.3	14413.8	12223.8	22753.6	18986.6	23571.3	29285.2	12623.3	19083.4	12919.2	25500.1	37771.6	12624	40968.2	13724.9	42335	13011.6	33795.1	45755.3	65648.9	28011.5	30704.1	13199.9	19844.7	18963.1	34236.1	20271.2	28280.8	13943
Methyloxirane	8562.27	32889.1	9661.87	9622.63	11337.9	12018.4	10523.8	15381.3	10337.3	15421.6	10348.3	9394.38	11694.5	11789.6	14112	14860.8	8848.21	11000.6	19977	9890.44	8197.52	13177.4	5748.66	14215.1	7798.59	15166.9	21963.9	6292.82	11850.5	8051.63	13247.8	17937.3	6171.72	18226.9	6826.61	24144.5	8060.58	17944.8	22178.5	25414.4	13876.7	15675.9	5836.21	11545.8	8028.61	11938	11135.1	13046.5	7772.54
AcylGlcADG 54:12; AcylGlcADG(18:4/18:4/18:4)	9174.24	7469.53	7939.57	8151.38	10234.8	9318.96	6279	9443.27	9292.75	9653.35	10842	9773.85	8530.06	8311.24	7632.62	8642.64	7821.27	8984.63	8143.14	9245.42	6298.63	8215.2	8727.18	8158.44	6883.17	8227.89	7374.17	7452.3	9527.27	4884.76	7030.72	6922.55	5951.26	6852.92	9465.31	7082.64	6402.98	9125.74	6076.79	5250.6	8337.59	5669.11	4721.99	5170.15	4100.03	5920.39	6989.89	6853.78	6090.17
Glycolaldehyde	2812.18	4844.28	3873.81	4774.91	3458.77	5345.59	1420.01	3244.27	3822.97	2907.92	1525.68	4448.18	3527.19	3427.12	1605.94	3173.14	3074.69	4716.29	3077.4	3239.38	2908.69	2942.63	2742.53	4256.41	2120.72	1619.49	3003.01	2371.33	3488.94	2708.25	3255.7	3925.09	2934.92	1462.2	5389.42	2552.98	3567.5	3884.17	1586.5	2875.57	3127.84	2969.6	2128.85	5970.89	1462.67	2571.3	3498.86	2338.34	3652.46
HemiBMP 58:14; HemiBMP(18:4/18:4/22:6)	2717.32	2523.15	2427.9	2478.28	2887.95	2717.98	1684.08	2640.52	2749.87	2908.83	3315.96	2977.49	2681.31	2264.91	2585.97	2355.05	2336.51	2583.5	2460.96	3024.04	2060.01	2636.64	2889.03	2386.32	2287.09	2803.33	2240.83	2120.94	2746.51	1908.53	2578.55	2357.77	2310.65	2235.27	3044.39	2292.34	2368.77	2518.7	2231.03	1895.18	2731.57	2132.83	1606.57	1874.08	1816.96	2192.13	2781.73	2373.68	2030.77
Benzyl alcohol	127172	23779.1	2337.42	426.785	30322	144720	40674.4	149782	196448	48943	41856.3	2227.43	140655	163398	15332.5	52887.2	41639.9	38809.7	224171	40815.6	4088.78	339099	2889.25	57930.4	207380	242980	79190.9	21955.8	4804.14	94930.2	68965.2	21895.7	42661.6	34190.1	70586.4	706.332	2902.51	60808.9	183196	25784.1	1797.46	155398	44045.9	3166.82	206892	1925.44	318942	68159.4	13138.2
Catechol	21978.5	6947.6	2971.24	5047.75	2727.31	9611.09	46023.7	1326.56	21421.1	3832.79	12860.8	2840.33	10685.9	12787	9827.05	10048	22290.5	7713.42	8398.74	4662.15	4670.23	37166.7	14621.7	13630.9	4561.58	13735.3	2316.48	5979.16	6959.78	5012.17	1107.02	5254.84	1723.32	2705.32	6058.03	830.766	1204.78	419.86	4537.21	3703.5	2711.51	3631.13	2555.22	2434.38	3118.93	14759.4	32487.2	688.595	2828.23
.omega.-3 Arachidonic acid methyl ester	4765.23	7247	6975.15	10720.6	3541.64	4081.52	2982.63	2612.07	2249.88	1287.19	1241.75	1643.16	3637.78	3576.38	4856.73	3954.46	4331.85	3165.05	7024.61	4021.16	5508.97	6605.04	9813.8	2716.07	2484.86	4800.79	4435.19	4191.83	5417.56	9907.18	6166.63	5993.42	23577.7	7174.1	20037.2	3991.17	3875.79	6870.63	5799.52	9002.03	11380.4	4725.9	7109.39	19626.8	5606.71	6575.71	12562.3	3094.98	17301.1
L-Proline	769.724	442.531	602.67	434.653	602.221	477.888	413.742	663.612	443.427	555.245	578.073	802.623	434.514	829.506	675.481	487.355	581.867	497.844	660.389	662.654	1156.72	382.473	916.027	604.267	637.688	442.389	458.251	489.753	1493.85	888.821	1042.25	1107.57	740.015	605.568	1088.39	664.005	756.336	1716.14	796.92	558.65	774.454	947.62	946.427	678.028	744.476	504.092	1080.58	449.971	616.945
3-Oxopentanoic acid	8692.74	8175.05	7915.68	7107.86	10185.2	11239.6	9706.98	8590.69	8206.71	11244.5	10565.6	9304.56	9167.04	9049.62	10222.9	13101.3	9159.1	7918.52	9566.45	8315.61	9660.55	8089.58	10838.2	7876.77	7092.17	9058.48	13163.1	6491.01	8191.78	7350.71	8876.5	11694.3	10015.5	10427	6900.62	12661.6	7480.66	14864.3	12903.3	8165.05	6580.02	10950.2	9084.73	8772.38	9966.03	9148.03	7012.08	7306.43	5511.97
L-Norvaline	22575.7	14841.4	16230.5	15810	18476.9	15843	17536	16536.8	14128.8	16730.1	17772.8	16244.7	14525.1	16673.6	17549.1	16711.9	14020.4	16250.3	16457	15765.7	17155.9	14169.9	17393.7	16519.1	15444.9	15217.3	13309.5	17969.2	19004.2	14254.1	14851.7	17757.9	14846.1	16177.6	11339.8	16974.5	16138	17639.5	17997.2	13724.3	17468.1	17121.1	12423.4	17164.8	13791.1	13235.2	19167.2	14668.4	14526.4
5-Aminopentanoic acid	5183.84	6418.5	5240.89	3589.51	6841.89	6406.11	6574.53	4049.85	4879.19	5524.39	5456.78	5230.13	5101.4	5096.73	4977.77	4547.86	4978.66	4817.49	6399.28	4976.86	6035.14	4603.18	4645.42	3705.6	5008.2	6164.25	4961.99	5434.78	5949.04	4098.29	4761.49	4451.91	4455.95	7368.2	4595.18	4856.31	3798.81	4631.83	7453.68	3984.46	3643.71	4555.61	3675.18	4188.73	4638.79	3511.86	9117.73	3215.47	3027.87
(3.beta.)-Allopregnanolone sulfate	2514.77	2558.01	1613.44	900.363	1035.82	992.769	1339.49	22550.1	956.578	41289.4	1107	970.656	1164.43	1638.4	1725.59	876.735	4040.49	1022.21	1224.14	3100.37	2871.74	1837.46	3854.87	1144.4	11030.3	1034.93	839.395	1120.85	1592.7	1353.76	1247.01	1310.37	986.814	1264.68	1599.6	1317.63	808.762	878.165	865.479	2428.27	1394.65	2324.81	1203.83	1755.14	3056.57	1277.62	1243.06	940.746	1824.25
2-Hydroxy-2-methylbutyric acid	63461.3	53714	61252.4	65600.7	73651.8	65835.6	54527.1	47244.6	44763.8	49051.2	92609.1	52328.8	56232.1	56453.6	61721.9	85743.4	67699.8	32024.8	104349	69994	65837.4	46878.8	98033.2	35356.4	82994.7	47630.6	68371.6	58964.6	99291.1	52893.4	70932.2	92877	80134	238396	48553.7	94035.4	32516.4	497729	109337	57621.6	58881	72250.3	50816	45430.1	113479	81307.2	46683.2	26747	34283.6
(3beta,5alpha,6beta,7alpha,22E,24R)-Ergosta-8,22-diene-3,5,6,7-tetrol	42868.2	38605.4	35079.6	51966.4	47449.3	38249.8	54890.7	20515	28591.1	21720.6	49335.7	39703.8	26656.7	33609.3	41415.7	26667.5	56210.6	46872.6	21674	37992.4	66762.7	54420.9	51598.8	26411.9	29440.6	34459.5	97366.8	49288	44904.1	54221.2	69730.2	62782.8	53214.8	61351.7	28740.6	38808.9	18349.4	50574.1	41799.3	29965.6	28725.5	80462.5	61626.9	30666.9	296027	29685.1	169770	24594.5	38762.2
HemiBMP 66:15; HemiBMP(22:5/22:5/22:5)	6817.5	5396.07	5710.17	5935.59	7848.54	7088.96	4519.76	7242.96	6909.82	7706.37	8470.2	6833.29	6555.53	5636.71	5398.53	6018.95	5633.06	6636.56	6025.48	7439.18	4334.34	6195.96	7705.87	6522.49	5264.01	6550.2	5274.44	5441.02	6814.44	3394.06	3624.16	3245.75	2805.45	5071.64	7219.5	5277.39	4987.23	7749.75	4881.9	5008.23	6664.58	3943.31	4230.72	3929.94	2845.16	4578.76	5524.42	4899.48	5197.65
L-Threonine	859.091	907.051	1410.98	962.385	1382.2	1133.81	1193.27	905.395	1227.85	1120.41	1033	923.492	961.9	1173.08	1189.16	1729.06	1704.12	987.486	801.807	1431.48	1949.78	1043.3	1071.17	1236.09	761.846	896.586	1619.95	1994.55	1982.63	1305.81	1673.34	1524.49	1359.62	1492.1	2041.84	1485.76	1316.06	1575.58	1363.19	827.793	1038.09	1613.08	1454.07	1645.32	1445.14	1334.61	2099.77	1413.28	1444.4
(3S,4S,6R,7S)-1,10-Bisaboladiene-3,4-diol	2599.4	2910.59	2096.22	3457.57	1223.45	2605.13	3658.66	2979.86	2886.49	3261.38	3237.68	1882.36	2246.52	2541.21	2204.96	3542.84	6227.73	2833.95	4984.12	5351.82	3520.28	2455.57	3014.83	4321.21	3651.12	1968.85	3361.47	4406.67	3001.38	9921.74	3422.4	5181.06	4735.5	3143.45	2700.51	2576.79	5234.31	2660.13	3213.76	3636.71	3241.81	3526.93	6365.82	3218.06	6701.17	3124.07	2691.64	6450.04	4028.79
3-Methylbenzaldehyde	11309.6	3332.91	9091.77	5352.78	4665.61	1534.87	9358.04	2358.75	2716.92	1289.91	9175.49	2492.21	4382.69	6526.75	2812.65	841.265	4137.95	3156.69	3648.27	4490.67	1757.38	3291.58	3329.06	2322.03	3641.29	4628.22	2739.33	8257.73	7698.96	3925.73	5261	8316.25	17658.7	5857.41	5979.41	2015.02	6143.31	3400.91	17918	2047.65	1355.77	4565.02	3317.58	7326.73	2031.92	4371.51	10702.7	2674.74	2035.26
3-Hydroxypropanal	2103.05	1547.62	2182.02	1749.03	2011.76	2172	1919.15	2122.66	1522.42	1703.13	2191.03	1108.89	1525.77	2614.78	1557.4	2170.24	1923.25	1905.69	1778.4	2132.92	2888.85	1745.05	1916.05	1765.89	1530.56	1981.39	2591.02	1716.15	1829.58	2270.77	1936.49	1824.55	1118.29	2140.83	1826.61	2380.91	2150.89	3451.21	2279.72	2124.2	1450.52	2619.2	2885.3	3259.34	1588.28	1273.01	3030.83	1680.8	1540.4
2-Hydroxybenzaldehyde	4378.61	4629.03	3628.23	5034.57	5146.74	10453.2	5149.86	5158.07	4329.05	4599.77	4547.47	4203.77	3849.75	4163.99	5624.07	4574.97	3548.5	4343.06	3860.1	5014.37	3770.09	4155.51	4180.93	6974.8	4441.01	3640.51	4020.39	4060.67	4347.29	7612.08	3034.37	4304.25	8028.03	4357.94	4714.88	3395.68	5148.2	2746.13	5364.26	4019.83	4007.47	4353.77	4536.42	9367.63	3768.85	6313.29	2429.06	4569.12	4766.57
4-Methylcatechol	3554.06	1158.64	372.231	305.277	1369.3	2260.27	5622.09	1618.18	4625.71	1392.05	611.687	332.104	3453.53	4685.85	1514.58	2076.71	671.885	1442.59	3231.27	1338.78	297.776	1701.12	307.946	1539.14	3861.32	4519.46	818.019	565.733	570.156	2573.17	915.984	921.376	1100.38	809.943	822.245	225.798	880.332	530.454	1516.48	1408.41	295.328	2056.25	1670.23	544.663	7324.91	502.314	2244.26	1017.02	495.874
1,2,3-Trihydroxybenzene	769.208	18446.7	22931.5	5803.03	262.125	425.679	48648.7	573.289	1500.06	26473	1780.87	2309.24	1342.35	1134.13	3497.89	14703.4	249.365	4799.97	4479.23	922.14	2487.46	1475.63	8077.17	10266.3	6888.27	5753.01	333.458	37079.8	484.419	671.687	792.707	400.609	316.493	627.872	3175.13	10537.9	1538.44	279.721	29568	729.613	532.153	382.56	413.606	3832.37	383.001	2364.26	26697.2	344.723	695.707
Naphthalene	2779.33	2138.19	2040.57	1881.18	2799.88	2630.74	1844.34	1269.65	2546.52	1810.38	2739.81	2701.75	1317.7	2166.95	1398.28	1933.64	2062.44	1890.44	2135.39	1547.78	1904.07	2076.87	2328.95	2546.9	1910.54	1837.41	2762.04	3003.49	2057.89	2692.15	2095.24	2212.13	1804.36	1574.12	2416.14	1595	2579.09	2237.45	2288.45	2275.35	2105.41	2168.51	2405.26	1824.63	2443.94	2388.77	3502.74	2479.5	1572.38
dimethadione	50712.8	45735.4	54899.6	42799.4	34062.3	30576	31018.7	23460.1	34624.8	21852.3	36295	26298.3	30493.9	30638.7	30371.9	31520.6	36734.9	39241.1	36008.9	40327.1	28952.5	33587.3	46308.6	32127.8	29319.7	28446.7	42192.3	50930.4	56190.2	30239.4	35962.7	32155.8	45041	25544.6	43380.2	49403.8	29175.8	92301.8	34503.3	41109.2	52034.1	29778.6	40989.6	70864	30904.6	30525.7	49460.1	36052.6	55590.7
4-Methyl-2-oxovaleric acid	192053	190103	180693	152454	177732	245420	298470	202299	147936	255870	217929	168674	179284	125270	140069	314498	130378	156566	239070	154487	109835	154484	248722	174616	124786	138326	291685	147549	262213	93065.9	208538	237012	230971	340579	93792.5	287207	91456.6	271266	245961	107767	145036	197782	139434	200422	194338	151592	260442	65214	120035
(??)-erythro-Isoleucine	212434	186514	178961	129787	194630	142465	239776	115850	117116	140615	185832	158814	143592	128126	159787	127097	152668	144925	159405	263922	193970	163844	215404	110816	150168	159823	147350	156326	195763	151184	208284	190970	160102	184716	185409	133213	130583	171163	240079	101611	126743	188258	118452	243373	193589	111967	364369	129986	113948
3-Methylindole	3818.09	1097.52	3070.86	1922.94	3022.49	1769.23	2449.48	2507.88	1954.16	1339.72	2811.84	5885.83	2550.91	1710.67	2246.96	1961.18	2159.3	1467.51	2493.45	2519.22	2217.09	3143.55	2032.87	9802.62	2110.74	3579.67	1671.37	1790.74	4448.18	773.089	2586.38	2928.07	2354.1	1394.59	1707.5	3572.26	5179.75	2645.76	11037.7	2103.6	3231.05	2791.57	1983.04	1184.32	1811.94	1563.91	27342	3721.4	4455.37
N-Acetyl-L-alanine	1460.84	1259	1485.51	2052.68	1341.86	1169.25	1697.45	1348.1	1078.87	1149.51	1494.61	1229.54	1710.55	195.094	1260.06	1589.4	1132.92	1338.09	1502.21	1533.79	1049.16	1162.08	1992.5	913.837	1693.67	1212.6	2032.39	2381.2	2539.64	2193.6	1217.17	1153.81	1207.23	1667.74	1447.94	1522.48	1325.66	2233.62	1921.15	1356.07	1496.48	2239.45	3046.2	2273.25	913.959	937.273	2568.49	1142.6	1258.44
(S)-3-Hydroxybutyric acid	1372.81	5692.16	6783.9	1843.16	2477.23	2310.34	2703.27	4338.97	10570.8	7094.38	1748.28	1984.08	2626.07	2625.7	5116.92	2577.9	2176.2	2960.21	15396.8	2751.17	1416.7	1251.94	1152.53	5581.39	5106.16	2413.84	3751.24	1389.78	1780.26	1636.21	1655.87	2417.21	1301.16	8664.84	940.632	2382.05	3185.82	2795.94	2696.59	29633.2	2211.1	1775.3	1747.71	3380.65	2155.94	12809.4	5084.36	8343.92	1433.47
(.+/-.)-2-Hydroxyisocaproic acid	9139.72	8627.52	8401.39	10761.5	9935.11	7985.17	7390.64	4148.33	5696.92	6589.64	11370.4	6055.11	6748.31	6687.19	7140.69	9809.45	7518.71	5207.79	8990.69	9036.21	6516.29	5425.3	12013.6	4974.08	6706.21	6282.78	6168.21	7461.13	12700.8	4365.04	8763.8	7872.61	8836.81	20251.5	6143.6	11713.4	3953.43	40805.8	14145.9	5082.83	5704.22	6163.81	5071.62	7823.5	9580.69	5932.45	7770.33	2969.18	4500.78
Oxalacetic acid	4204.62	2189.46	2311.18	2593.15	6123.24	2213.31	2205.01	2196.99	5786.04	2292.55	3108.62	2180.67	2492.81	2454.06	2427.59	2340.79	2076.95	2354.78	3540.76	2224.59	2817.03	4515.16	1969.41	4162.3	2257.32	3205.15	4938.87	3314.13	3768.86	2223.01	2423.33	1922.22	2077.96	1689.28	3154.78	2682.22	2045.5	2350.91	4184.4	2096.55	5634.31	2066.8	1984.73	2489.26	1507.78	3053.69	2910.8	2808.96	2592.41
2-Phenylpropanal	1412.84	3394.24	1792.32	3446.37	1319.09	1368.44	3420.65	1681.15	3139.33	827.149	1467	1945.91	825.454	1492.95	6804.98	869.502	1127.24	707.943	1150.26	2322.26	938.546	813.129	3458.03	1689.17	2678.77	1692.52	1744.6	1892.64	5086.19	359.63	995.222	2030.32	718.384	5029.5	1851.83	1599.15	1165.01	1511.33	841.771	803.898	512.064	3434	6628.09	613.352	860.676	962.947	5593.43	1475.61	588.639
D-(+)-Malic acid	3958.43	5804.11	5192.63	4299.8	2655.72	4422.77	2303.36	3381.23	2587.48	2841.5	3311	2871.9	3970.42	4079.29	2833.45	4671.72	3367.98	3983.42	5303.35	3181.49	3876.62	3521.8	3772.19	2789.64	3246.26	2593.57	4929.99	3806.67	5155.22	3481.82	3736.89	4131.23	6908.59	2867.14	4877.67	4548.04	2924.97	11010.3	3242.6	4482.97	5766.67	3147.86	3721.59	10186.7	4028.21	3034.68	4862.71	3419.54	7740.76
5-(2-Furanyl)-3,4-dihydro-2H-pyrrole	36544.3	1707.16	475.736	418.436	3824.3	2118.63	1604.77	1058.23	17298	3025.56	4826.9	1862.6	5493.75	18402.2	6333.86	18394.4	2993.4	9528.37	5213.72	1408	902.939	10226.5	883.955	10694.8	909.776	10997.6	1798.15	5461.04	853.157	2153.23	1008.1	2270.45	757.638	1547.4	1489.04	589.705	4254.92	1905.35	5228.74	2395.25	2366.94	1404.42	2330.3	563.17	2003.49	835.381	19348.8	1274.65	650.475
alpha-Methyl-2-furanacrolein	1990.25	1056.85	1054.39	1250.51	1291.94	1570.61	1239.54	867.462	565.036	1580.94	2591.96	1241.3	1064.53	1011.19	1125.43	1766.2	978.849	939.064	1784.54	1239.91	1209.82	1260.69	1163.94	1000.19	1394.6	1288.37	1252.38	1676.89	2072.14	2255.71	1270.65	1407.72	2050.46	1762.71	2019.65	1303.11	1202.88	2209.9	3374.87	1012.27	1562.71	1685.09	1581.36	955.163	1408.45	1066.29	1275.05	908.131	1158.78
Phenyl acetate	1853.96	1519.1	2155.6	1165.81	1656.32	1663.78	1183.59	1426.65	1082.34	1275.62	1875.05	1024.58	1378.8	1012.18	1220.88	1584.75	1019.19	1307.27	1415.81	1275.13	1033.22	1250.49	1735.61	740.261	1145.87	1440.57	1096.76	1329.73	5329.58	808.199	1653.21	892.493	1898.49	1188.21	2704.04	788.645	1171.12	1554.51	1459.24	754.881	1408.39	1471.04	2133.53	1055.19	612.09	1462.24	964.354	892.94	1246.77
Glycolic acid	23173.1	38872.8	32213.1	42586.8	18346.4	43128.7	19201.9	26574.1	22789.8	20824.1	22755.6	27925.4	33386.6	24541.9	12613.7	23988.2	20535.3	26820.4	22689.2	21689	16606.2	21628.6	20509.1	31700.4	15744.9	22749	27998.1	22867.6	30613.2	27558	13624.8	21629.6	18935.8	9489.65	22833.3	27827.5	30248.7	15764.5	9539.77	33092.1	23096.5	22248.8	18771.8	66590.1	7910.56	26673.4	29044.9	30045.2	19713.5
4-Hydroxybenzoic acid	1978.26	696.051	1406.76	671.494	465.271	1782.37	1677.23	685.281	573.209	1681.58	1668.41	13349.2	799.181	844.375	2791.1	725.679	1079.88	742.855	1651.38	2921.6	1383.43	1801.49	739.053	2716.78	1790.44	1054.02	709.577	2508.52	1178.05	1467.4	1085.75	1880.71	1053.68	992.291	990.706	1362.67	824.406	664.08	1420.76	989.657	810.034	711.365	790.26	890.33	1075.45	1392.48	2314.83	636.581	924.296
1-(1Z-Octadecenyl)-sn-glycero-3-phosphocholine	156800	141858	181015	127164	133612	113723	204293	135662	111731	115915	76993	106779	147069	146825	105829	116907	123390	95491.5	146586	137288	94687.9	89269.6	156568	121272	160283	99366.5	114987	177040	112724	270347	150098	134447	289277	196043	127834	276118	116434	149666	128599	180294	69528.8	139961	200842	192215	253348	158274	149648	112537	143247
(3-Methyl-2-butenyl)-benzene	8616.02	7737.6	9645.71	7598.59	10073	7577.4	7105.62	5874.68	7884.1	4950.83	5705.16	8233.06	8393.87	7710.74	7839.14	8409.74	7602.53	8860.3	5802.92	8852.93	8535.3	7075.34	12549.4	6466.31	4798.46	7231.99	7667.18	9260.35	12083.7	5374.97	11533.1	9014.52	6820.13	7566.42	7624.23	7507.41	5668.89	7037.43	9053.52	6916.62	6978	8831.17	5163.97	11950.6	6297.57	6311.76	20586.2	5228.07	6291.68
L-Glutamic acid	4347.42	8652.28	6437.28	8587.82	4081.14	3984.42	4869.27	4638.8	2690.44	2853.52	3274.32	3474.75	6367.97	5017.08	6113.62	4765.2	6025.44	4756.86	4789	5501.76	3880.51	6087.3	5610.63	4306.26	4758.54	3434.93	6120.63	4339.17	7651.8	7294.45	4161.91	5628.5	8149.44	5399.63	8224.01	6221.75	6293.99	11957.4	5942.94	6580.11	7217.92	5453.67	6516.79	16776	3162.87	3715.52	9037.11	5716.49	10898.4
1-(3-(Trifluoromethyl)phenyl)piperazine	1150.36	1536.7	1664.78	887.561	1460.68	832.834	2645.86	1043.19	789.396	1596.06	1599.32	1035.5	1602.97	1186.34	1205.8	2747.37	1010.8	1116.45	1756.75	1092.57	1008.42	1361.98	1236.77	836.845	2032.53	1101.02	1682.98	1415.63	1078.4	3737.92	1684.72	1428.53	2305.38	1390.28	2577.1	3852.18	1526.88	2010.95	1142.96	1896.66	1455.47	1903.21	1593.48	3133.49	3353.69	4471.49	1246.1	2001.53	1884.36
Anethofuran	23826.7	20831.6	18175.1	35708.2	12740.2	9171.19	12541.4	17648	20374.8	6176.58	3018.54	21946.2	2487.27	32808.6	7806.62	36359.6	19317.1	17331.4	7095.67	29445.1	40242.7	29256.8	7693.23	25092.4	3818.56	20359.7	6117.4	13806.4	17406	5344.94	4644.89	34060.1	2324.54	14268.2	13639.6	23661.8	18820	1009.48	16281	3372.63	16234.6	22983	8789.53	9946.35	1913.83	6158.86	16225.7	23338.1	10056.7
11'-Carboxy-alpha-chromanol	16088	5616.46	13910.8	8183.46	10965.6	17321.3	18481	8745.78	5157.7	7470.12	10049.5	14070	8073.96	25820.7	22001.3	10214.3	14025.1	17619.5	9805.28	15671.6	24670.7	8853.07	14790.6	7890.04	12031.2	19677	10445.4	23313.3	8944.91	12066.4	19837.9	12039.2	23492.1	27999.9	4512.97	10329.3	4596.7	40900.8	11233	5827.03	11769.9	17227.9	20217.3	6892.03	50297	14276.2	25064	3334.1	13421.2
3-Aminosalicylic acid	1346.2	1106.68	1113.03	1334.54	1431.16	1082.95	973.841	1180.36	1046.94	1253.11	2002.55	1287.35	1056.8	1171.62	1246.52	1106.28	1121.24	1172.57	1152.59	1086.69	804.3	822.048	1022.76	1181.56	1198.96	1079.8	1002.54	954.042	1314.54	1447.66	1201.01	1046.67	774.255	791.125	938.465	1307.76	1389.32	759.001	1296.39	1607.32	1206.52	1332.18	1593.71	1687.49	940.677	1167.61	1268.46	1133.75	1553.06
2,6-Dihydroxybenzoic acid	3374.88	1617.95	9632.95	4108.11	4074.91	2200.52	3744	1469.78	1628.59	1969.6	3328.48	3343.92	3862.67	2511.27	3354.23	3486.58	2685.73	7164.26	2863.43	2287.29	8979.92	5108.18	1694.86	12604.7	1812.54	2427.1	4088.2	2780.74	4081.82	1905.43	1232.98	1915.18	2406.73	2061.87	457.331	2169.43	1894.95	1163.2	2097.88	2027.78	1460.79	2106.31	1335.07	2133.59	2321.78	869.467	22784.4	917.327	1890.29
L-Histidine	6351.92	4540.22	6331.13	5013.65	5928.82	4450.03	3901.43	4387.91	4893.84	4678.6	4419.17	5296.69	5528.48	4159.36	4453.29	6031.78	4175.26	4613.52	4860.68	5233.91	4977.5	4722.56	5605.18	4911.3	4557.14	4566.78	4470.31	5725.5	6033.33	5075.92	5442.23	4408.15	4299.28	4256.84	5426.77	5005.87	4565.56	5238.37	4717.24	5709.58	5633.08	5623.31	4245.8	6827.28	4610.5	4034.23	8194.77	2503.38	4268.13
N-Acetyl-DL-valine	657.819	916.725	1460.97	820.575	379.39	915.175	546.139	601.034	1320.82	881.213	881.858	963.697	589.99	999.425	602.044	899.078	801.983	828.846	1048.85	499.013	1089.85	641.665	1082.86	706.684	1522.79	705.755	820.613	1273.88	708.077	1176.43	1254.89	696.388	999.752	1266.15	625.531	1096.94	611.583	718.49	912.867	864.664	504.409	630.972	715.739	728.959	1271.32	447.208	1374.24	554.529	388.079
Pregabalin	684.296	679.263	1133.82	403.641	440.049	746.418	589.768	317.367	1114.29	423.72	405.875	459.866	237.463	933.799	536.827	521.077	607.258	636.124	675.765	513.756	614.371	1177.7	789.861	500.377	1229.6	458.724	836.965	1276.74	237.885	620.705	768.751	729.055	376.471	647.612	714.791	427.693	286.381	296.345	796.439	891.362	1008.91	550.169	561.49	221.715	537.273	892.22	825.304	202.125	1154.14
Indole-3-acetaldehyde	907.51	450.655	590.593	833.342	736.548	477.137	631.535	528.404	370.362	445.146	848.02	518.398	724.071	460.884	690.705	575.847	658.769	427.628	804.172	693.957	999.449	524.304	1184.7	526.985	575.192	558.901	400.458	682.897	1141.2	376.588	944.769	761.224	854.07	662.537	642.72	729.119	943.115	722.3	948.715	732.534	856.257	731.117	729.757	1343.21	451.532	762.308	1108.98	410.374	733.541
3-Hydroxyoctanoic acid	1095.21	2390.05	2873.17	1943.25	2087.53	2074.72	1953.14	1919.49	2354.13	2211.5	2919.93	1496.66	1000.84	1858.33	1581.61	1169.11	1376.36	2718.22	7202.96	2031.94	1518.81	1561.47	752.372	2004.68	2452.61	2030.14	2634.59	1893.54	1959.67	1071.34	982.617	816.356	1724.19	1650.13	832.862	1543.53	1359.51	2811.06	1423.17	4511.08	1626.44	754.216	1737.52	1383.84	932.807	6154	2030.04	2176.22	1268.74
1-Methylcyclohexanol	3460.32	2188.9	3906.93	1717.45	2443.06	1825.87	3208.34	1040.3	6565.69	2178.08	2050.8	2371.3	969.555	6890.84	2808.87	1522.31	2103.5	2067.31	2418.54	3424.08	3058.1	4097.43	2406.29	2550.92	6141.39	2239.53	3644.67	5473.4	1438.43	1760.69	2305.78	1948.38	4012.42	2612.9	1641.05	1216	1539.42	3006.07	4827.37	2804.48	2009.95	2178.05	2583.55	1102.41	1758.03	2226.41	2397.03	1194.29	8247.36
2-Coumaric acid	3465.58	3602.22	2586.02	2816.07	3502.3	2940.47	3907.14	2299.86	1330.44	2094.64	3204.42	2850.93	2956.46	3121.17	2550.31	2947.81	2702.11	2838.56	2143.14	3024.22	3386.71	3197.95	3385.91	2114.03	2403.7	2714.01	2293.1	4232.79	3766.95	2525.61	2802.87	2350.7	3528.15	2947.49	2661.74	2764.2	2350.7	4215.71	5642.61	2174.05	3331.83	3066.09	2285.32	3100.09	3215.42	2079.56	4837.6	2736.85	2597.12
trans-4-Coumaric acid	1973	1061.57	988.161	1263.3	1385	1257.65	1504.97	917.697	1153.84	761.849	2646.4	973.252	798.201	923.625	861.293	1187.95	1061.43	1092.75	1810.36	1323.2	1576.45	1277.44	1526.65	1125.02	1153.44	1051.22	1150.63	1672.51	2199.75	1556.81	1889.92	1451.3	1774.13	1600.42	1586.79	1517.85	1350.86	3179.12	3373.24	872.359	1328.19	1645.04	1792.83	983.311	1429.23	924.984	1636.89	772.373	1277.07
L-(-)-Phenylalanine	342232	336858	353179	303384	339249	294213	388994	323171	277096	314240	363209	286440	276872	286146	311670	310469	275628	348250	277045	362826	353613	313644	332693	306007	316310	290304	278531	354651	399192	324629	311503	275433	370777	363803	323650	269433	322674	376007	397203	331877	367812	368935	277716	390817	276270	262170	446215	297201	384703
Terephthalic acid	5464.81	4856.68	5651.08	5138.99	6118.79	5263.62	5586.97	5308	5667.38	5659.56	4978.35	5180.83	4504.61	5111.23	4822.73	5830.55	4955.86	5533.04	4835.65	5697.45	4890.89	4386.76	5021.15	5674.41	4786.24	4483.36	5140.91	5132.92	5105.55	3603.55	3830.28	3932.29	3453.3	6216.88	5780.93	4515.29	4925.96	3780.23	6020.51	4901.17	5299.06	4660.19	4954.82	5992.75	4004.82	4718.09	4783.07	4742.62	5790.96
13'-Carboxy-gamma-tocopherol	166121	66668	69475	123521	256266	88302	88724.9	30409.9	36242	85768.7	109777	64767.4	83475.1	122231	114103	141041	261408	260503	22030.4	124025	245735	209675	276752	42076.7	27186	183719	48707.9	182265	60363.3	115484	235427	109278	69808.9	242750	50135.4	123886	24677.9	105564	68884.3	47128.6	50528	308827	215931	60556.4	310746	226633	186673	31730.1	61411.5
Glyceric acid	1542.39	2029.17	1838.67	2244.73	1784.11	2079	1005.09	1777.55	1745.35	1902.99	1938.39	1974.35	1721.23	2208.57	1121.95	969.952	1512.58	1982.89	1756.05	1025.23	1713.51	1566.16	1137.9	1881.08	1872.8	1789	1386.01	1253.01	1983.39	2580.22	1764.99	558.54	1488.42	1724.6	2519.04	1305.99	856.383	1336.86	1502.77	1562.72	1397.85	1742.11	1407.42	2173.56	2142.52	1614.24	1992.62	1562.91	1360.5
Santene	2102.53	2074.07	1055.94	1745.97	1200.7	599.772	1615.29	1110.08	2118.55	715.391	685.035	1917.91	453.113	733.63	717.799	2111.56	1024.23	1294.3	433.958	1977.5	1880.56	794.194	625.331	1383.73	340.285	862.661	929.927	976.404	944.368	795.713	876.503	2400.5	405.476	1021.51	1388.39	1466.96	1171.85	424.66	637.364	490.446	916.3	796.999	585.844	1446.79	329.355	549.414	708.926	1162.95	900.363
2-Exo-hydroxy-1,8-cineole	570.757	1311.84	775.132	1764.34	499.858	819.954	464.643	597.657	1070.36	1238.91	924.829	733.753	1086.04	607.496	966.983	631.845	1311.55	1024.69	1231.49	492.74	683.717	908.63	485.127	945.131	1086.12	601.07	629.979	580.792	498.932	353.745	598.341	381.791	471.173	811.086	470.486	627.375	568.243	817.864	543.979	1611.62	401.987	557.468	981.549	829.814	679.386	2275.03	554.658	1350.57	499.538
4-Methylcyclohexanone	879.943	1343.68	935.504	1465.48	990.09	869.273	1256.68	872.645	1057.6	1019.8	810.126	2160.13	1371.97	834.92	1325.34	984.796	1340.88	945.238	964.465	780.324	927.466	993.285	1279.11	1857.26	1121.95	1195.42	1316.1	747.482	1034.13	1011.85	1127.16	802.503	929.167	877.581	878.446	1081.25	1356.86	950.348	832.526	1599.88	894.231	1163.42	1210.67	2256.39	1347.52	1540.85	1052.87	2356	1164.18
Phenol sulphate	352192	92445.6	487087	73675.5	211606	40070.3	227338	306500	98066.4	97607.6	393735	478782	655720	401308	312710	144829	253910	356008	236789	183616	527668	154774	67554.4	131026	197735	324539	264834	319201	220703	46312.3	263450	68304.8	709259	40563.6	42587.1	80312.3	399436	114919	129613	115071	164946	116341	172502	35473.4	24363.1	438969	795815	371285	348690
cis-Aconitic acid	2075.32	2169.37	1719.91	2038.36	2542.04	2187.37	2001.86	1156.7	2057.26	2471.5	3367.62	1665.61	1620.21	2365.46	1448.17	2748.77	1729.09	3067.14	4140.23	2325.72	1872.37	2188.48	1624.62	2066.13	2256.82	1796.03	2136.44	1861.49	2162.13	1259.19	2778.53	2286.03	1852.87	2148.4	2190.07	1392.43	2013.8	2912.67	1404.65	3233.85	1879.88	2292.24	1466.99	1760.9	1290.88	1685.16	2493.9	1712.89	1447.34
trans-Aconitic acid	1183.25	1214.55	1199.14	926.538	1193.63	949.245	1104.52	804.321	1089.1	1325.9	1511.89	914.785	818.98	1147.62	1239.4	1195.7	863.078	1332.23	2411.73	1073.09	1028.93	1276.44	511.506	1120.1	1429.73	1444.29	1029.21	1048.31	1455.68	847.999	1010.41	1031.18	1189.5	1224.49	732.315	671.461	747.704	1715.2	879.459	1587.02	1023.95	1465.07	868.872	949.084	747.161	1128.91	1405.63	1071.82	581.33
Isoquinoline	1194.2	363.462	770.783	535.584	1064.25	553.322	548.939	453.043	481.858	429.438	622.226	1397.97	639.331	491.035	703.091	663.846	712.292	552.365	841.414	751.545	652.572	1145.98	587.067	1564.05	660.128	561.351	641.292	519.069	1276.13	356.146	756.587	1037.47	964.626	482.399	667.392	1246.08	1753	991.793	2537.56	813.949	728.529	696.732	620.815	354.483	891.479	608.822	5877.32	1004.15	1252.01
L-Citrulline	1377.45	862.348	1720.15	917.048	1570.91	714.448	1633.83	1354.76	1444.3	1267.23	1192.88	917.578	1357.16	1842.44	1093.9	1368.08	985.812	1021.69	1324.22	1401.91	1404.72	2110.54	2342.88	1052.14	1435.92	925.022	1297.45	1249.48	1468.44	1285.82	1279.75	973.721	2315.21	1404.84	2135.4	878.962	1591.77	2344.8	2266.61	951.32	914.682	1520.24	1373.77	1090.45	1562.17	1164.9	1932.59	677.874	911.176
5,7-Dihydroxy-4H-1-benzopyran-4-one	1105.19	943.474	1286.46	1125.63	1344.92	921.522	1252.15	731.63	801.063	904.065	1754.16	749.136	703.376	971.874	1006.58	751.712	884.397	1115.09	1157.44	1136.37	1273.65	1042.69	1069.74	1008.76	908.191	1090.5	960.408	1115.01	1814.21	1111.76	1583.02	1320.91	1235.06	916.93	1321.89	1041.83	1116.77	1716.28	1529.88	1172.39	1175.45	1421.34	1244.78	1209.69	783.058	851.08	1557.56	820.065	1268.99
Cyclamate	289796	12276.5	2303.7	9269.41	33189.2	16764.2	7537.56	6204.09	132402	21149.8	39747.2	11389.5	46196.8	141540	54745.4	158335	24006.8	91593.3	47388.9	10197.7	4233.56	89578.9	3077.4	89558.4	5023.62	95694.5	13246.6	45522.9	4219.7	53672.2	2803.19	12734.2	2285.77	11742	4303.03	809.338	32796.2	13198.3	42821.3	14564.6	16554.8	7345.16	12775.9	1986.96	11562.7	3607.38	166821	8676.47	2593.82
ParaXanthine	18138.9	7427.96	3006.96	1494.65	535.151	338.863	24121.2	581.165	1062.46	6015.26	288.08	1830.19	340.771	267.45	6118.41	24371.1	581.103	5042.6	294.741	1342.62	2140.21	367.41	4387.43	43732.7	430.468	29092.2	721.714	7159.87	297.882	382.573	364.079	1964.33	425.238	663.233	176.86	22274.8	215.927	364.405	28005.6	260.664	235.317	359.445	290.693	319.766	4314.48	2706.07	43476.4	231.187	287.891
Homodihydrojasmone	2259.56	899.874	1262.66	1834.52	715.431	906.3	1197.87	1039.33	1776.85	1111.55	1580.54	1493.02	514.313	1788.59	1300.96	2401.98	1909.13	1018.51	1122.52	1457.93	1867.51	1992.83	1048.23	1420.83	1605.09	2827.3	1372.8	723.667	1136.27	412.992	995.365	1578.32	854.408	502.509	492.441	1219.54	1678.31	414.946	1046.4	826.664	1115.52	4040.02	766.27	769.858	387.514	1079.68	1239.68	1845.86	850.853
13-HODE	4413.38	9420.62	6725.82	8163.15	3504.4	4124.74	7163.27	3060.15	14225.9	2902.84	4593.7	2690.12	8006.05	3369.92	5331.88	3209.05	5368.81	4342.22	3497.95	2937.61	3465.97	7365.41	6338.39	4349.62	5828.39	6194.7	5374.39	4199.75	3273.67	3495.04	2982.64	2824.37	7259.78	7481.94	4948.68	2942.21	6981.12	7920.17	8998.31	11823.6	6560.2	2938.41	8829.69	13701	4690.18	14740.4	4176.44	14752.3	15701.7
Allose	4158.23	2195.63	3849.38	3819.74	3957.18	3199.77	2836.63	2964.05	3437.09	2893.56	4493.67	3133.81	2971.13	4062.58	2478.97	3477.92	2932.14	5138.53	4677.8	3425.48	4046.81	2359.58	3737.83	2746.38	2855.09	3755.36	3317.7	3496.67	3562.87	1268.01	3364.59	3866.41	3491.05	4729.93	2368.39	2088.64	3891.87	3794.4	3953.09	2698.1	1743.65	4177.08	3704.73	3893.47	3062.99	2700.5	4249.51	2493.3	3565.54
1-Heptadecanoyl-sn-glycero-3-phosphocholine	49903.9	144902	76882.6	99165.4	47714.8	64553.2	82011.8	51591.8	104106	74164	24551.8	58395.6	77908.6	60577.1	67037.9	93287	106902	65560.3	125768	61676.7	76021.7	69089.7	36043.1	57530.2	48366.2	27017.5	61434.2	39203.9	44650.9	53965.8	67261.9	73809.3	170078	41243.4	54276.9	269668	128349	47816.2	40133	101093	65275.8	57092.8	81000.4	214499	85499.7	103565	48648.5	90591.2	60149.9
1-Methyluric acid	2175.62	1715.32	812.608	438.118	208.544	143.183	3045.75	198.578	268.033	638.615	336.426	485.228	176.483	233.557	626.349	2439.26	174.533	1055.76	264.553	314.87	281.562	235.747	451.523	2308.24	253.875	1950.4	266.583	867.663	398.389	237.484	226.715	341.445	221.568	195.691	439.038	1657.89	178.444	225.233	2404.99	223.086	190.663	362.329	238.759	219.348	358.422	521.054	6637.54	209.747	223.569
DL-3-(4-Hydroxyphenyl)lactic acid	17475.4	9696.45	7600.83	9782.15	12392.5	10935.1	13823.2	7181.11	7706.98	5498.43	29089.1	8950.22	8732.49	8271.89	7350.17	10627.7	8619.29	7162.35	18422.8	12027.4	10964.9	9836.95	13321.9	14270.8	9908	11512	9423.6	16214	22068.2	14449.9	16402.1	15340.2	15785.3	16537.1	12063.5	13689.6	7548.87	35479.8	34957	7783.98	12677.3	15045.4	17631.5	6474.49	9310.07	7684.78	12209.7	6233.26	9282.72
Phenylacetic acid	3413.89	2369.24	2946.8	2517.64	2740.17	3252.8	2993.82	2529.45	3117.9	2622.94	3182.6	2974.81	2698.61	2868.25	2298.43	2797.32	2532.78	2633.14	2908.3	2244.91	3726.78	2910.53	2442.36	3444.47	2216.96	2730.25	2654.22	2589.76	2232.48	2499.16	3783.98	2631.07	2439.31	2831.79	2387.94	1860.84	2440.26	3212.58	2861.81	2408.46	3137.84	3573.78	2759.87	2765.61	1297.4	2280.06	2906.72	2414.58	2798.43
3,5,5-Trimethyl-3-cyclohexen-1-one	5910.6	1209.66	933.732	917.993	1314	939.51	1998.76	1037.85	2401.97	1177.84	1431.69	824.568	941.058	643.599	3282.4	1378.4	1297.88	1210.7	1566	1328.58	1004.87	2548.23	1114.38	1131.87	2469.22	1760.25	1810.83	2035.92	1340.19	1385.24	907.981	1186.11	8261.72	1448.91	1194.22	1586.29	5350.99	2191.17	4337.55	1318.49	1451.88	3673.59	2123.07	987.704	1464.85	954.222	1369.26	1719.16	10089.1
(1S,2S,4S,5R)-1,8-Epoxy-p-menthane-2,5-diol	14083	8427.75	8481.52	8055.76	7574.94	5217.32	19701.7	3029.69	15485.3	3911.8	7803.63	3732.56	2676.91	15622.6	14618.8	2908.36	8766.89	5199.84	10687.9	7845.74	5052.74	21167.1	6389.48	5280.64	13362.2	8560.46	7432.67	12480.8	4549.49	3417.32	2945.5	3527.96	43787.3	9876.74	28682.4	4164.37	14122.4	11625	18572.7	20849.5	6142.97	5428.46	20267.4	3877.05	6044.02	7478.57	5810.72	10367.5	63408.9
Santene hydrate	3398.57	3207.56	3084.35	1707.62	1842.12	3066.76	2261.55	1336.73	1994.22	1837.21	1397.85	3100.82	2342.15	1422.72	1576.21	2015.14	3400.64	3038.74	1283.34	2077.93	2980.92	2460.58	1592.42	1127.86	2277.55	1915.56	3979.63	1842.61	1644.68	1021.83	1142.19	1581.94	959.244	1571.29	986.281	1792.37	1112.02	599.599	2139.03	2313.19	1559.48	2882.68	2754.13	1542.3	1136.46	1236.43	1513.96	960.063	1156.89
Indoleacrylic acid	1447.8	1027.47	1778.34	1141.45	1111.04	1709.1	1208.79	2004.87	2585.09	1216.36	2424.06	1551.39	1675.74	1191.16	3034.79	1172.54	847.955	1087.31	1450.56	1101.12	1330.13	6153.28	1710.52	7843.98	3929.77	1996.09	1450.6	910.061	1564.82	1084.68	1060.43	1357.27	2201.13	8871.86	926.723	597.333	1247.42	1979.67	1175.84	1321.49	1273.88	2679.59	871.332	1892.97	1106.56	950.227	2593.75	1217.24	895.931
N-Heptanoylglycine	3824.99	3836.68	4568.16	3887.07	4599.05	4170.24	3504.53	4396.51	4064.89	3918.05	3709.89	3238.76	3782.15	4720.7	3689.22	4161.61	4954.26	3200.16	3280.82	5139.63	3127.03	3382.09	2848.48	4500.25	3869.27	2875.97	4321.63	8542.59	4080.43	4485.72	3254.54	4953.21	3184.96	2929.06	3772.12	2700.06	3818.2	2972.97	3508.11	4642.7	3547.66	3395.2	8721.82	6162.82	3460.48	4045.12	4329.67	4095.68	3547.11
p-Cresol sulfate	895085	156803	15121.8	1334.86	213181	863217	273321	979294	1.20228e+06	300151	275985	18012.1	849350	1.08336e+06	112735	334147	263174	254182	1.08574e+06	274998	32506	2.2744e+06	19614.3	367421	1.46376e+06	1.65673e+06	510410	158801	34838	607646	428139	136186	264827	212528	421421	2994.85	51449.9	374683	1.27854e+06	172756	12105.5	1.03369e+06	303098	23018.8	1.42002e+06	12988.2	2.32198e+06	440117	103797
Azelaic acid	8395.69	11168.7	7408.42	7203.56	10945.2	5958.72	9707.92	9765.54	5795.82	8582.62	8725.97	8689.26	6610.73	7228.29	8345.87	6914.13	6816.17	8408.1	4831.16	8273.22	8539.46	6695.84	6608.83	8396.97	7459.28	4474.85	8734.05	6435.66	8586.24	9027.13	6428.23	8348.18	13219.3	7069.68	6019.76	5967.74	12475.3	5744.2	11162.3	8163.05	6843.74	5684.84	10278.3	10525.7	6639.16	11464.9	7120	8676.43	11745.1
1-Naphthaleneacetic acid	1050.75	1395.64	1257.53	2058.21	628.407	944.241	1406.6	657.683	438.156	618.895	592.684	593.7	759.437	706.277	1666.09	685.599	1117.35	1015.83	1046.15	1110.49	1309.88	832.784	1825.64	656.171	737.511	1078.04	1147.03	901.91	2336.43	1339.27	919.04	762.599	2753.2	1903.57	1581.48	2297.94	838.585	2378.83	995.629	1714.05	1329.36	609.532	652.478	4609.66	921.615	828.038	1458.29	1047.79	1876.72
Isoplumbagin	952.066	1080.02	911.782	981.13	704.355	970.38	673.892	672.712	633.498	716.379	1113.65	673.013	797.067	1045.1	895.602	823.754	869.624	873.143	830.115	551.008	650.475	818.039	1247.78	451.837	462.281	668.62	987.334	655.175	1370.08	898.023	751.782	851.596	1612.69	771.348	1075.94	887.164	957.167	1329.06	1142.08	1061.79	925.918	1119.85	833.946	1797.29	1038.11	611.247	988.232	1169.47	1514.41
1H-Indole-3-propanoic acid	1830.56	6851.31	713.329	741.7	14312.3	3311.63	2423.91	2659.7	4767.92	6961.63	7898.39	510.645	4455.09	4873.04	2091.83	24451.8	6966.51	8317.01	1479.05	5742.95	330.982	6468.31	3850.38	4623.58	2000.28	6138.62	4957.99	5305.56	2077.51	5845.05	480.605	2097.92	271.943	1682.69	599.861	542.84	259.43	466.884	1775.24	2697.44	28214.1	2219.78	1088.5	387.975	4532.86	4100	98489.1	424.35	45424.1
Pyrocatechol sulfate	74014.8	22740.6	7476.55	16153.9	8320.41	34349.1	144632	2519.36	71440.5	10954.3	45741.7	7440.02	38094.7	41871.8	33009.4	32787.9	77665.5	25682.3	28316	15134.8	13941	121730	49430.9	48639.7	14241	50940.6	5907.46	19824.3	22246.6	15444.2	2169.64	14448.3	3890.94	8603.97	20121.7	1483.09	2597.09	867.016	13819	10581.9	8217.3	9610.24	6260.09	6740.69	9033.95	49880.9	105295	1058.54	7058.78
Citraconic acid	1420.93	1149.92	1099.08	2078.02	1136.75	1304.66	843.945	716.667	1569.85	850.084	1851.64	1544.09	1444.89	1034.58	747.109	914.902	1033.35	1259.99	1819.14	1921.14	1458.01	803.727	815.431	956.796	1019.73	1131.9	1063.32	829.899	1514.7	1296.47	509.031	933.313	784.548	1102.36	2184.32	1567.85	984.641	695.265	560.071	810.338	2090.5	2354.2	2576.36	1736.56	718.553	588.545	1417.63	1012.03	1232.28
Citric acid	67786.8	74116.5	61809.4	62121.4	74189.8	59470.5	50689.8	34063.6	79699.1	84335.4	119958	49513.2	40108.9	77582.2	63819.4	76560.2	48416.6	96468.4	154378	61739.5	51471.5	69818.8	48276.7	61415.9	76488.4	54508.2	70932.1	60192.2	74542.4	29781.1	48064.8	46757.3	43046.8	76498	37746.4	22080.2	41369.8	113545	33025.2	107917	43716.9	80655.6	42771.4	48441.2	24941.5	70912.2	61328.6	52277.5	20381.1
Methoxyeugenol	4092.17	4606.9	4307.32	4361.97	4651.03	4250.63	4723.23	5059.54	4892.35	4855.55	4413.59	4729.22	4356.66	4968.67	4477.7	5008.78	4130.91	4511.18	4361.44	4926.59	4888.48	5019.18	3910.34	5396.78	4811.37	4574.87	3862.48	4617.46	4575.42	5630.11	4648.15	4054.67	4455.7	3322.19	4491.85	3550.67	5324.46	3852.46	4994.66	4294.57	4402.7	5564.2	4852.64	5130.71	3745.8	4467.02	4561.39	5192.66	5262.33
2-Hydroxyhippuric acid	2701.8	3003.58	565.858	939.829	694.177	8283.6	2464.07	611.731	6109.19	626.261	2616.74	1858.61	4495.81	7188.93	568.063	1506.6	733.124	1348.4	951.284	4489.9	964.75	1054.92	756.243	22018.6	2103.14	4414.06	1223.53	3338.48	607.925	3151.7	661.169	674.246	1148.07	1567.63	1560.57	1469.57	460.752	1020.9	5385.4	1035.17	394.167	4027.94	3993.14	614.99	1477.1	1038.1	3260.36	491.39	587.975
O-Benzyl-D-serine	1106.32	1222.92	1353.42	1144.86	1245.25	916.302	1214.18	1337.8	1198.88	1230.29	1129.17	1386.52	1376.61	1346.6	1309.88	1155.12	978.41	1360.99	613.298	1120.64	1391.37	1286.93	978.499	1472.95	1363.35	1273.5	1283.66	1194.88	1239.23	1520.51	1220.58	1082.76	1136.63	1120.73	926.521	942.407	1234.78	1155.55	1111.82	1353.78	1096.08	1291.04	1478.56	1201.16	1019.69	1235.63	1385.19	1245.56	1103.54
1,3-Dimethyluric acid	11853.6	3874.64	2737.68	2203.27	336.764	696.855	12546.2	563.356	564.474	2966.64	407.919	1303.06	444.232	767.433	1804.42	10974.4	404.712	2213.06	264.382	1044.75	1024.15	401.043	2728.18	16609.7	373.198	16906.9	603.68	3235.51	356.025	522.993	433.974	720.037	415.554	437.325	460.705	8867.29	373.414	443.947	17228.8	350.918	327.705	564.01	533.075	412.279	672.02	1228.91	33277.7	371.697	440.083
Hydroferulic acid	786.894	641.378	834.497	1385.69	1287.58	932.773	2851.59	1050.56	830.477	632.181	1583.96	806.373	1079.03	1390.9	760.097	741.266	421.129	632.856	668.074	1043.67	1451.04	926.421	638.704	1112.14	1298.92	1747.1	839.623	845.905	4161.49	1020.89	1088.52	1020.63	1170.72	1638.56	815.534	1468.95	891.582	2312.15	424.272	949.015	721.092	655.849	1568.51	709.535	754.373	1955.16	16492.8	732.691	777.781
Yuzu lactone	802.384	812.455	802.745	873.875	850.015	789.929	806.303	792.485	921.509	826.881	880.582	1132.21	813.142	768.533	871.12	838.502	780.122	922.003	906.529	820.376	747.889	615.2	719.101	792.499	772.201	858.606	677.964	799.676	699.069	1058.56	860.173	784.739	846.755	798.534	810.558	724.011	1341.69	650.656	794.726	926.052	827.1	887.44	827.338	908.044	877.325	1008.72	925.92	940.747	1140.76
D-Gluconic acid	2520.14	2209.35	2481.02	2714.19	2260.68	1549.16	2318.67	1688.95	2245.64	2182.77	2700	2317.81	1988.66	2166.47	2052.18	2513.89	1840.32	2533.76	2151.33	1801.65	1951.23	2316.82	2369.4	2283.36	3166.14	2601.09	2243.42	1951.05	2908.89	3228.1	1382.58	1549.95	2399.83	1965.3	2611.51	2000.2	2030.82	2958.34	2882.96	2199.03	1785.74	3131.23	2398.37	2769.93	1658.98	2142.29	2187	2106.79	2747.4
3,4-Methylene suberic acid	1412.13	1668.68	647.273	1973.63	1362.91	2125.14	1880.52	1761.32	919.272	2312.59	1346.51	1243.95	973.088	1641.3	1928.86	842.71	1466.9	1234.53	1572.15	1245.25	877.379	1521.46	922.46	1379.93	1141.74	561.691	1708.48	2040.21	1243.41	1298.97	877.261	1208.25	888.21	1136.42	975.536	1494.36	1361.17	2069.67	1534.13	2770.4	910.476	1188.46	857.744	941.862	781.037	2175.95	1201.02	1832.36	944.582
4,6-Dinitro-o-cresol	1341.05	651.261	738.838	2418.45	906.769	1639.61	2405.27	967.982	536.74	2329.63	3959.42	1108.08	1017.68	1359.58	1119.75	1087.53	843.52	1722.59	1103	2059.43	1209.04	1323.8	506.612	929.619	1261.34	902.369	648.162	2986.23	1092.69	1852.58	1929.45	2170.41	1442.46	1289.97	657.245	1463.04	1013.81	1061.96	1318.81	2740.95	1070.61	1171.56	801.645	799.361	1452.44	648.216	1189.29	1210.51	1264.6
4-Vinylphenol sulfate	20263	5502.81	16828.9	4126.6	7843.37	2469.06	18291.3	3478.45	3862.68	1406.87	17768.4	3860.55	2524.05	11696.6	3768.66	1191.87	2282.67	1700.12	6599.41	9902.69	2576.77	5130.87	5453.71	1741.2	5545.1	5648.51	943.125	14589.9	14999.5	7021.28	9685.15	13491.9	32124.6	9284.07	11054.7	3110.61	11426.7	6047.2	35723.3	3325.44	1723.9	7441.46	5244.48	12141.6	4015.31	8033.95	19480.2	4576.34	2790.85
Sebacic acid	1718.11	2162.34	1399.28	1907.29	1394.08	876.916	1432.77	1757.89	1599.85	1125.71	1987.05	1359.72	1103.45	1719.43	1356.86	2836.32	1357.57	1225.45	1167.73	1753.83	1171.42	1551.29	998.338	1722.75	1577.42	1704.56	1833.96	1295.88	1876.45	1359.92	1318.64	1460.62	1918.41	1627.6	1113.21	1633.52	1751.08	1630.5	2638.65	5475.09	1474.93	1115.66	1568.98	1501.36	1705.26	2506.85	1573.32	1361.43	2613.2
3-ethylphenyl Sulfate	64785.1	9671.52	948.449	1531.74	2226.5	72523.5	1394.94	2889.25	110351	10143.6	1310.53	1051.24	157176	29488.8	763.773	1552.71	73167.9	1574.44	19304.6	19018.6	1483.3	68825.6	1115.85	1708.15	65190.9	4124.28	847.942	1541.24	2481.1	1047.66	766.93	14700.8	5588.75	2080.23	2425.95	653.567	1050.77	16030.2	24868.7	27130.6	828.229	36941.3	774.952	1316.51	111482	923.256	107520	922.929	1283.08
N-lactoyl-Leucine	1589.21	1862.11	2376.25	1567.53	1165.47	1065.49	1198.33	816.133	377.028	533.64	1102.53	930.491	984.845	1125.31	1171.61	1897.64	1111.34	1227.97	1526.38	1195.75	846.332	923.217	1802.32	561.422	952.213	913.324	1777.42	905.462	2743.71	879.311	1397.48	1843.49	3685.38	1882.26	2274.06	2692.07	900.099	4634.66	2039.56	936.319	2226.51	1563.42	1329.95	5561.62	1434.72	916.123	2204.34	834.708	4086.77
Tryptophan	892250	540776	588922	564396	733157	657135	718048	631579	483044	671431	695055	649778	533889	626822	613172	666181	548499	653742	535708	592264	661217	519511	746588	564952	519599	540655	503954	672595	759813	455216	561517	594090	534581	561335	362020	634096	539177	651757	737714	507892	741364	616072	448075	688476	506496	460386	720971	471609	513237
Indolelactic acid	12793.7	6204.23	12398.2	17383.4	15624.9	7008.34	12315.7	7325.49	4320.54	6251.79	27444.5	10876.7	7725.76	6154.88	14656.9	11005.7	9303.06	7560.47	15757	14804.3	24478.6	5971.55	20274.8	8759.63	6610.09	8103.26	6550	12303.9	27994	6472.06	9281.4	14314.5	10852	10490.7	8304.42	16947.1	9264.97	13975.4	16757.6	7246.24	11006.2	9767.47	10906.1	14477.5	8046.92	10022.3	11144.7	4423.12	9907.22
Pyrogallol-2-O-sulphate	1474.53	79039.3	97026.1	28822.2	562.582	476.269	207311	1398.77	4959.18	115482	4846.93	9446.69	3518.74	1241.17	12484.8	71283.1	450.814	21012.1	20631.4	1468.05	9002.49	4185.93	35892.5	48661.4	29148.8	26263.9	600.89	155391	475.138	2049.77	1792.61	879.039	820.765	2055.42	10673.9	47941.1	3587.03	717.492	129800	1715.56	664.671	627.976	697.407	14629.5	813.158	7703.88	113080	722.771	1195.03
2,4-Di-tert-butylphenol	450.22	467.931	613.131	530.128	561.917	412.638	511.474	528.682	574.868	575.33	534.896	450.819	825.937	564.686	453.686	505.781	510.322	412.447	449.07	482.342	736.493	655.785	480.461	713.786	645.779	549.075	700.122	561.66	385.115	666.609	865.161	671.309	411.915	510.111	576.415	753.95	794.972	397.781	524.232	694.977	481.994	662.02	425.212	521.348	707.744	483.356	491.336	713.618	585.209
2,3-Diaminosalicylic acid	47931	50493.6	61031.1	48320.7	62182.7	54418.1	80633.8	31975.6	36061.4	45241.7	71829.8	58934.3	63698.8	16766.6	67690.3	44980.2	43106.6	46620.4	58534.7	52607.8	48118.9	38605.3	48358.2	56081.8	66012.3	66941.1	41615.7	78052.5	55174.3	61542.6	53264.8	62230	53663.1	61922.8	53620.3	56483.6	53133.1	50022.6	56818.1	74353.8	67787.9	61937.6	94882.8	64047.3	47001.6	33124.3	54967.4	46485.6	79103.4
2-Naphthalenesulfonic acid	1932.15	2711.05	2714.37	1887.26	2041.8	2064.25	2510.14	1365.62	2582.17	1839.58	2235.21	2047.11	2395.5	2276.14	1711.33	2578.63	1992.11	1471.82	1848.48	2901.37	1332.5	1781.79	1017.19	2673.76	2016.35	1298.74	2242.22	3045.12	1775.73	3564.62	2191.77	2370.21	3315.21	1873.89	2614.69	2380.78	1958.16	1848.47	2360.42	1234.43	1720.44	3470.66	1268.6	2034.34	1607.59	1913.88	1574.14	1732.34	2256.89
Amyl salicylate	1648.16	1280.18	1321.66	1246.13	1380.44	1285.1	2341.76	1594.98	1220.5	1425.58	1597.74	2860.28	2233.12	1420.99	1585.1	1333.75	1339.18	1251.46	1817.25	1082.75	1449.42	1411.02	1179.62	1471.37	1607.17	1240.2	2716.53	2499.89	2649.63	1851.36	1211.66	1082.66	1577.85	1228.9	1419.34	1544.09	1814.21	1382.08	1344.57	1873.43	1374	2292.68	1443.67	1509.17	1201.62	1432.91	1514.27	1435.25	1451.98
2-Amino-3,4-dimethylimidazo[4,5-f]quinoline	130893	145783	58678.2	100342	71863.8	28435	82452.4	62697.7	142197	35510	9371.96	102271	18588.8	37142.6	46449.7	119610	73179.6	70835.8	8546.29	144236	118005	51144.4	40632.5	92859.1	14917.9	53033.7	30783.1	52911.3	41212.5	34082.8	18350.2	58087.1	3186.2	18188.1	80442.2	83595.2	36827.5	2557.51	17574.2	7806.21	37562.2	50312.9	14830.2	96169.9	2973.47	26620.4	49162.7	47773.9	39486.9
2-Hydroxyxanthone	1030.04	752.334	800.401	1207.93	640.507	1213.56	1512.74	583.403	455.846	851.906	2137.35	740.446	797.782	728.074	594.78	939.191	424.555	719.18	776.823	1688.55	706.043	766.685	674.089	873.817	958.139	908.438	745.877	1861.52	772.596	952.261	1013.23	1542.43	1172.29	1029.06	880.709	1016.73	679.093	609.594	824.114	1695.86	922.615	1234.13	353.146	566.295	689.648	721.626	933.373	596.956	867.598
Indoxyl sulfate	358443	73645.5	122048	206904	195457	301497	162673	272774	220523	30568.6	145981	32583.8	208512	275660	325152	142218	164742	217618	111720	839576	346767	305156	34544	179517	205796	436802	212189	162079	30110.5	80283.8	112925	262923	131467	117037	254839	153383	67781.1	93655.8	320573	35650.7	53959.5	282810	13240.4	27697.7	91103.2	56069.9	677166	72220.7	54801.3
Undecanedioic acid	1645.8	1530.59	1200.26	1438.5	1780.5	1175.77	940.502	1709.14	1259.19	1142.01	1243.15	1525.47	1084.76	1951.14	1423.07	1168.85	1244	1293	1030.21	1821.76	1170.79	1116.37	1191.32	1532.81	1416.01	1158.68	1729.45	1322.9	1124.02	1320.78	1112.03	1372.47	1744.12	1167.79	1025.39	1261.59	1401.48	874.543	2090.24	1695.31	877.858	1804.67	953.52	1460.03	1361.83	1988.02	1835.95	1118.58	1570.89
3-Hydroxydodecanoic acid	3021.81	7513.65	3864.56	3333.45	1853.6	2275.26	3040.08	5467	2531.03	3418.9	7741.61	2726.79	3674.52	1898.65	3184.75	2533.74	2211.33	4359.81	14990.6	1671.69	1657.45	1786.51	1715.05	2922.06	4277.6	4570.75	4964.07	2010.28	5657.41	1122.29	1179.81	1523.05	672.047	1911.67	1274.37	2458.5	1519.57	4680.66	1822.84	6299.36	1557.86	1230.21	2090	5936.53	1522.33	14858.3	1573.03	2987.81	1356.28
D-(+)-Pantothenic acid	4565.14	2254.27	5249.64	4213.09	2623.81	2735.19	3450.58	1861.74	2529.88	2670.29	2277.43	2459.55	1827.59	3021.89	2031.89	3091.88	2536.05	4394.67	4886.52	2962.99	3463.8	2834.99	3491.07	3434.18	2543.74	4147.85	4051.99	2736.68	4853.46	4404.18	2595.83	3635.64	2495.06	1884.42	2538.71	3989.81	5362.86	2245.36	2387.47	2750.63	7931.72	3255.8	3205.82	8786.67	2685	2894.88	3722.48	8238.03	7824.48
21beta-Hydroxyhederagenin	7024.26	5028.57	4075.87	6629.77	4819.21	17155.2	8334.76	5688.49	8877.19	6358.41	3422.87	8516.14	7808.47	13102	7526.27	8106.27	18222.5	9779.42	4191.55	6699.64	11969.8	8376.56	6298.19	2716.7	4702.1	7285.17	10941.7	19071.6	9079.66	5450.61	5622.66	6484.32	3975.49	6693.26	4490.58	5572.61	2375.43	5716.53	4811.84	4903.81	5144.99	6382.27	9634.42	3055.21	7936.5	9992.65	12647.4	3374.03	5409.89
1-Hydroxyibuprofen	4365.53	4493.72	5025.16	3715.21	44783	4244.34	4391.97	45291.4	4384.31	4052.79	5361.66	4199.6	4647.57	36225.6	4477.46	4552.77	3784.8	4811.29	3737.24	4677.9	5999.47	4679.7	4819.99	4427.57	4171.24	5301.58	4080.69	4649.89	4416.37	5992.11	6110.05	5340.69	5348.22	66092.3	3600.93	49905.2	4603.91	66524.9	4545.49	4707.84	54079.4	5778.97	5779.17	4711.88	3451.36	4370.68	4148.59	4978.9	5784.37
Monobutyl phthalate	47134.1	24900.4	13803.1	32400.2	41401.8	32591	19425.9	41574.6	39677.3	33535.2	35162.8	41957.7	27176.1	32081.3	31303.5	35412.4	23693.9	36098.5	26774.2	18169.2	14132.6	28743.8	13228	32411.9	22530.8	29432.2	19717.3	24717.7	38357.7	5248.59	1179.41	3711.83	449.867	57168.6	63204.6	41986.1	41154.8	64021.7	39999	24026	49420.8	19304.5	6318.23	9421.75	5703.07	10062.6	33819	18572.7	17242.6
(10betaH,11xi)-11-Hydroxy-13-nor-6-eremophilen-8-one	5707.81	5924.82	5525.97	5964.69	5677.32	5271.91	8297.54	6858.92	5475.27	6231.4	5668.24	6415.02	10180.4	6554.85	6487.22	6106.99	5738.46	5836.68	5784.33	5919.11	7079.87	6701.3	5016.58	7061.79	9371.01	6022.12	6771.56	6873.18	5392.11	7084.06	5288.18	5492.3	5524.08	4640.84	5142.46	4053.34	6466.65	4899.49	6740.54	7161.61	5343.85	6932.25	6034.84	6196.86	5855.77	5538.74	6277.15	6448.39	6070.97
Hexylbenzene	1399.05	2044.65	1902.35	1515.25	1453.77	1955.3	1806.58	1592.83	2342.29	1708.14	1096.16	1109.76	3107.11	4296.63	1023.78	1175.72	1608.43	1449.79	1270.28	949.987	1344.15	2248.39	1194.19	3070.61	2620.52	1196.87	2591.45	1209.57	2468.39	2644.08	4531.92	2730.19	2345.21	1393.24	2465.03	1174.94	1514.64	1344.68	1442.01	2269.22	1824.97	1297.81	1887.36	2477.97	2249.17	1279.62	1525.18	1399.83	1577.18
24-Oxo-1alpha,25-dihydroxyvitamin D3	24333.8	21109.8	17270.4	21998.9	25923.4	41508.6	18179	22749.7	16583.4	12695.8	32407.8	20664.5	20908.1	29979.9	20423.4	20749.2	12090.4	20949.2	24464.9	20879.8	16482.3	12450	32275	18412.3	19034	16841.3	14322	30553.3	41307.7	9173.2	26331.6	15082.3	20457.7	19643.2	15367.5	21565.7	14354.7	36543.3	23842.4	12495.9	25522.7	21246.6	23720.4	26065.6	15931.8	17345.7	23278.4	18786.1	21962.4
1-Methyl-6-phenyl-1H-imidazo[4,5-b]pyridin-2-amine	2823	1753.41	1726.33	1922.78	2478.8	1509.57	1858.28	1268.27	1530.13	1651.47	1895.32	1271.72	2224.11	1248.66	3086.41	1699.81	1344.83	1425.54	1560.83	1723.12	1818.33	2396.49	2437.74	1076.76	1836.27	1972.9	2011.93	2089.81	2137.2	1662.27	1380.32	1703.87	1952.65	1217.53	1212.1	2947.58	1061.4	1454.05	3285.13	2374.1	1212.22	1168.17	1753.73	2746.83	1787.24	2592.8	1581.44	1636.9	1448.6
2-Butyl-4-methylphenol	52181.1	22970.4	35461	33925.5	14766.4	20834.9	29281.2	24503.3	36299.8	26704	30785.3	38119.9	11994.4	39297.1	28436.7	57421.4	43565	23448.5	26550.5	29391.4	39504.7	47803.7	23513.5	33256.2	30903	59226.3	28627.6	14769.8	25735	5468.84	17347.7	38386.2	14538.1	7572.91	10203.7	13194.4	34774.5	4065.28	23000.7	19955.7	20151.3	82754	18164	9895.96	2845.53	21412.4	29292	44263.5	15270.8
Goshuyic acid	1447.05	7572.44	3183.39	4618.21	1470.07	6635.3	2084.65	6347.29	3703.23	3055.4	5495.56	1596.45	4996.99	1766.34	4002.28	2219.74	4390.3	3436.88	7934.41	668.211	1711.01	2324.84	2282	2390.86	5210.53	1844.09	4649.77	1422.01	2360.19	656.188	683.957	689.043	523.266	726.66	754.52	1458.8	1863.06	4345.36	1308.33	7757.73	1170.9	1141.72	2092.34	5042.15	2603.46	21887.9	1577.54	4616.34	767.607
3,4-Methylenesebacic acid	3914.88	3211.47	2313.87	2908.23	4622.88	2514.34	2111.54	4687.19	2284.95	2635.24	3176.78	2155.52	1714.76	2798.87	2526.14	2290.11	3443.6	2051.91	2489.83	3209.44	2261.41	3144.76	1419.73	3168.03	2531.02	2929.55	2485.73	2083.09	3026.1	4047.3	1290.58	1739.93	1768.85	1000.9	1302.72	1536.8	1678.21	1594.37	4684.64	8601.38	2105.72	1785.18	2552.84	933.229	1348.81	4969.25	2764.77	2298.3	3386.98
Traumatic acid	7097.73	3727.32	2459.6	2737.28	7482.57	3942.57	4543.16	10774.1	3115.89	2496.8	3792.71	2950.07	1974.1	4647.44	3640.83	3459.36	4900.77	3023.34	3890.43	2408.69	3626.75	4449.94	2114.85	3896.02	3644.64	3757.21	6424.72	2859.26	3021.62	1802.7	1906.61	3443.9	4099.36	1649.83	1389.24	3033.23	2957.62	2121.18	5740	21789.3	2132.42	2593.53	2526.31	1109.37	1632.19	8169.45	3043.82	3572.86	14019.1
Myristic acid	3275.57	18480	4475.56	6797.92	2300.76	2762.42	2618.8	5347.96	3749.5	8524.17	7701.14	7084.12	7688.81	2698.83	4263.34	3711.11	4337.53	9715.53	6989.54	2720.4	5479.65	3360.51	9262.24	3185.33	6837.37	6873.56	4594.62	1257.15	7861.41	1975.44	1499.23	1650.82	1171.62	1782.32	1721.1	4147.68	8925.92	11165.6	2226.65	18944.8	3437.62	2718.34	5859.2	99325.7	5872.94	15151	3131.05	23383.9	2886
N-Decanoylglycine	1655.86	1571.26	1697.04	1742.45	4833.56	1352.97	1542.42	1868.67	1471.93	1926.2	1305.88	1676.46	1535.35	1647.84	1685.02	1705.27	1885.93	1808.39	1391.69	5315.62	1470.27	1462.16	1938.77	1932.83	1613.5	1588.07	1997.74	2121.12	4054.29	2633.88	1534.99	2521.2	1685.07	1568.74	2139.56	1493.26	2282.95	1093.07	4033.77	1726.36	2113.66	1673.89	3162.51	3348.95	1750.96	6974.32	2162.3	1818.18	1555.61
Dodecanedioic acid	3397.09	3048.6	1383.86	1228.48	4659.04	4317.09	1662.77	4009.23	14031.8	2605.09	3363.08	1953.55	3297.19	2167.03	3142.74	4722.71	3428.05	7052.15	3260.54	2757.23	2011.37	5609.2	2581.93	3077.62	5177.45	3917.54	3301.58	1678.19	1493.96	1489.43	863.841	1384.75	1663.29	887.396	734.712	1076.49	1634.93	1973.1	3344.72	18316.2	979.695	3750.02	1486.18	1471.92	2613.3	5120.5	5212.53	2137.54	3262.93
1H-Indole-3-carboxylic acid, 1-pentyl-	825.855	623.639	589.89	807.316	1763.1	1904.35	1890.9	2336.2	3201.71	1623.17	1071.29	1430.07	1615.09	2064.55	1189.87	1016.88	1769.59	1443.31	1762.19	1138.75	2704.38	1657.7	733.193	2092.65	1824.86	1225.38	1137.15	1831.6	1673.68	867.185	2432.61	1438.35	362.708	3026.76	3238.87	367.912	1948.94	465.952	1848.42	814.453	1805.2	1638.77	1079.41	486.375	1265.14	2057	1623.59	1342.05	417.053
2,4-Dihydroxyacetophenone 5-sulfate	1192.7	1415.75	4287.86	6323.91	1139.34	1021.28	480.433	1458.61	2028.45	9896.19	1394.54	1236.73	907.45	13933.4	4542.73	1629.48	944.504	3192.48	1988.48	1209.3	3930.01	1307.48	2398.73	14411.5	6430.26	1180.96	1094.37	720.411	1068.67	1760.55	1102.71	1150.76	1322.3	1356.06	1039.39	930.399	1141.28	1660.4	1139.3	1256.13	865.583	2035.48	900.898	2857.15	843.447	821.429	852.34	1034.83	900.693
Dichlorprop	832.693	1149.99	1420.64	907.772	553.941	596.189	534.46	758.694	503.244	765.058	821.099	462.342	882.344	954.625	695.209	902.28	1003.14	631.337	712.17	584.464	638.928	1078.56	1209.75	808.192	643.769	782.261	1055.07	956.516	923.901	1319	981.138	1425.67	1604.61	839.557	1612.61	2127.7	1104.77	1373.46	954.283	1207.88	1031.63	969.127	659.35	1423.47	908.964	996.649	1097.96	971.843	1386.9
2-Furanpropanoic acid, 3-carboxy-4-methyl-5-propyl-	732487	633508	586023	1.04593e+06	397322	289690	415937	593683	634741	214537	131275	704131	92956.8	951083	269341	1.00516e+06	609376	514575	241978	976943	1.10624e+06	839070	262420	723215	145518	604065	222087	431354	526655	182692	197990	1.2245e+06	77111.5	459311	442170	733944	556813	33959.5	386146	130752	557476	694472	301081	254175	60340.1	204887	508895	732364	297301
2-Ethyl-1,3,3-trimethyl-2-norbornanol	2638.74	11895.6	4839.4	4246.38	2762.54	3060.71	5363.95	6620.9	3940.67	5425.46	9759.27	3118.73	4793.84	3477.29	3652	3570.52	3227.83	5921.87	19770.6	2148.48	3228.53	2368.81	2001.13	4505.58	7510.61	4161.18	9773.71	3637.66	6070.65	1435.55	970.473	1221.04	788.071	1843.86	1146.79	2982.18	2626.12	6684.06	1487.08	9858.28	1626.61	1677.46	2911.98	6293.15	2534.01	19783.6	1999.43	3901.03	1195.35
N-Undecanoylglycine	45842.3	37602.4	71259.4	58364.9	105543	40861.2	44723.3	67145.2	55643.9	44471.1	45257.1	50236	50030.8	62897.1	40958	52890.5	123802	74053.2	70199.1	146299	52031.4	52517.9	76722.6	92460.5	51446.4	39926.7	47256.4	75013.8	73817.7	115853	46843.8	67260.7	63193.8	59417.5	73257.7	56624	77022.9	38448.5	81654.8	53157.6	54502.9	49936.2	104434	72385.5	59006.8	180924	66414.9	59601.3	56712.4
Isoleucyl-Isoleucine	1795.62	2315.73	1895.78	2341.01	2264.07	2658.38	3008.73	1465.65	2055.18	3220.79	3205.05	4076.75	1565.37	2892.47	2300.56	1986.27	1761.26	1893.69	1688.94	906.27	2236.04	1683.58	2266.84	2577.89	3011.44	1230.44	1596.14	3161.06	2058.93	1448.26	1472.19	1179.73	2045.88	1424.3	1259.28	1972.24	2510.3	585.419	996.659	2462.16	1430.29	5689.6	2173.31	2193.57	628.758	2522.86	3087.73	1900.75	2419.55
(1'R)-Nepetalic acid	1218.54	1802.37	890.455	1448.29	1341.8	1255.09	2439.99	524.86	2054.4	1115.4	1459.21	1434.63	868.315	1196.94	871.849	1204.14	1007.97	1726.44	920.346	950.415	864.539	1416.53	779.496	1892.02	2024.17	1089.36	1869.49	1812.13	1236.12	1436.71	663.688	890.746	2314.62	992.577	896.657	988.859	1254.43	1583.43	1714.9	4355.24	940.112	1046.78	1220.75	790.167	1102.45	2219.61	1894.99	1100.56	1944.73
1,11-Undecanedicarboxylic acid	2795.41	6597	1858.03	2401.52	3735.87	2608.97	2736.44	5390.2	4579.33	2517.4	3173.34	2375.03	2293.35	4025.09	2514.68	3680.86	4356.2	2805.77	1964.48	3458.34	3322.26	3219.83	2070.59	4839.18	3011.45	3322.15	2796.91	2565.48	2040.82	1724.73	1879.85	2627.07	2491.49	1398.95	1459.81	2022.74	1891.54	1506.7	3216.41	3818.56	2059.6	3248.86	2363.45	2075.62	1972.09	5052.12	2660.18	2360.38	4898.24
Uridine	18445.6	17435.1	19825.1	16992.3	12876.1	12967.4	16374.4	16143.2	12065.8	13637.9	10438.7	15479.4	18086.3	13716.5	12412.6	18692.9	13655.6	15005.1	17778.2	18087.1	12574	15925.3	14071	12604.4	14856.6	11706.1	14631	14939.6	13674.7	12965.3	12360.2	19514.8	13663.1	9202.08	13247	15174.8	9407.6	13920.9	14888.6	12003	13831.5	14171.8	12709.4	26777.8	13786.3	11280.7	12660.6	10070.2	11713.9
(+)-alpha-Muurolene	1501.32	3713.78	2772.16	2983.5	1433.3	1653.85	2099.12	3203.29	1421.73	1557.32	3394.7	1755.38	2319.75	1591.64	3289.26	1387.1	2376.32	1740.65	2827.68	997.654	2509.52	1431.58	2667.15	1538.46	2162.19	1986.34	2156.73	1112.68	2262.43	1287.98	1335.73	1173.81	604.529	914.692	917.149	1726.86	3165.69	3061.05	1522	3828.7	1441.13	1638.11	2077.5	7405.96	3532.77	4292.36	2025.23	3509.33	1188.22
Phe-Ser	424.73	491.8	539.575	575.558	985.528	780.723	901.285	784.17	805.262	495.38	815.522	1190.51	367.788	446.221	721.585	386.145	426.431	1180.88	1455.79	484.502	790.416	516.749	336.513	814.819	509.184	1023.46	302.234	850.74	967.461	470.918	758.925	442.374	352.835	1058.92	912.518	329.381	299.028	748.52	552.039	365.412	637.454	550.788	597.699	704.583	404.858	872.362	1477.8	429.546	768.498
D6-Ambrettolide	1558.14	3114.34	2312.6	2751.53	1262.7	1317.49	1514.62	1440.06	1467.77	905.22	2458.9	1500.14	3275.26	1211.25	2713.96	1563.67	2481.55	1467.11	1834.88	1507.28	1475.6	1606.6	1731.25	1055.34	1558.3	1993.16	1666.29	862.759	1617.72	880.423	721.958	451.008	604.602	561.183	664.497	1596.77	2578.17	1491.41	1071.74	3075.26	1548.56	1575.64	1672.94	10704.3	1843.37	4161.4	1070.8	4944.49	1121.13
(+)-Setoclavine	19315.5	5381.72	11984.4	2577.36	11852.4	3888.38	6116.65	22635.1	3498.69	3434.98	4216.53	10573.8	2795.76	3234.85	4582.01	6123.5	7589.08	2360.49	1767.83	12228.4	9147.39	5242.47	5367.75	17671	5850.87	15852.8	1710.29	3664.12	3592.86	3456.66	2996.76	5202.25	4264.3	1019.36	2228.11	9285.19	1694.51	620.694	3427.63	25651	5578.29	28952.1	1547.86	2782.67	4264.8	6673.3	7001.62	2025.2	5000.79
3-Furancarboxylic acid, tetrahydro-4-methylene-2-octyl-5-oxo-, (2R,3S)-rel-	7170.57	6833.25	6084.74	8463.22	7134.09	8626.73	5172.3	6073.61	5630.87	5854.53	6013.66	5199.26	4006.89	5663.35	5456.7	5542.23	3573.02	3482.42	5406.27	5273.06	5989.5	4612.78	3581.39	5769.96	5245.79	6943.04	9115.58	3880.01	3043.78	2916.27	3006.86	3455.58	2997.51	2106.54	3569.29	3433.17	2871.73	4205.26	10010.6	30339.5	3197.83	8869.53	4657.6	2694.03	4279.14	16595.9	6332.09	7162.39	6224.03
3,6-Dimethoxy-4-phenanthrenol	305.88	601.778	503.529	1022.45	957.105	843.85	2510.81	970.908	1013.05	395.264	1085.39	952.826	408.108	2403.94	2143.07	1998.31	240.01	1488.62	2904.24	383.422	601.744	5119.26	2793.08	517.206	622.451	618.493	1880.31	843.541	422.712	134.279	494.815	730.671	1115.79	539.27	509.582	658.188	1959.56	103.262	4212.46	431.466	1303.53	1673.9	273.342	1239.18	359.556	485.138	635.001	1716.45	1099.05
27-Deoxy-5b-cyprinol	4809.53	5370.55	4417.86	8156.28	2875.03	7045.1	7129.68	1807.64	4640.34	1940.2	2458.39	3648.9	4669.35	4212.92	2883.47	6932.62	6475.86	4146.44	3085.7	5317.92	3015.4	4619.44	3511.75	2970.48	6731.04	2558.99	5223.94	3359.99	2209.45	8974.68	5199.81	9136.42	5811.84	6323.88	7904.97	5047.89	1637.69	2168.09	5648.56	5514.72	3047.62	8015.17	7432.5	4585.14	9868.73	4538.61	6218.06	1097.2	8151.14
His-Thr	367850	448638	172614	302723	203007	88570.6	250788	177334	444968	107472	27926.3	283549	60426.3	112146	140631	363535	208752	204651	26204.7	428652	350248	138232	115817	270815	44431.6	149301	92112.1	151177	123427	103803	53709.1	154753	8900.17	55768.9	222657	219201	115364	4887.98	57428.4	23594.2	114450	154639	45768.4	295660	10146	76414.4	140250	140279	108850
Palmitic acid	71457.3	285810	148810	160902	81206	93087.7	108585	104201	132883	114743	133799	136873	178080	45691.9	113777	61917.4	99447.2	134409	173294	104850	98030.2	100486	146586	116298	121001	90994.2	131580	50226.5	132115	53026.1	52145.7	46546.9	59497.3	86673.5	57318.2	185886	243439	90216.8	72187.4	229939	78367.1	75062.5	81431.4	356736	79907.6	254610	74129.2	236186	95986.9
Tetradecanedioic acid	18574.2	7597.06	1946.83	2983.42	5609.98	12175.6	4767.71	6522.52	13988.3	3630.52	5328.56	2883.19	7059.21	21998.8	12624.1	15633.2	4294.8	8774.43	2804.73	9325.23	4899.89	15208.4	3261.95	12041.4	7852.79	7493.36	9302.7	3885.8	7797.17	3670.04	2146.38	2907.52	4399.62	2292.66	1562.95	2404.71	2767.04	2620.89	6745.78	18402.6	2116.55	8490.62	3951.95	2320.53	4909.24	11188.3	8130.61	3663.77	5309.2
27-Norcholestanehexol	6671.77	4330.05	6994.94	14677	9947.95	23971.2	8751.87	4385.27	7244.38	3313.19	8307.43	6887.77	6047.08	7224.16	4853.17	8446.55	9205.8	10486.1	4911.96	3916.79	14979.3	9632.5	10138.3	13202.1	16285.2	5620.53	4643.47	7275.07	3258.28	2344.49	13186.9	2883.24	4708.42	4423.58	14782.6	16755	12624.7	2870.77	7742.32	6459.99	4702.8	6673.33	14493.6	29124.2	9338.68	14287.1	12124.7	15458.4	19381.2
3-(3,5-dihydroxyphenyl)-1-propanoic acid sulphate	3557.9	2070.53	1353.35	1472.54	3152.1	1346.68	17341.4	1034.44	1410.24	855.675	3864.36	3189.65	1180.71	1815.92	1753.97	1538.86	985.029	972.147	1059.13	1482.65	3368.06	1552.39	1802.77	1896.17	1075.62	6538.63	818.359	2079.03	58319.2	1971.08	2141.9	1973.19	3523.99	1337.43	2228.72	3519.93	1086.44	2049.96	1467.92	1679.39	1061.72	834.308	5651.98	1352.89	1295.73	3271.92	4490.73	909.442	1233.44
2'-Apo-beta-carotenal	4136.78	2438.36	3404.71	3533.13	4251.21	5485.15	4064.2	2749.82	2329.98	3096.89	2892.42	2568.57	3545.37	4317.71	2826.35	3298.7	3884.15	4176.93	2356.55	3788.08	10300.5	5022.87	4513.91	3274.13	4656.59	3133	2847.81	5347.02	2441.42	2884.31	2755.82	3356.85	2351.96	3393.69	1810.59	4646.49	1308.95	2832.12	3336.23	3830.17	4224.93	3820.56	4302.97	2056.28	3996.25	4834.66	2735.49	1261.32	5756.79
2,7,8-Trimethyl-2-(.beta.-carboxyethyl)-6-hydroxychroman	4294.82	2637.71	789.931	3515.23	2797.63	4727.19	4554.54	3272.99	9276.36	5204.61	4250.47	6722.99	10690.4	11612.3	9096.94	6031.86	7583.98	4614.59	1822.78	3955.16	10666.3	8290	5798.98	2390.76	6254.07	4825.24	10981.2	8482.63	2372.17	4339.82	4250.55	9037.62	6137.4	3623.18	6471.33	2701.97	4797.35	3001.61	7249.77	2977.74	3707.49	6413.69	4719.83	958.45	3589.72	4088.58	6321.18	2698.65	1730.17
Thr-Phe	1358.16	551.92	406.961	476.692	511.156	586.232	819.435	438.74	801.537	1116.15	1257.79	759.672	499.731	664.876	877.994	418.938	443.902	876.586	597.271	457.649	526.112	445.096	469.795	781.012	804.32	335.035	442.54	1229.51	811.99	428.707	1583.61	1104.88	633.228	625.633	713.697	273.983	802.207	338.868	805.047	397.006	849.738	794.964	590.404	512.103	257.921	1082.34	832.134	738.47	630.863
Inosine	192495	139546	237148	227255	10213.5	13735.1	9488.48	54553.2	8480.61	17795.4	6499.47	30760.7	8422.77	10094.1	3827.33	4301.23	10640.8	20222	15197.7	5352.58	9326.32	4117.52	125100	12568.5	30803.5	8546.49	5130.98	19803.4	153408	1993.78	1233.33	1321.66	553.103	1842.05	2131.32	2052.5	3031.5	157254	1832.92	18262.8	5962.05	1708.66	6065.19	60227.9	780.137	1539.71	34427.2	1194.95	1590.85
3-carboxy-4-methyl-5-pentyl-2-furanpropanoic acid	227601	98808.2	151376	156695	72150.4	100038	125611	111766	172571	122831	133043	185197	62671.4	178401	135251	256361	188400	105218	124079	138874	183447	231121	103183	152849	154583	274838	128324	74312.2	117864	28432.8	86378.8	169731	77046	37853.2	51641.2	70280.5	162983	18159.2	114416	91856.9	94634.4	372488	86181.4	43339	23390.2	99085.8	131260	194985	73153.8
(.+/-.)7-epi-Jasmonic acid	3507.44	3124.39	2716.99	1996.12	5754.7	4558.17	5923.44	6643.01	2097.65	3242.59	4366.32	3858.94	2761.46	1185.02	698.114	3656.33	2678.03	4888.99	5607.49	1752.65	1887.22	2225.95	4407.9	2336.44	2259.98	5232.78	2206.5	3525.3	4253.98	1376.45	2158.33	2350.18	2651.59	3858.8	1446.95	3421.39	1805.26	4740.64	2516.91	4921.04	3875.7	3987.3	2137.27	2226.3	3784.97	5575.69	2593.69	2702.88	1694.43
N-Lauroylsarcosine	1384.48	1053.15	2846.22	1478.21	1770.48	1056.18	1092.33	2895.02	1477.72	1230.02	1326.15	1264.82	1362.82	1913.57	1117.63	1536.38	4010.08	1883.04	1764.04	3835.65	1251.08	1513.31	1944.43	3238.86	1525.44	876.925	1242.05	2353.44	1598.85	5756.26	1409.99	2034.09	2183.69	2078.5	1505.99	1632.97	2633.84	1106.68	1756.26	1205.69	1284.35	1373.67	2281.92	1656.79	1875.87	3686.05	1649.94	1567.45	1514.62
Traumatin	1545.57	1827.45	752.493	1183.83	1464.1	944.764	1177.69	741.547	1271.09	1123.37	677.695	877.394	758.331	922.352	920.34	1353.71	922.776	785.637	1093.08	918.237	1063.05	788.661	588.068	1773.29	1488.1	1084.79	1813.51	1187.67	1048.45	773.48	465.821	516.776	739.577	572.078	480.826	1320.72	675.713	1191.98	1165.17	6320.54	565.246	1034.29	1127.62	624.21	870.828	3197.2	1107.51	803.386	1359.48
DL-.beta.-Hydroxypalmitic acid	1160.65	1847.01	1166.79	1116.96	1126.93	1190.24	1085.14	1565.46	904.836	1462.99	2080.54	1601.43	1159.69	824.133	1216.74	1499.99	1192.16	2092.37	3182.06	809.558	1548.63	864.312	1491.26	1305.38	1248.05	1814.94	1615.9	1246.6	1987.61	1295.67	1184.18	1393.88	1216.75	1236.42	1020.51	1630.55	1133.54	1844.5	1369.09	1946.02	1029.16	1082.76	1641.58	2170.78	1328.62	2328.22	1353.94	1235.36	1224.77
16-Hydroxyhexadecanoic acid	28209.1	26247.2	27694.7	23796.5	20412.4	25160.9	32400.2	25392.5	21459.3	37818.3	19692.3	32986.1	14158.4	12944.8	19961.4	34565.1	28633	32008.7	35903.8	27262.8	19405.9	20054.2	28207	26756.8	26008.6	26405.6	21484.2	42120.2	25308.7	12184	13524.2	14844.7	23959.6	25659.1	20459.9	33189.3	19828.5	30219.8	17002.3	18775.6	23023.6	17800.1	29980.6	17717.5	14799.8	23107.2	20904.5	15395	26230.2
Glu-Gln	2800.83	1676.95	1425.69	1422.85	3342.49	1979.09	2371.08	1976.58	2989.22	1281.06	2900.56	2269.15	2355.77	2672.57	1979.92	2485.77	1919.01	4019.74	2284.6	1861.55	2222.18	3060.9	1904.37	2429.53	1884.78	1905.16	2605.29	4862.79	2437.94	1038.02	2798.67	2599.18	548.446	1241.66	1172.84	1649.39	2909	1500.85	1576.12	2275.96	1489.98	2060.52	1796.45	2027.27	991.755	2601.92	3211.9	3722.04	541.401
4,8,12,15-Octadecatetraenoic acid	694.407	2555.98	887.556	1888.09	647.545	489.307	784.919	805.636	639.791	712.652	682.726	1223.85	1191.82	1453.54	3192.07	1417.37	840.714	703.373	892.393	718.091	3277.57	673.49	1989.53	790.348	1164.49	1102.39	2156.23	597.83	1336.81	1826.38	528.522	861.962	538.894	479.076	943.153	740.079	1455.97	1672.46	1468.95	1838.84	464.473	1227.44	1387.44	9844.4	3018.97	1456.16	510.582	2244.47	429.638
Gamma-Linolenic acid	36135.2	149444	83361.3	78451.2	50428	70082.9	78996.7	61581.1	138082	90408.4	76955.8	121676	152909	96871.7	218262	85025.9	104106	97242.4	122731	80342.7	88611	68440	122384	46125.7	151209	108485	149913	67613.9	79826.9	42529.8	36903.8	27510.3	34116.1	54171.2	29268	65309.4	183287	139047	60202.2	212209	79966	51900.3	115732	552372	211548	284770	38625.9	376065	67897
12S-HHT	2755.81	3184.78	2596.48	5305.18	9496.1	1517.32	10603.5	4204.77	1656.75	3202.6	690.959	1976.6	9252.01	903.273	3991.17	4366.84	4591.95	1916.79	4520.03	3588.84	826.584	5932.92	3302.68	3345.36	3796.97	4246.74	5193.8	3084.85	2176.26	21462.2	17492.3	14356	2783.49	35924.9	4319.37	13925.4	7208.64	6178.53	6270.86	3842.15	35359.6	11647.5	6592.43	124644	7707.81	4516.69	16277.8	6054.03	41445.1
Octadecadienoate	512332	1.42992e+06	971160	1.11145e+06	675409	838681	675797	581403	1.24968e+06	746686	843006	923218	1.2074e+06	524041	1.20401e+06	681266	1.21383e+06	889960	888627	614939	616578	934430	1.05605e+06	749597	941676	815937	811964	506032	900337	378561	417058	314481	345750	493168	360029	887080	1.33346e+06	742565	561161	1.94499e+06	659137	716874	732558	2.06916e+06	977209	2.21981e+06	498053	2.54782e+06	655686
(Z)-13-Octadecenoic acid	159221	679102	434979	475871	265919	311947	300241	352379	357980	331466	396464	320602	587622	196110	363358	193184	346486	374528	499930	307184	263549	320719	456437	373262	377073	324406	356868	155588	415322	214207	136160	104917	59920.9	269828	94929.4	433493	459472	449679	153900	1.01105e+06	189050	313150	238351	1.10087e+06	528046	1.01095e+06	159949	1.02358e+06	173148
Xanthosine	568.282	847.288	508.249	530.781	465.544	369.922	378.477	356.385	274.077	266.118	464.253	233.167	280.028	333.56	253.87	384.767	448.881	369.927	430.899	380.962	353.7	431.039	524.336	325.669	366.227	319.06	397.161	405.845	647.245	478.777	340.742	551.132	377.281	394.211	404.272	518.11	219.657	837.527	463.633	473.544	592.935	762.997	404.258	981.106	242.421	280.395	605.327	247.328	776.805
Stearic acid	5030.46	18487.9	5597.83	7772.55	4387.75	4824.24	8420.37	4483.17	6994.45	7279.6	5274.94	8251.71	9466.68	3948.79	5108.8	3658.67	4891.59	4572.4	9455.19	5121.13	5014.98	5316.75	5766.68	5334	6225.09	5057.28	7779.64	3834.54	5383.32	4557.43	3575.85	3985.12	4774.94	4157.01	4716.15	13904.7	12077.6	4902.38	4544.12	8470.81	4338.24	3979.8	5361.73	10079.8	4380.41	10518.3	4195.05	7469.21	4177.14
Myristoylglycine	1374.92	1217.77	1560.26	1181.32	1041.36	1447.23	1454.75	1878.01	1000.92	1181.09	1856.61	1203.11	1019.37	1378.12	1471.86	1259.9	979.192	1592.84	1179.9	1375.27	1455.27	1206.42	1641.61	1416.62	1315.39	1309.61	1505.74	1675.13	1973.85	1449.35	1374.9	956.327	1457.01	2547.57	947.491	1243.49	1249.53	1690.3	1343.12	1894.32	1361.37	1644.19	1869.36	1992.76	1380.05	1347.64	1521.27	1565.04	1293.95
Hexadecanedioic acid	2540.56	5775.24	2105.43	3876.82	4564.79	3682.5	5076.93	3441.98	5278.01	3428.07	8605.26	3135.03	3046.18	5069.7	2643.21	2456.13	3639.51	2321.61	3283.54	2872.2	5970.19	3434.57	2997.89	4533.72	6031.37	5056.31	5859.47	3227.55	2755.83	2493.1	2987.12	2950.2	3275.24	4043.16	1308.66	3390.67	3124.85	4790.4	4868.24	16086	2906.93	3028.53	6856.61	2581.18	3283.78	8314.49	4943.49	4413.8	6145.69
Tyrosyl-Hydroxyproline	3775.99	3196.07	2571.18	3511.41	2353.39	2542.28	3874.27	2651.29	2053.56	1950.71	3463.37	1816.06	1791.65	1991.53	3799.57	2255.74	2617.64	2796.83	3319.64	2913.28	1696.58	2879.09	3020.96	2726.85	3324.42	2989.95	3830.27	3089.58	6627.96	1674.09	3803.78	2791.06	3333.18	3444.72	2763.88	2507.56	1983.7	1730.55	4828.79	2714.61	5327.85	2151.53	3335.62	5351.85	1645.69	3145.22	4560.53	1849.94	2815.06
2b,3a,7a-Trihydroxy-5b-cholanoic acid	3142.11	3481.02	1905.53	2209.66	1221.05	23434.5	2948.15	4979.22	1406.36	1196.58	38332	22748.5	3344.16	24727.7	15739.9	1630.82	901.07	880.133	55914.8	10074.9	88826	10917.9	14927.6	838.891	2028.17	130489	1152.53	3081.32	2138.68	224035	35791.6	47325.8	36801.7	2452.09	13518.6	8155.96	5592.41	18975.3	17685.7	1491.76	5740.08	4717.82	15303.6	1567.87	2710.11	1139	20567.8	1336.21	72032.5
2-Furancarboxylic acid	11813.1	12872.1	9465.43	9467.36	11275.2	9332.13	8399.16	5599.73	13082.7	14201.6	18544.5	7267.82	6976.97	13323.4	10190.4	13004	7697.95	16239.5	25630.7	9969.26	8984.9	12374.8	7888.55	10030	12759.9	9057.33	11713	10295.1	12540.1	4335.47	8240.37	8100.03	6471.3	13888.3	6959.46	4095.18	7786.33	17761.3	5938.31	19221.1	6344.15	13710.3	7351.31	8460.28	3926.37	9799.04	10414	8966.57	4246.95
5-Hexyltetrahydro-2-furanoctanoic acid	2837.82	2416.05	2362.15	2532.58	4259.44	2914.24	2311.85	2658.42	1992.98	4464.8	2492.27	2300.57	2319.81	4701.69	2708.23	1614.45	2503.06	1898.45	2464.04	2318.95	2616.16	2428.55	2488.63	1521.24	2379.96	2614.24	2522.48	1992.36	2074.51	2674.43	6384.38	6363.93	6327.64	4592.68	6844.08	3310.94	9834.76	3810.2	2788.31	6057.1	8237.88	4339.32	2192.42	4640.92	2881.2	1452	5712.41	3689.94	7477.12
2,9-Dimethyl-2,9-diazatricyclo[10.2.2.25,8]octadeca-5,7,12,14,15,17-hexaene-3,10-diol, 9CI	3934.02	3774.68	3021.04	3813.27	5958.11	3513.95	3935.6	4669.63	4026.14	3355.9	3949.29	4118.67	5510.98	3730.95	6905.31	4922.06	4227.21	3830.49	6015.27	7048.36	4743.96	4539.7	4843	5676.42	5491.97	6066.25	4938.66	6068.21	3321.2	4963.27	4734.17	4206.39	4717.46	2801.78	4646.45	3461.49	4542.63	4120.98	5218.25	3480.5	3365.76	3299.22	5314.58	4178.48	3511.24	5736.36	4026.34	4754.92	2419.55
2'-Hydroxy-5'-methoxyacetophenone	3523.2	4345.95	2408.29	4043.35	3190.02	5931.62	3625.64	1833.3	4760.85	2319.42	5402.78	2638.32	4351.66	6745.66	2414.82	3145.92	2372.3	3290.19	2293.62	4916.34	5321.89	2186.24	3033.41	4252.36	3180.12	3192.6	2834.97	5066.26	3686.71	4563.53	2968.5	2347.92	3637.01	6989.33	3338.28	2926.56	2659.09	9870.66	3469.62	3209.55	3388.49	4688.61	4704.11	2699.76	3117.68	2275.14	15798.9	1935.05	3126.81
12-Hydroxystearic acid	2424.46	4184.58	1916.22	1968.2	1636.89	1381.52	1619.99	2901	1851.01	2384.7	2907.55	2156.3	3173.51	2238.35	1742.47	1865.29	1714.22	2955.56	1600.79	1347.62	3444.04	1484.07	3786.88	1565.23	4642.92	2245.09	2348.24	1448.14	2503.18	1823.61	1174.7	1171.51	1717.34	2400.27	1734.41	1002.92	1930.88	6470.23	2549.63	4253.46	1514.31	1711.94	7619.38	4471.22	2452.87	3893.78	2387.71	3085.59	5366.86
2-hydroxystearate	3896.09	7055.17	3796.86	2232.96	3249.31	4003.48	4584.05	3633.02	2751.27	3842.17	8891.12	3803.9	3521.22	3272.03	2840	2351.79	2100.52	3466.66	3724.11	3853.2	2918.54	1787.94	4396.47	3008.95	3739.62	4812.77	2370.34	3812.6	7508.01	2294.91	2091.35	3257.55	6947.82	6598.99	2448.52	3899.05	3922.02	13322.4	5723.89	8300.47	2570.34	2677.02	8989.11	6876.42	3897.42	3994.95	3000.38	3952.98	2818.12
Eicosapentaenoic acid	62583.8	100634	26864.3	36960.7	10554.7	8679.8	26450.5	47798.1	33432.9	17667.4	6773.15	36670.6	9095.16	22060.3	41949.4	91021.7	28573.5	21346.9	23027.2	38465.7	65131.5	11093.6	15835.7	20771	14678.5	55988.2	30822.6	15584.4	28828.5	17239.5	7853	28170	24176.8	15554.8	30130.6	41070.8	46830	25590.6	16720.9	15052.2	20074.2	54720.4	12878.8	199406	20897.5	24281.4	16552	51733.1	22148.5
Cis-8,11,14,17-Eicosatetraenoic acid	516514	589916	499217	565199	440854	392004	640653	575735	404921	690845	297668	562157	379223	312381	638000	650918	474403	512762	556592	387699	311931	418632	419732	425705	437959	536979	528985	425366	618420	534662	440332	438543	305632	464556	381314	821180	481472	500985	307368	476040	413643	406564	391751	1.13874e+06	358933	598871	400190	714440	492398
4-Hydroxy-5-(dihydroxyphenyl)-valeric acid-O-sulphate III	16551.9	2608.42	451.733	527.558	378.898	1611.52	2993.76	349.594	3929.46	15121.2	1507.98	2114.59	4983.5	928.317	1272.18	8719.25	887.786	1255.23	2553.62	6127.35	11031.6	583.825	736.482	580.931	689.564	79308.9	446.891	7366.32	3413.18	1579.71	801.67	620.016	492.799	685.649	831.298	850.537	432.958	576.423	20204.2	723.685	445.402	368.463	550.838	512.731	444.668	1322.46	20829.1	384.247	431.732
Diplodiatoxin	8483.13	6822.2	3750.22	9808.24	9146.26	14321.5	13765.1	6853.29	9703.85	11319.1	8461.45	6292.43	9318.53	13566.3	7731.75	6647.15	17002.2	5209.8	5428.58	5853.59	10783.6	6395.35	5688.08	24008.5	17305.3	7374.01	7879.69	10491.5	7669.25	6122.02	5358.71	9717.61	10047.8	5686.88	4113.59	15357.9	2498.09	6468.43	14750.5	5131.41	10822.6	7548.53	12401.8	3803.73	14488	14479.4	7346.4	3230.51	14417.6
N-Acetylneuraminic acid	1938.23	1417.07	1837.06	2183.84	1645.92	1681.76	1686.66	1450.62	969.826	1738.49	1154.33	1004.38	1059.69	1648.3	1177.42	1621.17	2037.51	2414.07	1896.07	2027.1	1555.53	1804.83	2174.39	861.201	2804.9	2459.67	1927.65	2025.33	2557.1	2721.16	1263.82	1514.39	2151.23	2354.12	2858.22	1600.02	1265.92	2300	1458.24	1912.08	2090.88	1628.46	1814.21	3206.79	686.333	1072.47	1590.28	1877.69	3096.14
2-Isopropyl-N-methylaniline	7625.21	9132.4	10333.5	6892.42	7300.97	7885.29	10240.4	10212.1	10001.2	10837.8	8984.71	7542.59	10334.2	9862.09	10746.6	10980.2	9433.92	6230.85	8972.01	9439.23	13284.3	8811.19	7039.04	12024.5	12015.4	9628.27	11452.4	9976.36	8205.83	14935.3	12547.9	12392	13075.8	11317.8	10540.6	8691.05	14075.3	7936.24	11822.8	12265.5	9169.19	13557.5	16448.1	12582.3	15553.2	11887.2	11873.6	11062.1	9692.74
2-Linoleoylglycerol	2468.09	9267.66	8135.54	6991.46	3905.6	5858.74	6791.92	2286.28	9902.68	3205.29	4386	5097.78	7292.43	10600.6	10789.9	3687.41	5429.24	4133.46	9805.66	6197.61	5437.07	7778.11	2091	3577.56	2205.63	3980.68	5793.97	3775.35	4677.94	2820.38	4193.78	3485.86	5093.58	5868.76	3131.93	9390.79	13809.4	1912.61	4566.79	3718.47	5571.4	4020.61	7431.01	47229.8	8925.15	4465.5	4635.8	25501.8	6810.24
Phe-Phe	279402	266193	212765	334067	326474	317600	525698	263430	236354	355169	313200	372298	264141	274129	470499	275194	340132	331420	347113	180035	327241	251486	409191	324260	303181	215586	317516	330656	413273	374476	306976	218329	364070	529610	305162	224659	305133	112018	322340	427824	447707	266746	373057	499050	145135	414928	299111	310101	387648
15,16-DiHODE	72646.6	61301.5	37796.3	41178.9	116424	58758.2	133120	52948	149559	61514	85152	43710.6	31605.4	201786	45237	26949.8	71278.9	36376.5	44170.3	50279.3	51847.4	53332	37128.7	130873	91966.3	112502	61621	72316.3	46476.6	38840.7	37214.9	40101.1	50565.1	48687	15775.1	51405.8	43136	77240	91103.3	198122	37640.2	37783.5	83161	19918.5	53565.4	82559.1	88457.9	64739.8	110570
N-Undecylbenzenesulfonic acid	121808	103466	99021.6	103612	138583	110629	87147	124013	120281	104021	102962	115933	172402	92162	155371	144296	124621	106718	187456	234830	119645	163670	155973	117362	204747	135813	172468	129476	98559.1	184496	158780	140965	111783	110552	99699.8	113017	96053.8	90155.4	150568	78150.7	79213.3	102760	161778	105100	69766.8	180079	121600	118273	61106.8
9,10-Dihydroxy-12Z-octadecenoic acid	3964.84	6924.41	3640.75	4520.37	3370.49	3354.57	5201.93	2704.83	7618.91	3152.93	6353.14	2846.92	4000.74	3965.13	3847.57	2684.87	3258.38	4193.09	2823.37	2287.68	3366.73	4953.67	4312.06	2546.75	9241.34	3699.76	3652.64	3256.06	2892.52	2387.39	2276.43	2448.39	12513.8	4259.94	6674.72	1853.24	6448.56	3919.62	4612.64	6332.38	3062.83	2632.7	11712.5	4192.66	4842.08	6888.62	3318.01	5064.27	17177.4
12,13-Dihydroxy-9Z-octadecenoic acid	1036.48	2795.5	1525.1	1802.12	1147.37	1689.37	1164.11	1097.8	2568.02	1482.02	1740.59	1439.53	2501.95	735.797	2610.12	1547.85	2670.6	1796.3	2003.84	1056.71	1225.81	1513.75	2172.82	1450.7	1293.32	1490.24	1244.2	799.24	1788.36	1093.99	1158.8	863.636	792.512	1527.61	869.722	1760.04	3771.35	1101.72	1300.82	3403.48	1551.71	990.558	1389.47	3983.66	1984.18	5298.37	1151.25	6350	1484.32
(9S,10S)-9,10-dihydroxyoctadecanoate	3745.67	4243.16	4526.98	3052.28	3980.84	15719.2	4026.17	3682.58	5409.83	5202.54	4323.23	3069.62	3841.56	3501.05	4034.8	2762.36	3676.03	7073.58	2151.47	3061.78	3665.39	4507.79	4360.38	3409.68	5491	3229.13	3478.84	4464.06	2767.74	2554.99	2182.47	1854.01	4328.85	3334.65	4467.91	1202.83	5169.69	3443.92	2807.78	3949.48	3463.04	3396.44	5229.53	3957.26	2894.97	6158.17	4163.04	3400.99	8007.02
Tryptophyl-Leucine	974.298	755.652	933.787	1178.04	866.878	702.085	952.064	893.191	828.602	862.925	1823.9	684.344	865.301	640.398	712.393	804.286	635.571	557.236	658.633	675.741	929.664	695.405	911.088	799.395	808.481	631.231	838.581	1086.48	1181.36	986.489	1233.37	1198.46	1356.78	882.758	1153.28	943.446	912.668	562.851	843.802	1194.77	904.238	929.082	1081.56	1237.67	801.202	859.729	1450.79	718.109	1017.44
12R-Hydroxy-5Z,8Z,10E,14Z-eicosatetraenoic acid	117313	361390	404164	437475	133970	52600.8	95517.4	140929	38441.2	51589.8	17696.7	42787.2	141909	68652.8	134879	171960	135577	141100	223458	106521	26902.4	184742	208543	115576	95556.6	67459.2	212043	90745.9	126196	380421	178149	287269	126044	183026	588680	222566	151753	168410	96782.2	186587	400363	134459	108406	890963	60355.9	107684	212610	235639	790923
2-Methylindole	2094.79	1184.83	1157.02	1293.03	1289.02	603.183	2669.32	21819.8	526.662	780.904	1209.49	922.615	826.421	1707.53	1249.34	920.587	1382.09	605.926	985.482	22087.2	718.04	1145.44	1357.04	913.001	22714.6	932.376	1924.24	1519.44	1426.45	1262.36	2012.12	1705.33	1216.47	1528.13	15916.3	1730.79	1319.71	2049.34	1999.91	1251.8	25691.6	1926.16	1194.51	1077.27	2706.14	2920.01	2073.66	1041.77	1511.62
2-Methyloctanal	2906.39	13801.8	5350.67	4669.7	2614.38	3337.2	4370.36	6240.83	5249.57	6019.24	10985.5	3267.36	3820.86	3158.89	3541.26	2488.29	3196.45	5520.22	18797.8	2602.63	2811.9	2294	2258.46	5016.03	6678.49	5029.6	5429.39	3334.71	5741.8	1560.77	1215.14	1270.38	2023.06	3218.35	2187.85	3471.33	2461.2	6964.99	2175.96	20359.8	1958.76	1870.79	2980.29	6025.84	2032.76	17423.7	2684.53	7579.4	3079.26
11S-Hydroxy-5Z,8Z,12E,14Z-eicosatetraenoic acid	1030.15	1052.51	1092.16	1087.13	853.903	460.416	1190.68	844.769	763.301	1514.37	602.09	951.449	888.363	545.084	1191.39	1114.13	1061.43	811.716	1442.8	871.675	621.082	879.615	764.585	958.728	961.521	1001.35	953.42	835.028	1348.97	1030.95	1128.4	952.357	901.314	879.965	682.381	1826.99	982.191	1653.6	608.734	945.575	898.891	795.063	950.695	1954.09	634.477	1172.78	869.786	1672.25	1166.68
2-Methylquinolin-8-ol	2807.29	4614.13	3219.79	4576.12	4267.63	3840.75	3277.49	3943.58	3676.72	3426.24	3431.01	3466.28	3787.12	4308.18	3868.65	4481.7	3657.9	3296.51	3814.47	3495.31	4533.96	3053.78	3641.27	3326.05	3800.66	3216.46	3405.88	3900.86	4083.61	3138.93	4084.44	4653.31	4653.04	5225.9	2272.21	4322.39	3087.96	2936.35	4530.26	3064.62	4253.4	5396.61	3115.58	4213.76	3401.28	2474.38	3338.46	2138.8	2111.06
8-HETrE	3049.65	6965.53	8145.97	10474.3	2796.49	2140.11	1723.41	2469.43	1867.53	1129.91	1195.59	1160.39	2483.52	1763.66	2997.94	2518.55	3335.98	3502.65	5552.57	1991.62	1556.17	3572.79	6758.53	2161.3	1837.16	1727.23	5138.77	2153.31	4525.94	4212.59	3272.11	4401.39	5468.59	2899.19	15045.1	3498.94	2568.66	7170.29	2335.59	6270.5	8339.17	2160.17	2408.98	21245.3	1327.06	3549.24	4779.09	4998.88	24337.2
N-Methylaspidospermatidine	3208.55	6108.71	4100.15	4869.45	6892.47	6506.95	3502.94	3448.53	3984.67	4618.65	6410.26	4829.84	4417.12	3514.99	8618.21	4702.32	5746.18	5085.63	5682.27	3825.04	4961.41	5518.6	4222.43	4565.33	4908.95	5213.31	4215.88	4498.49	4109.02	4515.52	3666.49	3792.14	3760.01	3719.54	4051.37	9095.37	5469.15	3594.96	3841.94	14104.6	8918.65	3855.86	4649.41	6982.36	8302.94	7367.21	4166.62	8026.49	3560.82
Linoleic acid	480.962	1387.45	1118.1	909.184	776.289	827.865	566.594	517.597	849.334	656.891	853.005	723.335	1356.88	492.309	1058.84	543.778	1148.63	904.735	691.106	585.362	713.355	846.053	1025.99	726.64	756.499	939.437	757.141	451.442	870.506	3031.02	2650.22	2603.02	2678.04	2762.02	458.292	788.628	1235.63	713.569	767.318	1251.63	513.001	696.054	663.491	1534.66	1086.12	1985.11	452.005	1691.16	802.595
Docosahexaenoic acid	502028	847514	406423	524143	319733	259106	265896	606326	357362	517854	278268	549676	312240	206480	432872	661631	649894	558125	361353	352016	621221	314049	337914	376477	287975	487948	444818	303857	543347	140588	127224	194549	72686.4	177074	336998	454823	488883	325580	177883	358410	273481	437278	178575	1.38322e+06	231331	475222	272542	703662	229002
3,5-Di-tert-butyl-2-hydroxybenzaldehyde	6298.71	7802.99	6433.02	7595.57	6570.51	4314.86	9181.4	7173.23	6520.97	6750.71	7059.89	4878.64	4100.05	5810.81	7123.57	5328.18	8453.48	8023.16	8644.63	5936.07	12878.8	8048.33	7067.88	9807.53	11941.8	9862.67	8677.74	9441.96	7218.75	12155.6	7219.24	7546.95	8725.22	5961.06	5553.58	5656.42	8418.02	5303.08	7558.52	9251.21	6190.08	9159.61	9263.76	9549.68	19942.6	4859.05	8450.13	11470.6	6968.07
3-Amino-2-oxazolidinone	1.51159e+06	1.57024e+06	1.54339e+06	1.49838e+06	1.38035e+06	1.19358e+06	2.11507e+06	1.101e+06	1.38041e+06	1.39836e+06	1.51652e+06	1.3227e+06	1.35661e+06	1.43688e+06	1.5303e+06	1.50651e+06	1.32656e+06	1.63127e+06	1.50797e+06	1.47886e+06	1.80021e+06	1.32658e+06	1.36255e+06	1.39144e+06	1.49502e+06	1.42855e+06	1.66385e+06	1.75673e+06	1.60795e+06	2.28336e+06	2.04435e+06	1.7323e+06	2.47188e+06	2.40143e+06	1.78226e+06	1.84885e+06	1.47301e+06	1.58103e+06	2.01877e+06	1.74783e+06	1.61772e+06	1.94725e+06	1.76913e+06	2.15559e+06	2.19714e+06	1.61163e+06	2.21162e+06	1.48569e+06	1.96423e+06
(S)-Reticuline	1305.56	1211.09	1641.88	1089.18	1818.93	2632.7	1779.33	1386.48	1777.79	1749.75	1643.14	1510.35	1756.29	2787.78	782.439	1034.33	1453.51	1650.98	2242.94	1953.26	2084.05	2118.85	2158.16	2567.69	1240.32	995.39	1612.07	2977.38	3292.87	6680.16	2165.86	1695.25	3510.31	4319.45	1729.2	2411.45	1402.23	5286.4	3663.53	1982.3	2003.91	2200.16	4853.18	3051.21	4300.1	1623.24	1955.08	1902.43	1365.34
3,3',4,4'-Tetrahydroxy-5,5'-diisopropyl-2,2'-dimethylbiphenyl	2130.97	2260.59	3271.99	1758.87	2361.98	2076.28	1826.41	2690.26	2541.18	2678.13	5762.11	1806.47	1683.16	2040.73	2238.21	2182.38	2343.85	1944.41	4433.41	2334.32	1646.48	1487.7	2066.8	2752.73	2393.76	1688.47	2043.56	1551.66	1784.68	2503.94	1862.16	2549.34	2189.27	2597.34	1857.06	2736.16	1970.35	2041.96	1019.07	1723.94	1702.8	1934.58	2264.29	2946.62	2299.68	1962.94	1790.8	2408.34	1417.78
3-Methoxycyclohexanecarboxylic acid	3681.11	3726.46	4831.25	1831.56	2807.06	2233.39	2586.26	1745.55	5285.7	2041.25	2026.45	1894.92	1578.96	4672.65	2353.19	2172.01	2211.02	2926.61	3027.96	2786.32	3266.65	5469.92	1683.16	2737.94	5784.8	2406.91	4008.76	4645.79	1609.77	1567.14	2444.43	2152.01	2590.74	2562.21	1539.32	1690.61	1509.37	1821.24	2597.35	2990.48	2483.91	2049.6	2540.75	1279.33	1538.55	2799.1	2672.07	2150	7425.44
Adrenic acid	5715.56	8915.27	6626.99	8739.03	3548.97	4829.65	4676.75	7227.73	4903.24	6683.62	8574.38	5435.34	9844.38	3223.25	9169.22	4259.49	4666.77	7878.8	11144.6	4896.06	6498.04	5630.76	6726.88	6619.95	6442.92	7155.35	9708.83	2297.42	9042.34	3584.91	4491.88	3118.4	3502.46	6229.09	2894.78	9034.27	5914.95	6547.33	3289.86	12930.3	4024	2988.97	4265.98	25971.9	6072.63	13593.7	4394.49	13182.4	3906.68
Glutamyltryptophan	4135.85	6407.95	5685.99	4004.35	2528.65	3437.98	5133.43	4227.41	2810.48	3186.72	4450.11	3298.41	3213.41	2422.61	4044.19	3867.96	2253.41	3225.65	3306.68	3024.22	3365.24	4528.52	4424.4	3374.1	3883.96	4167.9	4355.71	3521.12	6641.68	4748.7	4838.69	3096.63	4808.7	6066.99	4328.85	8178.49	7667.92	7042.48	6619.19	4527.68	5546.29	13972.6	6233	13433.5	3533.71	5621.29	7121.87	9035.94	6364.81
Leukotriene B5	4514.7	5154.12	4663.69	4053.54	4875.45	4720.6	8462.42	5169.96	5320.9	5935.06	4342.75	4512.65	3823.22	6436.3	4554.58	4817.77	7508.07	3778.53	3965.59	4968.94	7089.27	4193.08	4005.39	6573.71	11318.1	5091.53	6517.4	6099.77	4130.27	5116.46	3442.91	4114.56	5089.11	4414.15	3374.27	5892.27	2595.79	6093.22	5885.24	6144.22	4191.09	5017.62	6680.86	3562.09	4990.74	6124.15	5180.13	4207.08	4593.33
8alpha-8-Hydroxy-12-oxo-13-abieten-18-oic acid	4876.25	3898.78	3696.9	3455.33	5677.49	4025.57	6798.49	3495.11	6129.13	4486.89	6446.36	3627.04	3109.5	8618.56	3326.87	2436.2	4582.91	3369.1	2844.26	3676.74	4046.78	3695.21	3429.87	6239.56	5908.16	10087	3922.04	4415.15	3484.98	4328.64	3315.81	3463.28	4072.68	3234.51	2540.9	3638.77	2668	3822.72	6316.18	7258.03	3120.21	3188.56	4743.87	2237.95	3883.14	5384.03	4946.14	2992.88	6889.32
9-Deoxy-delta12-PGD2	6613.3	3627.48	4775.53	6596.65	4726.83	4292.07	10308	4745.45	4005.54	7060.38	3535.48	2833.93	4599.85	5092.6	8415.69	3242.62	9885.01	3376.02	5871.37	8061	7915.32	8426.06	6470.42	6313.39	12983.7	3688.78	8465.81	5407.1	3352.01	4342.91	8167.1	11185.1	7346.97	7813.19	5047	3560.27	2321.63	7385.69	9707.03	3580.89	6474.28	4681.97	4510.42	4551.02	6806.14	8449.74	7228.23	3153.89	5907.04
2-(4-Hydroxyphenyl)naphthalic anhydride	75008.7	42227.4	40600.9	45817.3	67760.3	61855.8	71946.4	2740.53	38821.7	14376.6	70309.3	1967.03	49562.6	13258.7	53780.6	40343.7	30529.6	48324.7	2035.31	2605.67	7872.08	5830.36	61780.8	40715.5	44717.1	28709.2	33035.4	3504.99	3340.92	1850.35	14242.9	2815.15	5251.17	51439.2	37999.7	55306.1	32818.8	50954.1	4449.3	27674.7	2022.31	43627	2617.12	60134.8	2755.68	19036	72947.9	25755	3920.23
Linoleoylglycine	467.753	569.631	752.562	673.871	365.157	474.246	507.362	423.049	702.647	390.681	746.387	401.335	507.153	231.749	560.827	451.16	765.694	493.423	441.333	301.714	216.088	440.481	677.399	337.874	625.402	500.462	456.429	660.316	535.591	375.656	358.787	289.614	574.643	544.496	333.561	436.026	511.974	332.67	312.801	740.317	362.566	509.722	522.129	624.262	539.339	933.078	537.566	611.953	474.518
6,7-dihydro-12-epi-LTB4	7256.69	7304.52	10023.5	9244.74	9950.34	17436.5	13765.3	8118.72	6997.38	7486.54	5866.56	5808.81	7416.13	10586.8	12504.4	10884.6	11381.3	5323.37	5344.7	14294.9	23749	14012.3	6074.21	13302	23400.9	6319.94	13445.2	13746.4	4788.29	6105.56	10225.4	12230	10254.8	12838.8	5042.77	6988.77	409.638	10191.8	9233.25	4638.91	9502.71	17600.9	14834.8	4216.96	14984.5	10701.7	9611.13	3214.29	13136.7
15S-Hydroperoxy-11Z,13E-eicosadienoic acid	9626.08	17405.8	14189.8	21505.1	18619	21497	20898.9	9080.73	17882.4	12675.8	8150.43	13808	13186.6	21463.5	8029.31	12436.7	23506.8	10336.6	3398.21	14388.4	26656.3	20162.6	15807.2	19672.2	26165.8	8600.09	9312.15	17998.6	11597.3	5587.98	8387.02	23461.3	14326.6	11528.4	15001.8	9311.23	6917.62	9631.88	11898.4	14092.5	16429.4	16934.2	27063	8023.9	22649.3	23345.8	6804.2	7859.65	30071.8
3-tert-Butyl-4-hydroxyanisole	693.383	1518.76	1869.22	1660.83	633.597	460.615	531.093	547.632	535.683	453.853	256.83	464.315	1410.71	681.994	719.258	871.217	821.198	770.704	990.688	584.543	292.808	831.906	956.972	794.134	674.071	415.284	1470.72	443.658	794.772	2111.72	1092.34	1065.11	766.445	893.311	2336.15	888.241	859.025	978.054	708.876	1051.46	1889.28	746.575	737.432	3009.58	571.887	734.747	1004.76	1280.06	3056.99
5,7-Dihydroxy-3',4',5'-trimethoxyflavone	1616.93	967.158	1635.51	1395.69	1400.92	1866	2502.86	736.13	2176.47	885.801	2021.92	1295.71	1200.74	1789.26	1492.06	1448.55	1606.3	915.029	653.253	1796.84	1724.86	1803.67	3658.52	645.26	1587.55	1539.19	1463.92	3184.13	666.089	2663.95	633.169	1570.42	2274.81	1674.66	1128.59	742.417	830.18	1718.17	2607	527.273	1178.37	1878.39	1795.36	1321.43	792.774	897.832	2267.49	828.031	625.42
11-HDoHE	17427.9	51551.1	37199.8	61498.8	9251.75	5064.65	4958.69	15142.9	5229.08	4752.33	2929.71	3786.97	11818.3	8225.26	12170	26156.9	20784.9	16487.4	24468.6	12244.5	8193.17	19980.7	18869.6	10021.8	7060.73	9969.99	29602.6	7871.09	16257.7	11578.4	7385.36	15812.4	10705.7	9875	80608.3	13425	10169.2	14717.4	12408.6	16590.8	30742.9	14448.9	4864.59	82051.3	4347.87	7036.53	17498.7	16450.1	42401.3
Cardanoldiene	2074.09	4160.71	8051.56	7089.57	1592.63	1158.05	1555.13	1963.61	935.253	1358.8	784.237	874.658	2891.34	1840.81	2276.67	2719.02	2272.35	2305.2	6490.31	1602.4	1248.47	2903.03	2878.05	1537.13	1120.82	1666.92	4052.05	1178.31	2612.24	2455.15	2685.12	2708.23	3580.77	1043.81	4957.74	2438.27	1503.48	3367.88	1625.56	6109.98	6540.87	1125.11	2093.53	13529.7	953.16	2141.63	3384.48	2837	11243.8
ent-16b,19-Kauranediol 19-acetate	3094.4	7780.74	7741.74	12668.1	2703.28	2027.06	2106.84	2938.65	1038.33	1629.75	1154.13	1526.07	3374.45	1946.33	3340.95	3189.75	2652.24	2450.94	6779.4	1762.67	750.983	3958.82	6044.19	2346.22	2706.66	1898.53	4737.57	1904.01	3594.44	4903.15	2664.06	3773.38	3596.11	3512.81	11721.7	5542.19	2839.82	5971.79	2302.61	7086.55	6953.93	2119.84	2411.21	16873.1	1771.65	3255.48	4323.14	5452.25	19415.9
Pregnanetriolone	13146.1	6772.48	11703.2	12799.9	8574.94	9561.14	26073.1	7146.5	9445.54	13532.1	11030.2	6678.63	11448.1	21950.1	7455.58	7497.62	11434.4	5380.28	4784.8	18440.5	25510.5	10159.2	13370.1	9013.73	24814	11363.2	14729.3	14354	5202.11	7979.19	13039.1	20455.8	11811	11447.4	3818.77	11543.3	2946.11	9181.07	12889.3	4421.76	6658.24	9658.23	17597	6953.12	36884	15106.5	10657.9	3290.4	15891.8
Phenylalanyl-Tryptophan	14379.7	14188.9	7889.2	17722.6	14292.6	14518.5	9753.23	10569.5	13568.7	10654.2	17053.7	13515.9	13684.6	21170	19698.6	9409.98	12993.7	9671.45	17123.1	9354.3	19046.6	8799.52	15188.3	16394	13090.9	15305.9	15975.9	11735.4	15805.7	2940.4	7023.89	9359.49	8210.35	4565.2	5583.42	15661.2	15186.4	4540.89	13106.1	16064.6	11507.4	11176.2	16293.7	18382.2	4166.64	20489.2	15778.9	24791.4	6454.41
Sphingosine 1-phosphate (d16:1-P)	7063.43	8152.74	10214.6	9347.12	6665.67	6885.78	3923.18	5084.34	8839.11	8197.6	4577.71	7274.71	5499.78	5073.21	6201	9261.42	9021.25	9279.94	7364.89	7622.2	13215.4	7169.4	7399.28	6021.64	5768.7	7345.88	8646.88	5530.77	9627.59	6275.3	5091.52	4309.85	4508.64	5280.34	6799.75	6480.1	5020.47	3962.38	5570.85	4669.44	4255.15	5905.81	9409.54	10749.2	3184.01	3913.64	8643.85	5560.83	6825.87
Tetrahydroalstonine	2744.76	2528.12	7226.91	2842.96	1051.81	2725.9	6294.8	1721.45	2260.36	1206.96	4826.24	2657.17	1750.83	3331.29	3471.74	1033.79	4550.51	1529.33	7023.03	6028.66	1975.72	1965.53	8379.79	4662.73	2672.7	6308.66	4559.62	3306.05	7423.4	4310.95	2265.56	7056.2	1776.4	15254.2	2308.45	22988.5	2656.44	2418.99	4870.72	2953.51	7712.36	2434.49	5026.86	11386.8	10506	1962.09	2284.1	3881.69	7073.54
8-isoprostaglandin E2	2531.84	1035.45	3013.37	2492.15	1705.2	4212.71	3147.99	1755.08	1078.79	1642.2	2333.27	3226.97	1289.44	1719	2271.29	1537.76	4477.6	2170.47	1417.97	3629.61	5521.28	2170.25	1710.77	1314.17	1955.83	3203.84	2174.1	5604.81	2959.13	1884.21	1494.4	1538.6	1776.97	2078.59	1091.5	1420.83	852.137	1272.6	1903.08	1120.79	1914.26	1887.63	2085.99	1857.91	1935.09	1375.64	895.842	692.132	3415.9
FAHFA 21:2; FAHFA(18:2/3:0)	2317.04	1362.87	2130.26	1562.06	1420.7	2337.27	1525.5	1029.78	1701.87	1787.44	2123.14	1454.25	2105.08	461.841	1570.8	2332.44	3608.52	4761.69	3442.16	3608.1	1607.15	4707.94	2519.66	3067.06	3511.81	3256.72	3791.9	10621.7	1348.98	1985.52	1072.61	1557.87	2690.91	1857.36	4205.29	836.505	1911.62	1702.64	1613.08	1751.35	3651.6	2326.02	2548.45	1365.16	2152.7	2152.57	1140.58	2208.75	5315.41
Prostaglandin E1	3029.74	2843.11	2594.87	3701.33	3194.57	1665.9	1860	2121.85	2131.29	1435.19	1655.96	2447.87	1395.13	2868.73	2074.99	2468.3	2638.04	4022.06	1840.95	1499.87	2589.06	3082.72	2578.54	2968.37	2262.89	3231.95	3541.12	2265.27	1293.48	4219.81	2940.89	1948.3	4315.57	4315.89	1680.86	3089.82	2016.51	3096.38	3808.03	2362.07	3298.66	2298.93	3019.43	11428.6	3291.91	3351.49	3645.43	2493.28	3461.37
13,14-Dihydro PGF-1a	1087.66	927.883	1163.03	3049.98	1627.57	968.24	1476.25	1125.19	2442.42	969.403	674.252	771.294	1163.77	2036.45	1045.3	775.488	874.899	2154.39	996.953	2123.62	1569.21	843.151	939.862	1277.93	2000.94	843.758	1926.41	1168.67	1465.7	2154.57	1056.63	1591.7	1407.66	852.929	869.12	1446.7	346.944	1209.91	2091.5	1203.29	767.062	780.935	1736	723.649	1751.87	1472.49	1490.14	344.155	2390.46
16,16-Dimethylprostaglandin A1	9099.4	5888.31	7020.11	8704.32	10405.1	11948.2	15537.9	7500.73	6858.9	5253.91	8846.9	8515.25	7470.95	25158.4	13114.2	5565.94	16472.2	8475.27	4523.52	9388.27	17656.4	8665.75	9059.46	10448.2	13957.6	10111.4	7683.28	14798.4	6143.43	10531.6	10875.3	12941.4	14195.1	19976.6	5542.16	7994.14	3769.86	16932.5	8765.67	4720.05	10452.5	19400.8	14291.3	4313.93	22816.9	11039.4	11099	4046.57	13549.2
4-Hydroxybenzaldehyde	6781.27	6576.92	5475.32	6103.82	6763.86	5623.4	11157.3	3841.14	5754.25	5428.99	6968.08	6555.98	7975.75	5754.93	6641.12	6759.06	6809.24	6613.2	6259	6874.43	7610.04	7634.86	6335	6370.32	5163.41	6197.27	6899.03	9175.23	7782.11	11986.6	12411.9	8066.24	10237.3	8606.07	6600.16	10284.3	10862.7	11450.4	18322.9	9255.12	9731.72	10054.3	6890.66	8225.16	11350.5	5148.04	11469.6	7456.8	7743.4
5-O-Caffeoylquinic acid methyl ester	1943.31	3977.35	1325.44	1435.08	3467.02	6558.55	2376.87	1927.06	7422.14	9106.7	1966.33	3764.8	3069.2	2554.33	6295.52	1941.53	3815.38	3553.31	2342.08	1557.48	3056.06	4002.3	1934.77	1304.37	3245.54	734.718	1334.46	2652.24	1935.36	3724.45	3050.53	1156.63	4249.79	5549.84	3304.42	754.332	5902.64	1844.42	8920.21	1077.03	1392.18	7765.36	2343.88	1033.29	5376.48	1267.39	1492.24	3238.14	3965.08
4-Hydroxyquinoline	1397.26	740.621	1172.13	1229.54	1001.43	740.187	1176.01	890.296	868.697	812.84	2012.6	863.6	458.581	1032.69	1086.43	1145.6	788.349	512.911	1222.1	1322.42	1130.07	492.555	1037.43	904.269	1113.69	565.729	656.811	1181.69	1844.96	861.539	1264.29	819.756	1233.38	1509.07	704.989	1159.43	995.329	784.637	1459.02	838.28	817.194	695.023	958.033	1273.66	957.792	1002.81	1996.04	739.252	893.076
5.alpha.-Androstan-3.beta.-ol-17-one sulfate	436730	217410	109091	72084.8	115314	81480.5	331517	188866	95554.3	69648.9	178575	209896	98376.1	173378	174525	14826.4	412700	81895.4	155703	104285	114446	122835	155031	155233	48175.2	188727	153639	46761.9	147771	31834	85049.9	115707	4303.12	147750	52413.6	114097	9321.73	2856.79	4829.26	247063	93542.7	62101.1	15559.9	199035	269774	112738	132452	19619	157719
FAHFA 23:4; FAHFA(20:4/3:0)	1555.16	974.26	1807.6	1309.44	970.977	1066.55	1700.42	1417.2	1210.55	1452.67	978.586	1613.59	1074.53	442.494	708.95	2443.33	2291.54	3127.04	3720.35	3303.63	1246.85	2916.11	1440.47	2218.8	2190.08	2835.26	3568.77	3635.35	1297.14	1557.69	1159.97	1019	1841.53	1226.69	2504.91	1656.29	1887.62	1633.04	769.626	1235.31	2066.75	1298.44	1394.02	1271.15	1248.58	1470.49	640.896	1673.87	2461.53
Lecanoric acid	2443.01	2074.92	2421.74	2136.58	3069.2	1406.59	2448.43	2271.87	1958.99	2723.86	3647.39	1833.24	2065.76	2365.19	2473.07	4909.81	1997.79	40812	2339.97	3032.26	2626.44	3542.76	2508.45	2327.93	2175.52	2992.42	3751.69	3063.71	9844.1	3631.36	3061.49	5896.42	8444.45	4090.92	6051.83	2248.79	6171.08	4985.5	29106	4680.88	5068.45	3207.38	1743.99	9039.69	4045.8	4835.65	7779.36	7117.92	9613.54
4-Pregnen-17.alpha., 20.beta.-diol-3-one-20-sulfate	4298.39	3508.7	4963.85	1727.65	2248	4256.09	3060.22	2432.28	2032.01	1995.7	1939.54	2761.75	2007.55	3719.09	4244.51	1390.62	3599.91	1946.65	4092.58	4202.07	1627.11	1999.75	4406.97	2818.36	3190.84	3177.01	2769.2	1968.57	5545.55	1511.13	2027.2	3439.57	2047.83	4108.38	1811.41	3121.96	2438.87	1520.95	1637.61	4161.28	1975.34	3681.67	2216.9	7595.17	3507.63	2275.08	4793.38	3606.63	2556.13
Ecabet	22036.5	20464.2	24972.7	28367	25965.8	21042.4	19562.9	18622.2	25764.5	26762.2	29646.7	35102.1	25015.3	18283.1	37007.6	29902.5	30574.3	19505.1	21263.9	17322.1	22855.9	26486.9	24662.9	19001.5	7851.78	33558.4	27689.2	27799.2	28119.8	16007.9	9348.32	6585.12	7886.67	5596.34	7210.57	22094.3	46433.5	22164.2	18290.4	41237.8	27513.8	28590.5	25355.8	49547.5	16544.6	51567.7	29481.2	61410.6	26422
Porson	7639.68	14834.5	34656.3	10451.5	3947.65	7259.49	11511.7	5451.53	4538.96	5257.43	4643.42	9127.45	7020.68	12899	22456	1452.9	19899.7	4908.19	22513.3	16381.5	5131.29	2638.69	13956.2	7349.85	13373.8	13495.2	8289.43	8198.99	6934.95	2955.56	4026.17	5713.89	3521.72	30744.4	4440.5	16198.4	14700.8	7695.58	3241.01	11501.2	5163.63	5627.79	10438	34868.3	9965.04	3787.76	7081.76	17057.9	6014.42
12a-Hydroxy-3-oxocholadienic acid	4254.64	1970.89	3298.35	2768.11	3120.55	9965.74	3050.67	2693.68	3361.51	1244.82	3079.86	2283.66	2513.52	4352.62	4944.14	3807.2	7064.5	1713.08	2983.98	2496.43	5721.42	2389.01	5836.71	1528.11	2370.58	4554.81	3451	3950.02	5524.75	2886.82	4741.93	6882.39	7665.79	892.631	4089.41	3233.88	2040.17	1429.09	5257.79	1658.97	4353.26	3937.01	2819.05	3155.69	3452.85	3328.7	8582.39	1555.98	4527.83
16-Phenoxytetranorprostaglandin E2	5307.53	3026.33	3723.99	5754.4	3821.59	10607.4	3910.79	5259.27	2729.81	3158.86	2261.15	8403.83	3774.93	5386.65	6150.75	1049.87	18911.4	4643.51	4899.52	1186.01	3376.47	4119.32	6515.53	4926.45	4545.35	17152.6	5785.73	4563.42	11760.6	2338.47	9166.58	10770.1	2385.07	17276.2	5337.91	12770.4	2732.19	763.978	2213.41	7578.57	6541.41	2676.89	4817.48	10392.9	16450	3184.83	11832.4	3838.34	5809.43
7alpha-hydroxy-3-oxochol-4-en-24-oic Acid	2700.92	1474.68	2045.16	2493.16	2163.82	3976.59	5359.87	4426.89	3463.82	1864.38	2625.78	2374.42	3319.35	32368.6	7988.1	2405.64	3885.89	1236.84	1658.18	3559.68	20682.8	1741.85	4422.26	3316.75	15631.7	4216.02	10372.7	11751.3	2158.97	4257.91	3697.57	3206.14	4327.3	5077.73	3611.91	2435.04	1635.92	23696.6	2393.35	1264.71	4073.26	8882.35	4665	758.045	38651.3	3081.13	2982.27	1341.68	2638.27
4',5,7-Trihydroxy 3,3',6,8-tetramethoxyflavone	6024.27	3124.72	3396.14	2079.02	3500.87	3757.6	3713.38	3207.54	3435.61	1542.62	5881.66	2472.39	2453.34	2714.59	2953.79	2273.92	4841.21	4624.96	3593.92	3081.87	3194.78	4933.55	3515.59	3091.65	4000.16	4099.86	2824.42	4112.4	3051.77	2060.11	2697.61	1850.62	4398.05	2382.81	2152.31	2694.93	2244.28	3943.94	3522.49	2564.04	2240.85	2621.06	3913.21	1827.24	1136.36	2974	5923.69	1522.69	2400.92
D8'-Merulinic acid A	6169.4	1447.51	117.069	133.76	3167.96	2940.91	2453.97	1840.01	4219.99	1004.49	517.994	778.271	1929.81	3129.4	1722.85	2850.41	3378.01	1353.77	1076.76	2008.4	1053.94	4663.07	341.968	1090.39	1560.09	4006.59	1513.61	716.325	253.428	4272.56	502.105	852.624	280.943	745.826	433.395	176.885	268.775	1520.84	1403.61	1084.51	741.378	1714.88	370.528	249.099	1503.14	939.877	1094.79	179.958	760.188
Nutriacholic acid	17007.6	3907.73	14489.2	10414.7	15280.6	27763.6	18902.8	8949.65	9315.47	6400.26	18117.8	26006	16364.8	48871.9	15427.5	8782.18	33503.8	12824.6	16898	8831.54	45843.2	10325.1	15609.1	14361.6	24113.3	16838.6	14032.8	25617.4	6463.82	21011	16463.5	13374.3	15572.5	21645.5	2201.24	6686.43	4032.71	23561.5	12271.7	5590.41	19118.3	44654.6	19644.9	4311.98	40543.7	26870	19415.4	8486.98	13808.8
Deoxycholic acid	32321.6	7204.24	479.839	230.35	36994.4	22210.3	22099.5	17497.1	26801.1	2531	11569.6	3780.24	9543.19	27022.4	30039.3	55887.6	35215	5456.02	4042.83	15249.4	8285.25	24687.2	4804.52	6406.52	9122.63	31300	16131.7	11918.3	3724.86	10922.5	8221.91	5736.59	6813.11	2498.43	18269.8	3555.91	8559.84	5101.96	9925.26	7536.63	45401.3	21921.2	5292.84	4694.56	3958.59	8499.69	8450.83	2871.23	17186.8
20, 22-Dihydrodigoxigenin	1203.71	870.096	1231.44	1290.32	1236.53	1760.12	1163.68	798.668	889.074	820.172	759.836	844.96	2188.03	1457.77	827.264	1041.4	2537.1	1073.16	734.192	1092.12	1521.28	1539.33	738.827	1661.2	1438.73	856.145	1030.8	1238.16	902.318	1236.24	731.156	959.642	871.661	1180.36	802.632	1328.11	469.512	1052.71	3287.17	728.249	879.302	1790.71	1346.01	810.32	1277.54	2130.33	1075.04	518.63	1535.06
Allochenodeoxycholic acid	27262.7	21884.7	20917.4	37243	31443.8	13300.8	40547.6	8487.95	11715.6	11597.3	15016.1	26007.4	12525.5	15839.6	29878.1	22916.1	29575	30425.3	8630.28	34127.4	30517.3	29570.3	39500.9	11265	6035.68	30495.9	17854.8	43640.6	41391.7	21323.6	42753.4	25515.7	19563.5	21757	18593.3	16319.8	9770.44	25200.7	19964.2	15045.4	14623.9	37634.3	45120.8	24395.1	33496.3	38074	43606.6	10005.5	17476.8
Butaprost (free acid)	389.707	500.242	395.013	236.273	291.81	567.979	616.734	254.377	545.849	411.432	687.967	853.279	405.723	1428.15	821.497	458.81	636.163	453.615	781.766	732.316	1417.01	841.502	273.408	648.634	223.661	828.073	529.379	1060.25	393.506	968.601	601.76	419.288	2246.11	1345.51	1431.07	400.361	640.6	1666.13	1644.04	225.101	308.354	705.496	469.906	182.677	740.024	540.109	2197.92	953.41	1588.33
Pregnenolone sulfate	52537.6	28564.9	62729.3	4382.17	12668.8	11060.4	26346.2	33914.8	18095.9	18156.3	12979.4	21687.9	8219.07	20241.4	20406	3420.63	35567.5	6015.8	75705.5	44593.7	6197.94	8558.5	44663	11475.9	34344	16064.1	25168.5	14692.1	16653.8	16793.2	8232.3	9710.4	4911.21	23079	8105.58	36484.1	10933.6	8123.63	2086.32	26682.2	17596.4	13756.2	10632.8	45659.3	27281.4	15320.7	9516.4	32306.9	26740.4
(9S,10S)-10-hydroxy-9-(phosphonooxy)octadecanoate	9636.22	15225.2	8712.41	10456.6	7862.83	5801.1	6297.71	12320.8	7577.93	13345.9	7833.02	12090.1	7382.27	6152.14	10228	14415.5	12623	11645.3	8469.58	7432.81	10456.5	7567.35	6859.95	9302.48	6450.94	12252.6	9175	7239.71	12007.7	3850.58	3271.62	4433.23	2295.89	4099.72	8411.12	8930.06	12759.4	7635.85	5195.01	9769.83	6858.85	8618.08	4689.16	25149.8	4854.32	10676.6	7045.74	20432.7	6045.35
Cinncassiol E	6983.21	2071.67	4318.9	4768.89	10245.1	5536.5	4449.6	2516.55	1653.88	2511.45	4016.3	4815.39	2696.91	4607.56	3162.74	1067.15	3567.66	1752.95	7820.11	6318.94	2453.02	3206.17	9083.3	4891.5	3570.88	6657.51	4175.96	4224.1	8616.44	2338.86	3395.14	6122.02	1979.07	5767.06	3109.58	9287.52	4968.86	2153.24	32931.9	4049.48	3673.41	2426.19	4220.2	6432.24	5545.78	1595	4387.87	6071.53	4154.3
2-Hydroxy-22-methyltetracosanoic acid	596.465	783.092	602.895	782.932	783.123	1257.4	1831.93	1338.78	1211.17	871.908	76.942	653.366	1229.89	996.473	420.518	888.647	884.891	567.394	94.0355	681.727	1863.97	634.032	812.663	882.063	2496.39	835.216	3164.04	1403.66	707.196	2133.71	671.159	1257.81	432.462	1418.59	748.686	867.427	81.2616	422.608	434.684	558.217	656.817	1042.65	754.735	372.237	2227.27	1086.17	449.089	91.9456	1441.64
Perfluorohexane sulfonic acid	24077.4	29213.2	50105.5	79257.6	31094.7	45456.8	54824.3	12988	30370.1	21362.4	48238.8	48698.2	25774.2	394460	247726	39018	80848.1	40502.1	32778.6	44875.8	54388.6	48782.6	5618.93	13219	19981.4	42982.1	17887.7	59739.8	51341.1	6781.98	4598.92	23452.6	47493.9	18151.9	34492.4	38541.3	7027.42	6100.26	37475.8	40151.6	8936.49	18774.1	5657.69	65264.3	2940.55	23238.4	54831.2	8058.22	11568.6
5-(12,15-Heneicosadienyl)-1,3-benzenediol	5130.53	3282.54	3731.07	5363.85	5341.32	4150.32	3558.12	2445.7	2416.61	1840.36	2936.65	4289.59	1953.77	2936.12	4987.86	2974.55	6772.89	5795.32	2192.34	3224.63	5057.71	5628.58	5515.86	3273	1962.68	5237.91	2182.84	3883.07	2849.78	2892.59	6039.16	6651.26	3241.24	9072.35	2798.88	5484.45	1867.28	6157.04	3914.88	2880.48	3123.58	5259.47	3755.4	2554.92	4939.2	4227.61	3897.37	1904.29	3029.93
FAHFA 25:6; FAHFA(22:6/3:0)	1426.51	1587.63	1402.92	1759.15	836.664	1213.84	1040.8	1105.23	1240.96	1193.28	742.18	1165.11	460.549	791.059	920.761	2112.84	3345.3	3483.6	1859.27	2572.74	1446.39	2559.92	1197.28	1403.12	1178.89	2141.35	2298.92	3079.82	1054.63	595.595	2366.67	1176.16	597.762	3007.56	2556.32	1222.84	2673.83	909.912	547.856	1087.88	1486.29	1511.39	716.666	2211.77	2195.72	1538.48	469.161	3147.95	1859.47
1H-Indole-1-pentanoic acid, 3-[(4-methoxy-1-naphthalenyl)carbonyl]-	2534.96	2654.32	5097.48	4603.04	2850.21	2380.62	2414.96	3573.36	3500.47	4329.37	5879.74	4189.92	6062.21	2996.03	4283.15	2770.67	3681.05	3254.5	4772.25	3137.84	3498.99	4091.7	3954.98	4312.05	2431.07	5773.51	4839.57	3639.67	3383.01	4270.51	3274.16	1641.07	852.942	2919.13	1616.83	6023.68	2304.85	3138.25	1932.36	6637.72	2494.21	3918.73	3225.1	8452.59	5404.27	7934.41	2799.69	8324.2	3217.44
Frangulin B	9749.69	10107.6	10747.2	10260.3	10769.4	9617.68	10232	11695	10540	11948.1	10250.2	11286.7	11876.5	9953.04	10405.6	11695.6	10043.9	10299.2	10035.2	10546.1	11103.4	10512.3	8953.14	11350	11603.8	11366.7	11288.4	10848.3	10445.3	10638.6	8834.09	8609.29	8522.62	8388.46	9363.81	8082.6	10588.7	9426.65	9071.6	10777.6	9494.45	9543.83	9460.61	10382.1	7977.13	10314.5	11242.7	11862.2	10815.1
Trandolaprilat	1918.34	1852.25	1003.66	1555.05	2458.62	1428.82	2475.11	4850.26	889.352	7529.71	884.007	849.598	859.658	661.138	1521.83	2342.92	1282.76	1821.24	996.522	1203.56	2316.5	4918.21	676.764	1982.94	10139.2	1447.88	801.91	963.027	963.127	1475.97	839.678	1438.23	2024.53	1367.4	1604.98	1132.24	657.055	740.537	872.039	1588.83	689.295	1738	1036.25	1632.1	1032.7	661.766	1300.49	587.637	861.402
Lisinopril	1361.8	2060.04	499.141	897.894	418.75	4255.41	2355.06	312.216	436.527	400.853	3135.64	422.899	2249.43	1837.3	2489.32	382.529	1440.03	476.677	3910.43	912.837	3413.79	2212.83	3269.12	459.875	8430.83	803.812	924.97	5242.17	885.304	805.5	1218.62	1024.39	1892.67	2121.94	1183.83	3383.37	3969.8	2129.56	4713.53	1106.03	1468.93	616.515	459.212	344.258	1737.93	889.25	3849.85	700.19	985.703
3,7-Dihydroxy-12-oxocholanoic acid	4780.18	2330.07	4256.38	5762.96	5919.33	8678.84	4126.87	2030.63	3678.03	3116.11	4707.45	3167.49	4021.39	6091.71	2965.01	5920.87	8179.84	5439.16	1886.02	7841.93	6624.61	13837.6	3323.69	3838.88	2320.85	3016.3	3061.68	4018.73	3048.5	4319.09	2771.18	5068.65	3330.81	3093.53	2888.33	5388.35	968.18	5347.07	2329.42	2271.24	2565.06	9749.39	4779.31	3065.14	11240.9	7960.42	7111.88	974.855	4167.56
Ofloxacin	1933.67	2662.78	2243.83	1923.97	1696.51	2310.25	2363.43	2599.64	2668.5	3792.51	2732.42	3323.44	3692.43	2557.32	5223.42	3104.76	3040.49	2871.74	3644.3	2460.61	2653.37	2346.09	3066.03	1622.39	3228.46	2394.93	2178.88	2203.64	2738.08	3262.03	2028.67	1757.13	1967.86	1743.68	1427.59	1853.48	1853.74	3522.15	2520.66	3941.14	1906.5	1466.4	3522.56	4817.82	3030.01	3231.29	1593.08	5233.85	2090.42
Cholic acid	4621.15	6771.07	3193.2	4721.06	7428.48	53223.2	5941.84	10688	2074.32	812.941	91556.9	53822.3	1723.61	58001.7	35704.5	2363.41	788.054	1561.14	126670	22328.5	189991	119819	37898.6	1445.89	1704.65	295133	1889.37	7149.17	4328.29	456884	83582	79953.1	71566.8	4724.6	28346.3	18570.6	13095	41923	8364.44	2359.39	13401.4	1084.76	32827.6	2258.86	6152.84	1834.66	51335.2	4790.34	169877
Ursocholic acid	2723.71	2145.89	2080.8	2361.43	3078.83	3322.87	2698.25	1942.9	2306.56	1898.71	2108.93	2678.24	1818.44	3529.33	2689.82	2071.26	4655.92	2609	1500.04	2025.21	3354.11	4331.41	2265	2365.9	3213.67	2277.08	3226.31	3463.77	1315.47	2421.51	2386.14	2761.35	2583.33	2913.38	1640.54	1815.66	931.786	1849.88	3137.42	2384	4422.81	5380.85	2673.21	1443.44	3970	4580.45	2048.02	915.788	5193.38
5,8,11-Eicosatrienoic acid	3191.68	4863.37	3080.23	3624.39	1808.17	1559.89	2375.53	2428.02	1733.09	2628.98	2068.65	2777.54	3573.14	1339.07	2087.73	2037.09	1863.23	2379.49	5221.75	2207.1	3009.52	1865.44	3154.15	1884.59	2012.49	3327.95	3852.51	1087.46	4139.76	3249.37	1289.51	1544.41	1942.42	1836.66	1685.03	3532.02	2657.65	4094.48	2288.08	4617.55	1640.91	1839.98	1793.32	12236.4	3246.67	5852.12	1757.64	6346.4	1409.1
5.alpha.-Androstan-17.beta.-ol-3-one sulfate	10281.1	8996.68	5572.47	5132.31	4407.99	4011.34	14991.8	8195.46	5312.92	3439.35	5907.84	5179.01	5539.84	5449.34	6594.88	708.052	16632.3	4677.86	6557.56	3684.07	4906.9	5577.73	6412.55	5745.54	3566.57	9771.44	6151.24	2729.28	8474.64	4221.78	6818.02	6494.11	808.811	5562.09	3994.08	7403.46	1260.69	540.568	915.459	17158.1	7503.28	7573.97	2308.9	10265.2	20896.4	8564.82	5798.16	1880.53	11150.4
(3beta,5alpha)-14-Methyl-9,19-cycloergost-25-en-3-ol	1719.38	4634.11	4010.15	4752.97	3670.6	5363.25	2976.49	4715.16	1834.53	3723.09	1725.99	2464.44	5796.64	2535.99	3924.86	5421.83	1994.21	2342.54	2308.8	2295.56	3512.33	3949.91	2623	2583.47	8522.94	1981.05	4895.79	2317.37	1512.84	6978.75	2280.89	6083.32	1762.79	2708.59	3730	5542.77	978.72	2191.05	1665.14	4402.76	4025.69	4941.83	5734.29	3466.78	5374.39	7630.97	1398.95	2194.07	7030.23
5.alpha.-Pregnan-3.alpha.,17-diol-20-one 3-sulfate	96645	44964	95820.6	17967.1	56952.5	94834.7	89935.4	81048.9	75877.3	50081.9	57238.1	78452	38126.9	30745.4	108108	12867.2	58571.1	19366	111088	185048	36805.2	43380	154426	84475.2	83255.9	126825	80716.9	83645	86598.6	30587.9	26371.3	46216.4	20002.6	86723	15781.5	152982	29502.7	15679.4	10003	106226	114242	69503.7	45747.9	138471	98342.6	71906	55462.5	47166.4	141195
6-(3-Dimethylaminopropionyl)forskolin	591.423	1014.06	1320.35	371.831	368.229	733.912	381.716	503.326	524.87	573.993	602.977	652.668	476.146	628.909	859.222	568.15	1535.7	609.721	293.782	528.658	625.638	375.617	1234.24	475.904	519.497	483.949	749.487	891.593	972.626	645.924	906.952	1400.93	469.738	1671.75	684.747	679.112	1621.15	586.369	1083.09	633.538	642.482	4264.34	565.281	916.543	1354.21	574.945	639.679	1690.29	1101.63
7alpha,25-Dihydroxy-4-cholesten-3-one	6284.26	6074.19	4148.04	6584.68	5978.39	3518.1	4597.98	6032.08	3358.48	7797.1	6782.73	5025.69	4021.32	3688.03	5511.99	3478.38	3531.02	7784.17	7479.7	4889.23	3281.2	3326.79	4423.24	4894.16	5607.59	6091.09	4639.69	4061.55	4732.97	3132.18	5034.98	3043.48	3584.36	4986.78	2433.13	6001.2	6691.35	6447.01	5292.37	7676.23	5902.44	5459.86	6863.62	7477.29	6923.75	7996.44	4581.06	10207.5	7886.76
Irbesartan	548.651	456.503	544.811	613.324	300.791	306.145	322.961	285.561	353.917	299.597	297.849	263.766	283.448	398.763	336.821	352.87	308.233	339.529	244.746	238.633	231.424	207.14	443.91	268.721	381.51	448.611	669.871	322.255	621.449	1576.27	489.387	574.566	502.854	643.061	476.353	580.481	512.487	430.586	872.123	671.32	444.822	540.795	601.993	791.208	419.553	410.305	454.818	518.629	684.784
Resibufogenin	3617.37	1796.94	3144.19	1651.76	3765.35	850.035	2722.48	2630.19	2256.48	1348.45	2995.18	2649.54	1210.96	5217.53	1037.81	2402.2	438.422	4400.94	1899.79	1255.75	2742.77	1472.31	2152.15	1080.21	2791.52	7243.21	1976.88	469.48	1272.39	1315.6	1406.28	2020.76	1004.86	2131.12	736.681	1557.72	2063.28	1443.48	4043.81	1702.13	2215.67	9304.43	4080.77	1811.47	2892.17	1434.89	1080.04	2714.08	2424.44
6-Formylumbelliferone	3709.99	4840.07	4504.59	2621.85	4317.78	3576.16	10087.1	2392.47	2467.56	2339.91	4121.58	4412.26	5462.22	3471.21	4822.56	2914.96	2519.23	2624.11	2981.32	4123.83	2379.54	2275.41	3543.25	3347.05	3522.65	4385.46	2336.62	4735.87	6480.76	2945.21	3126.19	4551.59	4168.54	5014.02	2733.13	9697.23	3416.65	10605.5	4250.67	3393.47	4742.65	6630.55	6901.26	4633.99	2415.79	5813.1	5119.33	2623.92	8422.5
24-Hydroxycalcitriol	3952.58	5068.99	2429.01	1258.69	3511.36	1813.89	1858.8	5487.2	1789.96	4458.85	1687.73	3212.96	2080.54	1112.93	3375.02	2093.81	2815.43	1890.08	2790.77	2196.76	2550.24	1287.98	2694.74	2096.87	4641.63	2259.02	1735.49	1769.85	1886.13	778.857	1390.49	2551.62	1253.41	1891.52	898.471	5208.7	2388.56	1297.02	1054.14	3456.01	2173.71	3870.74	1716.61	1658.87	1734.34	2010.05	2103.27	4605.64	2517.92
FAHFA 27:4; FAHFA(22:4/5:0)	14825.8	10839.7	9868.7	7071.73	14065.9	9486.14	10823	11803.1	6843.4	12691.5	11319.6	9479	7313.03	6971.41	12848.3	8471.64	9662.45	9938.92	11630.8	10122.1	9436.78	6718.79	10063.5	10571.9	11671.1	8927.22	9373.19	10837	9254.32	5191.84	8225.15	6652.98	5738.44	6741.64	3816.17	9763.38	10806.9	9989.72	9032.28	13324.8	10250	11297.6	10400.3	10236.4	11202.8	10144.3	9986.34	14385.3	10805
3beta,7alpha-Dihydroxy-5-cholestenoate	2861	1940.22	1286.1	1120.65	3195.79	1804.65	1073.74	1858.74	1234.64	1616.19	2278.35	1682.97	1646.77	2354.5	2990.16	2654.86	2545.11	3791.09	2235.53	2913.6	2351.16	4133.58	1368.62	1417.79	1731.89	2361.72	1986.53	1671.62	2160.68	1933.46	1839.57	1321.96	1231.74	1550.89	1320.88	1391.26	1667.99	1201.29	1536.53	2752.6	2600.94	3908.25	1200.49	2124.46	2489.95	2025.69	1486.87	1581.35	2528.22
3alpha,7beta-dihydroxy-5beta-cholest-24-en-26-oic Acid	8257.91	3545.31	10282.5	5483.33	7362.41	13266.4	11883.8	6872.76	5746.11	5530.69	5753.42	11909.9	7271.32	24938.2	14827.5	7872.96	10596.6	12584.8	6777.34	9640.32	30128.6	5953.43	11976.6	4856.24	13002.2	10722.8	7654.31	18275.1	6388.29	9729.94	11724.8	8894.87	14495.9	24534.4	2744.37	8417.94	2640.15	23486	5815.25	3735.3	11879	18688.5	14178.4	4021.92	44414.2	12133.5	14210.5	2396.03	12933.4
3a,7a,12a-Trihydroxy-5b-cholestan-26-al	7462.13	10459.2	4997.32	19387.5	7837.73	11089.5	9981.47	5735.13	7950.69	9852.47	5418.24	8706.83	3498.32	8774.83	10763.8	5742.04	5886.03	8940.74	4684.17	5300.09	9367.6	9681.9	11717.9	7023.29	8277.43	7589.59	6100.34	9563.23	8505.59	5793.93	8578.76	8238.07	8152.82	9942.55	7196.13	14628.6	5753.8	11722.1	7117.26	6539.89	4329.2	9241.03	19823.9	6735.32	18725.7	12077.8	6496.07	3142.08	10859.5
LysoPA 18:2; LysoPA 18:2	7076.1	6358.27	8088.47	7892.09	4827.41	3916.06	3241.82	3612.71	6473.31	4324.73	3522.75	4236.43	9316.91	5794.94	4757.51	6630.17	6861.29	5115.34	4398.54	3135.01	4444.76	5994.79	7361.94	6670.61	5659.86	3748.14	6657.9	5556.19	4981.14	7371.73	6404.37	4980.54	14712.2	5660.17	8763.76	32315.5	10219.1	95583.1	10830.6	9569.82	5714.91	4750.32	7160.9	19297.2	6216.72	6500.44	8272.29	13142.3	8118.39
Varanic acid	8932.96	3249.23	6751.75	6078.69	5079.29	7680.19	9682	3339.9	6286.85	3827.86	3924.17	4899.82	3683.47	5981.5	5064.23	7571.3	16856.7	11692.2	3737.66	10366.2	17691.7	7633.09	7301.59	1476.18	5807.56	5939.71	5235.4	9221.5	4683.51	5172.83	10956.3	5309.91	5613.36	5709.12	4060.06	2365.98	2587.23	4730.51	4702.17	4441.01	5168.19	8474.17	6781.48	3637.11	6203.06	7324.4	4476.51	2366.76	4952.3
7,12-Dimethylbenz[a]anthracene	162633	163538	203023	88821.9	285211	345774	192944	248960	81060.9	156791	224375	222054	84571.7	71870.3	97264.2	128827	86464.9	271542	291775	125214	82578	92426.2	193986	87488.3	115779	155248	117565	207937	214387	66136.4	83486.7	74452.4	79030.2	113072	90126.2	168795	67372.8	177295	34728.8	102299	132373	148219	92851.6	77534.1	144300	300008	128866	102965	63182.7
Ursodeoxycholic acid	7778.1	5202.31	637.472	566.927	6981.74	12938.4	21095.3	7322.34	4130.68	1457.79	33828	6422.96	6237.35	11182.6	33991.3	81616.7	12340.2	2319.22	2148.84	14516.7	26708.8	7459.96	12355.2	2361.04	16575.6	11044.6	4229.75	30182.7	10004.3	2846.15	23616.3	6469.53	20327.1	2504.06	57035.8	9016.41	25093.2	4163.31	4700.39	2553.89	127393	6178.91	16035.5	12744.3	2025.48	25497.1	13732.3	5552.16	40092.9
27-Nor-5b-cholestane-3a,7a,12a,24,25-pentol	7933.78	6574.09	14399.5	11488.9	7673.26	7595.54	10467.3	6987.14	14041.5	5225.69	4211.05	10953	6944.87	8089.93	7835.73	19565.1	10411.7	9880.16	4787.8	6602.83	10485.8	11788.7	10056.6	12610	11046.2	15456	13228.1	18320.8	12642.8	4662.78	9890.73	7065.62	11373.4	22141	6165.41	8707.55	3452.29	9969.06	9527.2	6635.04	5877.19	8080.1	18220.5	6667.47	10623.1	20367.1	12397.3	4041.54	7854.2
Candesartan	5492.58	2823.38	1879.19	1411.42	1284.67	3015.98	4409.98	1677.06	2892.95	915.549	4843.5	3343.65	1950.28	6106.43	6216.58	4398.97	1706.39	1929.93	1249.47	2947.81	2053.42	1739.72	4704.32	1133.34	3342.53	2704.38	5606.11	2237.19	3505.72	1240.76	2409.79	2751.92	2294.66	2250.84	2736.36	2301.41	1653.75	925.604	1316.36	1668.17	1273	5107.58	3139.14	1611.77	3296.74	3161.03	1921.36	935.898	432.393
13'-Carboxy-gamma-tocotrienol	1471.14	2957.4	1322.99	848.574	926.348	1757.49	1194.25	2431.19	2386.85	2186.27	964.347	1793.61	770.938	2196.39	1653.67	1052.49	1167.26	1223.88	1568.44	1123.61	1597.79	824.034	1162.2	2149.95	1387.69	1794.96	893.406	1714.15	911.189	4818.34	2018.39	1261.65	1263.44	2282.53	3254.54	3260.93	969.781	3181.83	1919.41	2322.77	1217.92	1275.48	1888.49	1744.28	3987.37	1336.57	1800.85	975.051	1774.79
9-Oxo-11-(3-pentyl-2-oxiranyl)-10E-undecenoic acid	14220.8	8419.64	5198.3	8511.98	9563.65	7587.47	9173.4	5362.76	9903.86	7682.02	8631.18	6142.43	9909.84	9027.07	7738.39	5748.94	19427	5146.66	6012.43	6165.76	10955.5	16476.9	8396.37	15085.2	19893.3	12151.3	12723.2	9218.15	6019.11	6878.55	8194.32	10023.6	9709.55	6067.16	4663.39	9865.82	6299.49	5448.72	12018.8	10209	8361.28	7544.06	12170	4953.88	9889	10312	5966.04	4599.96	15834.4
(3beta,5alpha,6alpha,7beta,14alpha,22E,24R)-5,6-Epoxyergosta-8,22-diene-3,7,14-triol	20230.8	9057.72	14078.7	14237.2	15383.8	21369.4	24312.8	11781.4	9026.09	10236.1	16058.8	20874.6	11590.9	32201.4	30532.8	15721.1	22733.1	22993.7	8926.93	15188.1	31903.7	12347.8	23149.8	9827.76	13709	21384.9	15064	30426.2	10516.2	18330.5	21656.2	15692.9	20198.1	31442.5	4651.04	27367.8	6516.86	44110.4	11626.2	8327.6	13052.5	24281	33874	11256.2	62886.2	18557.3	23800.1	6925.33	12811.4
5,6:8,9-Diepoxyergost-22-ene-3,7beta-diol	9288.07	2858.53	9771.1	7761.32	9315.46	9348.76	9753.98	4484.22	1948.62	5127.27	5994.88	9052.23	2442.96	6366.08	10358	6488.22	9839.89	9972.24	4329.37	8933.92	10632.8	8337.56	10181.2	4466.38	6815.62	9226.91	4951.37	11743.3	5294.94	8602.25	12738.6	10177.2	8729.93	17839.5	3789.09	8717.16	1570.06	12818.8	6655.21	4720.08	2929.23	9081.68	9353.71	4752.22	19143.1	11367.6	8317.66	2417.24	6884.02
Estrone glucuronide	2737.35	1156.65	1768.04	1121	2386.73	2180.6	2588.85	1457.25	1214.87	914.802	3192.74	1317.64	1029.9	1745.77	1681.27	1674.92	1805.08	1736.09	1478.41	1724.73	1700.95	1154.53	1318.58	1110.11	2064.86	2007.89	1745.53	1680.53	1568	1185.29	2024.19	1399.34	3590.87	1439.79	2033.94	1697.54	2062.86	1767.04	1702.39	3422.26	2578.31	2049.52	2672.91	2172.02	1447.63	1271.04	1897.97	1082.12	1754.45
Acylcarnitine 14:3	1705.5	3558.66	4259.74	2160.63	2166.6	2457.26	3328.4	3563.8	3298.43	2070.32	1831.92	2127.84	833.326	2796.36	1958.35	2560.98	2766.51	1592.21	2965.93	1906.48	2867.9	1649.97	1279.59	2542.51	3740.15	3680.06	4231.96	3101.26	1213.39	1052.3	1533.33	1137.55	1121.5	2483.21	2662.6	2252.16	1302	1931.21	4589.11	4931.22	1394.44	1293.28	1854	1112.44	2995.57	4372.58	1325.9	1579.61	1650.7
Acylcarnitine 9:0	24809.3	15678.7	28811.3	11367.5	21196	27552.3	30522.7	13843	15898.2	12939.5	27253.3	17490.6	8343.12	15819.9	11225	22284.8	16350.2	24614.9	14856.7	13950.7	31119.4	20830	14210.9	22514.9	27069.6	12631.1	16560.3	37487.3	13122.1	38938.6	24882	15097.3	27224.4	13715	12061.1	27579.4	24528.1	26666.1	9763.82	27389.1	11527.3	30897.8	16310.1	12859.3	54969.8	24577.7	21320	41463.1	12707.1
5b-Cholestane-3a,7a,12a,25,26-pentol	5169.37	5286.49	12797.7	6647.68	4161.47	5463.86	17907.9	8752.39	3650.76	7557.26	9993.45	5038.02	7677.8	4979.12	15827.6	17713.8	4415.06	7497.47	3300.87	10183.1	6880.38	5358.87	4508.72	3416.79	1828.78	9480.6	10772.9	6079.9	8183.36	8822.5	9214.58	9172.5	6156.17	28940.6	9440.12	6794.08	3051.66	7126.52	4631.44	8484.11	5745.53	11923.3	9076.5	7914.25	7969.57	14516.6	9536.06	2841.23	7002.92
AcylGlcADG 66:18; AcylGlcADG(22:6/22:6/22:6)	12157.1	9761.98	11713.1	10344.1	13555.2	12197.2	7399.66	14192.2	11305.4	13424.5	17938.7	13469	11349	10220.3	11005.5	11496.9	9730.68	14390.3	10909.3	14220.7	8420.22	11569.6	13500.4	11817.7	10068.9	12725.6	10595.9	11707.8	14945.5	5366.68	6450.4	5936.19	5733.44	8812.11	12414.1	8135.87	9786.74	14371.6	8354.56	6822.39	11258.5	7667.2	7153.82	6084.95	4308.62	7789.05	9228.94	8215.78	7925.29
Adipostatin A	10078.7	7964.96	7639.52	18570.1	11834.8	17987.4	11327	5495.34	7147.34	5369.96	5101.41	13308.1	5042.46	7701.54	9696.95	7601.08	22588.2	14708	4012.73	9395.19	11030.1	13565.7	9763.58	5449.33	4522.45	8673.98	6605.75	9527.49	5446.09	8066.86	9333.64	9633.95	7169.84	10323.6	2222.29	8472.65	3390.56	6387.9	6486.4	6575.54	12251.4	24073.5	11361.8	4924.71	8251.12	7911.36	6807.6	3750.32	8403.61
LysoPA 20:4; LysoPA 20:4	8754.38	16216	11495.1	18675.2	7355.58	10477.3	11368	15990.1	11169.6	6945.84	6169.65	5166	12288.5	10099.1	12194.6	23777.2	13759.2	10658.1	13035.5	12934.2	4759.7	19680.3	8097.13	8043.97	9731.53	4999.08	23503.7	9957.28	8812.66	18149.2	16082	19112.3	15161.3	22448.3	18088.2	35022.2	11670.3	29080.8	12836.5	21429.5	11441.2	8585.3	13739.7	24758.7	13109.6	9836.98	14025.6	26499.4	11285.1
13'-Carboxy-alpha-tocopherol	2074.97	1320.55	1792.35	2460.83	2258.49	3779.61	4085.16	3364.88	1187.02	1325.96	1451.95	3951.38	2125.47	3917.61	4040.37	2914.37	2612.8	1717.35	1297.87	2430.74	4303.13	1669.27	3253.17	1762.06	3458.81	3751.26	2160.12	4520.87	1507.19	3909.42	4118.19	3530.53	3492.05	4234.51	1274.12	1645.09	659.533	3701.96	1515.15	1659.95	1756.01	2964.76	6378.69	1092.25	10727.7	2528.22	3451.9	831.06	3857.52
Polyporusterone F	7962.02	4689.95	6917.03	7656.78	7775.28	23714	9869.07	5081.92	5142.11	5741.55	6193.95	8973.77	5955.7	9174.48	9026.78	9939.33	12032.8	9922.21	5598.33	10533.6	13184.5	8595.27	7162.33	5907.09	7496.41	6778.79	7457.82	8946.8	5933.59	6994.81	8646.86	6937.88	6872.98	7035.95	4698.95	6350.03	3267.95	6424.6	8094.27	11681.2	6284.4	9924.16	7959.22	6509.02	12766.7	9024.56	7358.08	2627.98	9278.43
Trihydroxycoprostanoic acid	15230.6	9531.5	8400.26	13635.5	13656.9	17511.4	20472.6	9118.9	10052.6	9173	21822.7	15536.9	9672.79	14089.1	4525.26	12884.4	13336.5	14141.5	9171.32	21586.6	41435.3	4651.5	14002.1	8824.98	25392.4	13134.4	10169.7	21495.4	19094.3	12058.5	16504.9	11068.3	12189.5	24581.2	6651.22	8998.27	4116.58	10224.3	11181.8	9317.37	24103	15456.3	13276.5	8540.03	18670.6	15920.8	12352.7	9393.82	28731.9
Perfluorononanoic acid	5625.66	5341	4516.33	3427.74	3457.63	1905.93	4116.62	2956.85	5073.29	2574.54	2568.34	2492.06	1432.86	10571.4	4265.15	5207.21	6776.9	6134.56	1883.41	4816.23	10469.1	3160.75	1821.95	3294.21	854.763	4858.18	1008.89	3881.04	4151.73	4877.26	1515.22	9347.41	1299.12	8727.36	5173.66	9086.14	2250.78	3306.59	3167.99	2680.28	4209.44	10793.7	1262.48	5423.45	465.364	3617.47	3598.51	2379.66	4420.97
Ambronide	9154.89	55021.7	22793.9	23356.2	11346.8	15978.8	14537.5	22120.2	16498.5	16656.3	19255.1	22245	30047.1	14410.5	15843.3	12563	23613.5	23705.5	17910.4	12526.3	24154.8	17747.7	22350.1	18369	25702.9	17471.4	23860.8	10057.2	21540.2	19614.2	9279.61	7508.16	4592.4	14507.4	10074.1	23098.5	43326.5	42262	8962.55	71469.4	12791.2	14061.3	31205.1	128639	45527.1	50028.3	20309.7	93077.6	12352.8
3a,7b,12a-Trihydroxyoxocholanyl-Glycine	39496.5	20693.6	63966.7	18101.1	65371.1	80991	137536	16109.4	8099.67	12158.7	53124.7	13383.7	39401.2	18010.1	10496.3	13077.5	62556.3	6010.32	238696	56527.4	56317.9	38191.9	9481.32	25783.9	144270	71546.1	9371.47	67975	53847.5	160501	15075.3	95804.5	128016	30059.8	39022.2	26309.5	32596.5	810991	52320.3	11225.8	24038.1	12458.8	41373	14067.4	603703	38572.7	60998	22265.2	65753.1
LysoPE 17:0	1144.2	1746.42	2790.47	1001.7	749.819	496.585	416.005	699.391	647.81	715.298	629.815	751.746	1176.5	1293.07	1728.06	994.091	1078.36	707.68	3312.25	599.083	752.086	542.878	681.597	593.407	541.607	1282.7	925.292	1238.99	470.267	785.115	1801.08	733.604	1431.36	846.379	1518.17	1252.21	771.659	748.536	912.693	1140.94	577.23	887.017	920.834	1489.72	1694.86	1018.14	1393.1	946.123	702.359
16beta-16-Hydroxy-3-oxo-1,12-oleanadien-28-oic acid	1969.16	2377.88	1716.92	2218.04	3646.57	2124.31	2026.11	1699.41	1688.9	2304.61	1900.61	2281.89	3587.65	1898.48	1529.56	2407.15	1901.15	2088.75	1894.76	1940.79	2125.86	2049.24	3041.11	1812.66	2630.68	1559.95	4555.89	1964	2310	2826.69	2086.34	1797.43	2999.06	2817.54	1750.45	2031.37	1565.19	2070.15	2080.17	1822.14	1544.51	2468.37	2787.88	1177.33	2412.62	2203.67	1861.3	1612.36	2142.6
Chenodeoxycholic acid sulfate	13978.4	3700.68	248.69	187.517	10710.8	14719.7	13015.8	7955.99	22568.4	823.496	1392.51	1571.47	3682.1	10991.8	10582	26138.3	24807.4	3272.19	1863.22	14009.5	1280.02	18003.5	832.347	5970.49	2670.87	21918.6	15204.4	4287.04	1170.41	18476.8	2389.15	3311.75	1506.11	2639.96	2416.47	868.24	998.322	2873.74	22136.5	7089.59	5988.18	21313.8	1976.46	877.935	13748.1	959.023	3689.06	746.758	4548.87
Maslinic acid	2030.7	2122.03	4670.18	5232.26	4591.2	3827.71	1714.62	1568.04	1251.69	1955.76	2343.58	2512.44	3697.8	1139.71	4755.78	1851.81	3607.04	2709.64	4143.59	2663.32	5509.47	4372.47	3034.65	4421.19	3200.14	3779.9	1574.68	2678.96	1892.86	2473.49	2642.05	1583.3	2445.67	2292.3	2890.1	2591.35	1040.78	1927.27	2548.84	3041.06	3454.39	4755.5	2449.33	3989.24	2723.17	3386.84	4869.81	2159.94	1701.64
Anileridine	2988.26	3887.83	3978.04	3691.04	5487.54	2520.63	3956.9	2568.49	5437.87	5507.46	4804.13	5058.48	5052.56	6673.93	4068.74	5613.12	6427.19	5894.02	6127.02	3028.08	7036.21	3737.8	3262.74	5441.99	5353.3	4030.39	2471.49	5026.28	2917.92	5684.94	6220.86	5741.64	8670.25	4597.33	5265.93	5767.84	6282.28	4968.39	4421.25	4179.28	5906.13	3842.08	5792.14	4087.95	6067.78	5275.08	4617.77	4322.11	19961.4
LysoPE 18:3	768.511	1063.46	822.161	1690.39	894.023	1190.04	1101.04	888.171	1512.3	1024.19	1928.14	972.8	845.325	2466.83	1479.62	1530.81	1014.64	694.29	1173.81	1567.15	1860.59	1118.62	1385.03	893.411	677.42	1166.17	1418.63	1483.99	769.196	1501.63	4191.71	4523.89	13183.7	1540.53	3216.39	1273.05	3109.31	1998.79	3897.85	1628.59	3025.3	985.272	2719.71	4240.53	6709.71	1499.3	2680.37	3046.4	2887.28
Aniline	2561.02	1480.01	2190.74	2266.94	2179.44	2383.26	3382.14	1559.33	2011.81	1695.22	3194.4	2104.62	2073.82	1854.57	2508.88	1952.62	2376.52	3656.28	2532.72	1998.73	3983.78	1329.97	1642.65	2896.74	1481.96	2388.22	2629.67	3199.54	1679.19	3887.69	2695.9	3020.84	3114.93	2457.73	3486.12	2384.63	4493.74	2254.2	2796.31	1980.28	1892.12	5268.48	2839.3	2206.24	3025.36	2044.29	2659.98	2413.75	2206.87
Plasmenyl-PE 18:0; PE(P-15:0/3:0)	1168.16	2668.06	4442.89	2359.48	1379.19	2203.86	1458.56	1794.09	1754.84	1652.48	1540.92	3310.32	3081.86	1712.15	2870.94	3050.05	2699.21	1734.75	1801.25	1309.68	1842.81	1956.67	4827.35	3211.51	1788.21	999.188	3769.64	1146.49	2178.24	1904.51	3744.2	3788.41	9071.33	1891.41	3176.31	6467.13	9154.17	4254.81	2636.83	5792.86	3278.79	2015.1	3278.64	10853.7	3462.7	2401.09	6236.71	5452.14	9036.41
Avenoleic acid	2630.99	12501.7	3395.92	4534.98	3226.98	2936.31	3008.73	3320.96	4510.41	3766.77	6229.69	2603.96	3504.74	2323.77	4187.32	6379.66	4110.38	5149.89	11443.2	2359.48	2877.18	4118.08	3196.27	4313.13	5447.48	3952.58	5521.71	2855.25	4126.02	1231.17	1269.45	1315.77	1963.93	3267.46	4238.11	3335.53	2825.95	4308.17	3375.18	9843.41	2647.59	2687.52	4083.56	5103.36	2477.39	12282.6	2333.98	4947.48	2463.47
Betaine	7775.01	5969.13	7830.75	6087.04	6993.97	6826.71	16277	10406	8977.35	7330.46	10138.5	8154.62	10818.8	10742	9025.96	8940.05	7149.29	7445.36	6490.43	8417.12	11497.4	5640.73	7915.97	6869.15	8978.98	8976.31	12851.3	9649.04	8524.78	11296.2	10863.5	15119.2	19041	15079.7	9715.84	7019.77	9149.66	6126.14	14367.3	9760.02	8473.62	12398.2	13075.3	7599.51	20281	9498.31	14716	7639.62	6642.74
Barringtogenol C	10740	10682.2	12198.6	10423.7	10559.3	12121.7	11392.8	6437.15	5956.74	7410.54	11990.2	10697.9	6953.61	9598.09	10322.9	10332.3	19671.9	14510.3	8198.69	14392.3	14019.3	14527	9246.08	6554.89	7846.37	10247.4	8021.25	14269.4	10253	8034.01	8315.77	7360.62	13596.8	11716.3	5394.21	8240.42	4493.72	7443.94	13591.2	7339.48	11830.5	15019	10416.5	9799.14	8896.67	21724.5	8535.79	5072.85	15777.5
Taurodeoxycholic acid	6097.76	20790.1	22619.7	11330.7	15077.6	20499.6	72470.6	9949.15	2077.89	23947.9	11356.6	8479.56	15065.9	4346.32	5040.95	8356.48	41342.5	20332.3	63935.8	50546.5	15951.1	27359.3	4168.71	23993	54229.6	27023.5	6551.23	68358.4	49310.4	3956.03	6360.02	13973.9	24290.3	150015	4139.59	23788.9	11329.6	1.43094e+06	18577.2	2327.15	13913.3	6250.04	16081.1	40509.4	352762	27090.9	6046.32	17552.4	75193.7
Bilirubin	115092	394030	384066	49131.4	306171	345216	415993	442701	97090.9	185786	340504	465004	206035	57068.1	108856	64467.4	157096	314754	582428	237955	294525	333911	246209	216074	374320	229118	215728	307895	209923	791560	256604	202842	234727	185477	146019	660523	129274	490148	61679	336612	189986	597563	241062	156580	570207	585848	217404	109888	170611
LysoPE 20:3	1750.63	2436.89	2853.58	4054.6	2211.44	3496.61	2175.01	1689.72	1884.75	1599.6	3676.19	2433	3089.27	2308.79	2264.2	2173.7	3536.07	1229.68	2897.86	1795.74	3398.35	2411.64	4109.58	1677.74	2944.65	1279.71	2124.36	1365.96	2880.5	2056.13	5918.83	5013.82	12353.5	2518.05	5250.19	3348.61	3111.26	4332.85	4453.64	4082.34	5101.02	2157.31	3927.81	13910.5	6484.25	4667.04	4414.09	2475.4	3997.63
Chrysomycin A	2325.24	1653.25	1595.14	1858.9	1649.18	1740.65	1335.42	1341.91	1771.03	1236.65	1401.51	1851.91	786.689	1893.1	1942.35	1707.12	1491.49	1187.22	1311.53	1706.63	3249.72	1094.16	2938	1516.53	1225.73	1854.83	1275.06	1166.64	2406.43	1755.69	4133.27	4954.26	2584.61	864.243	2186.32	3546.15	2041.59	4123.77	1454.06	2485.87	2195.99	2474.2	1022.66	2836.61	1833.35	1287.53	2814.29	1350.11	2307.71
Chenodeoxycholic acid 24-acyl-.beta.-D-glucuronide	11665.1	7630.65	4900.99	1228.69	5221.17	6912.96	13704.7	1484.82	4495.82	902.534	39836.9	1348.02	1483.75	7478.36	21795.5	27912.5	1738.51	3883.49	3191.47	16901.7	151671	6384.83	5723.49	4005.23	1450.92	5576.8	4512.33	3395.18	3333.08	27683.1	2269.92	3148.72	9922.18	15894.8	1864.34	50716	53380.5	13422.5	6986.53	1961.28	4143.8	7962.88	7171.17	3045.59	20149.3	2661.73	265241	19390.7	3426.75
cis-5,8,11,14,17-Eicosapentaenoic acid	1515.09	2113.85	1065.66	1494.35	1281.28	1336.45	3081.64	1170.89	3013.45	1266.91	1414.43	399.809	1260.88	48577	3126.24	2095.79	1540.92	161585	509.09	1103.97	1499.19	2970.09	1439.73	1313.49	1876.34	1953.95	3236.91	1179.72	645.424	538.236	1591.81	2335.4	2487.14	1419.53	1378.33	1326.11	825.535	1164.49	1821.13	1095.46	759.466	1918.62	3146.41	1330.84	1540.22	4567.6	1676.32	683.972	2249.35
Perfluorodecanoic acid	2841.65	4040.54	3952.62	3860.92	4313.11	2251.75	6015.39	2053.35	7558.5	1561.75	2494.68	6222.97	2773.22	10109.9	10485.6	4260.1	15232.3	5770.39	1387.38	6348.04	12236.4	2097.77	3903.82	3452.04	3240.19	3886.73	1236.84	3486.65	2512.71	4736.57	1478.52	37231.1	3087.81	19958.1	3291.99	9723.81	3932.93	3631.65	3153.13	1558.42	5997.12	11212.8	1405.62	5917.26	885.603	11150.4	2472.28	4193.2	6673.29
Cocaine	3803.8	1126.87	1623.42	1765.35	1891.44	809.233	3354.58	1546.15	1169.77	3177.51	1967.27	1454.87	975.859	2264.47	2768.5	1504.24	1164.72	1477.01	4783.51	2888.61	930.564	6519.56	683.999	754.147	1391.82	1020.92	986.644	1500.39	1984.92	3816.81	2930.56	2483.66	4335.62	4096.71	1994.03	1909.5	2792.81	3574.96	9651.57	1784.8	3563.62	2220.49	3799.73	4201.86	3061.45	1350.04	4206.09	2070.57	5482.72
Creatinine	34134.8	25935.1	35059.6	23883.7	35798.3	23607	50535.8	20027.1	28453.3	25490.2	41242.4	26154.5	22562	21499.4	16914.4	27056	20114.5	31838.1	40282.4	39866.4	23696.7	24415.2	33797	21988.6	36367.8	31080.2	24802.6	39741.5	38336.3	53494.2	36072.7	33581.6	37103.3	32916.7	26309.1	33017.5	29839.7	34047.5	47015.6	30356.3	45582.2	45181.1	53499.4	46379.4	33663.6	27419.1	48104.5	30390	42283.7
LysoPE 22:5	1239.6	1323.42	1856.25	2142.64	1451.32	1488.32	1642.34	1132.52	1078.34	2294.63	1395.35	1426.93	2691.44	1990.93	1332.82	999.701	1539.28	1218.73	3166.81	1126.1	1608.45	1443.55	1046.51	1192.8	927.579	770.072	2115.84	733.299	1820.83	1288	4333.53	3069.97	3509.33	952.94	1290.72	2115.84	1565.22	1197.18	1279.41	3064.33	1799.57	694.485	3003.75	4043.26	1419.74	2960.69	1560.94	2752.05	1814.11
N-[(3a,5b,7a)-3-hydroxy-24-oxo-7-(sulfooxy)cholan-24-yl]-Glycine	145388	24163.3	39243.2	18304	29179.2	127589	72599.8	11395.6	109071	9890.38	114048	25810.5	8841.28	64757.3	22780.2	15481.9	171189	33514.1	62339.3	87549.2	53643.7	72445.3	27303.5	140729	26277.8	22134.9	16127.4	78401.6	86347.9	113842	40330.9	13414.1	110102	67436.1	24027.6	20725.4	20472.9	483615	162597	10808	24991.7	15498.4	68812.1	11524.9	191479	83511.3	24524.9	25824.7	23540.1
FAHFA 34:4; FAHFA(16:1/18:3)	208.355	1215.44	448.809	714.362	531.774	429.917	413.785	756.334	388.514	746.081	738.863	717.407	1028.28	357.855	529.284	452.791	562.782	782.029	497.064	440.238	647.264	476.065	723.812	428.718	888.487	525.16	524.536	344.743	802.999	654.969	409.215	194.49	314.778	639.238	284.547	626.194	1219.46	2439.88	316.472	3347.36	482.911	530.871	937.412	3797.87	1005.97	1792.73	459.696	4401.13	476.498
FAHFA 34:2; FAHFA(16:0/18:2)	1629.73	3539.43	2553.79	2499.85	1498.45	1555.37	1477.82	1843.05	2772.81	2586.89	3179.96	2584.9	3581.84	1095.16	2285.68	1328.56	1947.09	2762.24	3755.22	2135.14	2339.17	2302.31	2226.07	2488.5	2291.83	2327.67	2423.26	1207.98	2625.79	1370.3	1385.29	908.475	1584.83	1503.88	1488.91	2543.8	5621.24	1665.59	1391.08	4030.46	1989.2	1311.42	1612.47	6767.39	1638.28	3485.6	1769.32	5216.18	1818.38
LysoPC 16:1	13359.2	52139.1	38890.9	53163.2	20532.6	43121.1	21455.7	31903.8	22089.9	29896.5	25662.7	28487	59542.4	23119.8	25129.7	56104.8	56548.6	28606.1	25455.1	16159.8	34647.3	33064	24918.4	19713.9	24840	8131.38	30504.3	14656.1	20015.2	32202.5	71153.9	80228.5	256364	25046.8	67473.5	189504	104849	101875	38927.2	153395	62712	25979.3	76684.5	309093	80165	38461.4	72320.2	156285	65389.1
LysoPS 20:4; LysoPS 20:4	1017.87	1826.77	1284.77	1612.31	970.782	743.271	1016.86	1170.88	1051.31	977.188	756.214	643.439	1824.62	742.61	798.699	1536.07	1307.28	1208.11	1532.17	756.315	500.799	1597.96	658.116	872.248	881.913	685.733	2277.76	732.969	716.664	1392.24	1696.94	2316.82	2662.02	1723.23	1949.93	2901.23	1608.06	1729.45	1479.55	2572.69	1432.72	990.941	1772.88	2263.33	1071.63	1296.03	1597.2	2027.63	2117.44
LysoPC 17:0	18963.3	45412.5	29527.8	36659.2	17707	26523.5	21064.1	18016.4	36414.1	34483	8863.79	23141	27054.5	17962.5	22355	35524	35765.5	21709.8	47568.4	23847.9	16423	22399.9	11737.2	18548.5	11552.1	8570.5	16616.4	8869.35	15840.9	12358.6	21753.5	19714.8	37863.7	10903.3	20500.6	103811	32354.8	13988.7	8801.61	27170	11962.4	13937.5	20610	68780.8	16562.3	32176.2	14027.5	33220	19650.9
FAHFA 36:5; FAHFA(18:3/18:2)	561.228	1243.25	810.904	814.045	613.06	465.731	535.646	760.92	1332.56	626.727	603.505	922.86	1549.92	1073.11	1867.85	791.48	991.98	589.851	855.787	793.579	749.296	723.236	935.693	538.457	1881.41	1089.89	1461.41	1012.58	410.789	664.811	696.949	520.574	580.805	866.518	509.767	486.43	1403.64	1587.84	711.18	1841.34	615.508	448.816	780.468	4677.02	2784.18	2704.56	539.724	3341.15	905.964
FAHFA 36:3; FAHFA(18:2/18:1)	9532.03	34804.5	23909.7	29051.7	13245.4	20576.3	13271.3	11937.5	29532.4	18358.9	20948.1	18472.7	35025.2	10446.2	24420.1	12234.9	23452.7	20463.8	22476.6	13891.9	15494.9	22379.9	23240.4	17691.8	23798.6	18509.5	21189.3	8896.4	21527.4	7759.28	8916.21	6623.16	6075.5	11012.3	7628.46	20517.5	32536.3	15882.6	9944.99	49257.7	11359	15525.7	13302.5	53996.9	27132.6	56983.5	8599.64	71765.9	12231.7
Perfluoroundecanoic acid	1648.86	2698.66	1664.73	2256.16	1924.66	903.975	2506.86	1581.43	3648.09	990.832	708.335	2377.45	1280.09	1838.85	3814.78	2442.01	5559.81	2831.2	454.504	3166.78	4864.09	1585.19	2156.51	2981.41	1863.45	2255.69	858.369	1029.19	775.579	4749.17	644.562	10752.6	2255.41	7404.65	2565.88	8496.27	1949.69	1019.43	2320.84	2114.47	3459.55	4178.96	1290.77	4304.01	1911.09	5294.65	2239.25	1703.95	4517.99
FAHFA 36:1; FAHFA(18:1/18:0)	3760.29	22239.3	13533.7	14981.2	5998.3	10471	8912.48	9380.73	12741.2	12714.1	12453.1	9723.28	23457	4988.8	8920.86	3706.75	9249.58	9318.5	22647.4	9658.32	7387.04	8579.58	16288.8	15008.6	16272.2	6999.74	14131.8	3025.95	9754.26	5683.97	2975.76	2313.71	909.808	8084.37	2761.39	16288.4	15375.4	13683.7	3115.69	34245.8	4922.36	7217.22	6575.31	35876.2	22657	39113	3575.31	40133.5	4301.45
LysoPC 18:1	443723	714445	669737	872485	546739	783720	612979	671927	618260	737852	460546	569745	764325	805239	579058	589133	709961	431542	766391	493552	498044	466866	543236	513916	496472	243893	510176	423729	492727	548289	779526	735991	1.52976e+06	599843	611272	1.31729e+06	752605	875574	495405	1.00018e+06	635762	389313	823914	1.43996e+06	784700	890812	559783	1.01477e+06	790878
D-erythro-Sphinganine-1-phosphate	13536	11451	15296.3	20085.5	9548.25	11879.1	12220.4	15666.6	14601.6	8195.19	9907.6	9261.64	15018	11637.6	10062.2	11093.6	11642.9	12560.3	12336.5	12530.9	8522.73	10621.1	12090.6	12617.5	10084.8	8240.59	12387.8	12854	11269.7	13265.3	9764.61	10033.5	15616.6	10542.5	12209.8	15673.5	9468.28	5843.84	9573.3	8263.43	7859.39	8010.69	13287	10031.5	7175.44	10142	23554.6	10343.4	16985
FAHFA 38:6; FAHFA(18:2/20:4)	7130.75	11937.3	10417.6	9964.01	10162.1	9522.03	6818.09	8907.75	11468.9	10166.7	11802.4	10809	15538	7740.94	12460	8618.36	11837.8	10570.3	10323.6	7824.43	8762.83	10026.6	10051.5	10076.3	10699.1	10543.1	9554.01	7699.38	10329.6	7107.36	5062.37	4850.77	5383.98	7345.47	5983.97	10016.7	15981.8	10421.1	7718.72	13972.1	9254.4	8889.57	9123.8	15664	9631.04	15330.3	8299.86	20611	8687.15
LysoPC 19:0	2085.82	3075.84	2738.73	2914.86	1331.14	1747.02	1701.7	1990.06	1725.2	3011.57	917.375	2214.62	3275.61	1365.23	1804.78	1835.63	2179.28	1149.28	3150.3	1711.24	1109.94	1926.32	1226.71	1003.17	962.429	972.438	1298	1007.2	1275.56	1389.11	1113.23	789.772	3244.72	888.386	1755.6	2798.21	2856.49	932.205	847.949	2197.1	891.455	819.522	2465.23	2975.58	1330.21	3698.14	1010.84	1454.28	1383.63
D-erythro-Sphingosine-1-phosphate	83739	124011	109957	115310	85471.9	85318.7	140460	105674	93792.2	78791.4	80232.2	79734.8	120133	90766.8	99477.3	95264.7	91423.7	93008.8	88748.7	81077.2	87364.9	83669.5	112828	80003.5	95181.4	83164.1	107705	96908.5	90003	146683	125715	126732	135179	135690	122474	141112	113587	65142.1	107759	98462.8	75686.1	105982	143713	130445	119982	78774.6	160198	91470.6	102012
FAHFA 38:4; FAHFA(18:1/20:3)	1891.84	4285.12	3943.89	3253.73	2734.12	3392.52	2484.91	3459.78	3658.61	4337.25	5012.36	3236.36	6255.04	2028.63	4107.94	2302.13	3109.39	3133.29	6319.1	3891.49	2595.34	3489.92	3350.96	4240.32	2720.55	3077.96	3027.91	1778.01	3726.51	2728.61	1647.53	1520.48	729.998	2722	1190.75	3664.84	7065.15	3599.83	1762.93	7109.09	2796.41	2995.8	2702.96	9826.63	3708.89	5592.78	2409.23	11247.9	1627.57
Desmethylofloxacin	881.111	1169.67	1139.09	1042.53	833.482	943.103	889.49	872.348	553.209	540.974	806.585	1004.92	418.99	1107.57	816.176	1065.37	1122.06	910.121	694.693	906.582	716.619	402.115	947.246	804.681	1294.27	1177.16	1137.78	1208.51	1357.04	855.425	871.548	892.91	1311.69	1309.93	1035.39	1357.96	1122.59	970.03	1258.73	684.392	840.672	1291.12	1051.52	1856.47	874.782	635.646	1078.34	9465.26	1028.03
Di(2-nonyl) phthalate	1966.36	3888.58	2897.86	6589.24	6119.9	4445.98	8062.9	6160.5	6662.61	7123.29	3286.41	6399.35	5920.13	11281.9	7652.14	9493.38	8520.57	7294.83	5243.91	7272.89	10822.3	4876.05	7856.89	11234.6	3528.25	6919.33	7179.05	10024.8	6141.43	13413.8	9280.32	13281.6	7555.58	9352.98	6543.54	10058.4	11324.4	9167.77	14005.1	11472.6	8555.37	9801.25	18536.7	10714.9	10165.2	6443.9	5358.68	7525.64	10656.9
(3'RS,3'SR)-Astaxanthin	1196.66	536.462	1019.21	592.352	1217.78	1945.95	1181.48	795.858	844.604	308.007	859.384	956.405	787.403	1408.81	1393.98	1549.81	1187.57	1179.67	705.654	689.436	938.003	602.383	1141.01	868.145	598.089	652.706	806.341	1803.66	2067.65	617.897	1069.69	912.48	1268.09	1312.21	1208.56	721.279	710.919	2451.29	2178.33	413.795	1207.85	1080.35	1244.86	1370.68	1531.25	550.163	999.859	555.626	1255.95
Diethyl sulfide	6827.18	6590.86	5649.55	5972.29	6140.39	5932.62	11958.1	4601.51	5449.14	4644.08	6647.74	4426.05	5303.44	8744.28	6068.51	8853.38	6366.55	6683	5912.29	9503.62	7876.95	6506.3	4433.02	6567.93	6101	5491.84	6319.32	7196.6	7214.32	9260.84	9969.39	6806.05	7799.27	7286.39	9235.89	7224.28	7848.79	7064.95	11307.8	7544.99	6629.33	8677.15	6659.09	10548.9	7402.14	6117.53	9844.76	10624.3	9370.23
Phaeophorbide b	1056.65	2663.9	3204.71	1239.91	2439.55	2306.6	2799.53	3672.85	2035.12	1840.82	2500.93	3036.81	1911.18	776.882	931.732	782.37	1493.21	2486.4	3325.76	1440.68	2181.62	3336.03	2912.75	2487.5	2382.39	1751.8	2009.44	2064.43	2427.02	4752.88	2080.35	1766.4	1719.86	1421.54	1621.45	2955.91	1057.79	2965.11	867.978	2496.83	1936.83	3861.57	1832.08	2147.31	2367.04	2914.74	2029.38	657.504	1881.16
FAHFA 40:7; FAHFA(20:4/20:3)	3511.86	5694.67	3937.78	4829.29	1998.05	2901.36	4839.46	3707.89	2654.56	4140.92	1969.13	3627.34	2232.14	2236.78	3679.25	4926.29	2752.02	3805.55	4379.46	3191.57	2536.14	4786.83	3702.91	2700.98	3421.54	2984	3415.74	3036.74	3909.63	4768.31	3791.01	2949.87	2240.18	3008.9	2577.74	7966.52	2828.29	3749.79	1520.2	3253.66	2902.82	2707.9	3065.65	9191.96	2924.18	4586.69	2241.19	5899.85	6545.24
LysoPC 22:4	4653.07	4635.65	4482.69	7242.72	5390.62	4895.82	4471.43	3672.41	3660.8	7627.56	5402.18	5313.57	5718.63	3526.78	5588.45	3219.85	3650.97	2944.69	10288.1	3038.77	2159.65	4006.31	5006.88	2600.81	2835.85	2008.09	3151.31	1878.68	6413.99	3086.94	6124.1	4172.02	11647.3	3311.02	2693.03	9201.23	4871.18	4439.77	2875.55	6647.48	3480.53	2254.36	4421.08	9286.42	3112.9	9117.91	3666.39	6598.31	3531.73
FAHFA 44:11; FAHFA(22:6/22:5)	2369.37	8145.11	2291.03	3165.27	1323.59	901.102	935.407	3406.43	1840.97	2235.91	1519.31	2811.79	1252.47	681.1	1599.95	2557.94	2922.42	3021.3	2830.35	1874.77	4463.96	1344.83	1703.17	1574.52	1126.59	1646.81	2517.35	830	2814.33	443.42	480.424	674.014	227.584	597.959	1718.88	2770.44	2456.1	1558.23	497.026	2573.49	958.604	2031.57	455.762	13017.6	934.72	2514.38	729.8	4940.04	596.65
2,2-Dimethyloxirane	1228.43	1014.61	808.819	972.018	1016.18	1181.73	942.185	984.226	908.747	984.791	1078.59	767.292	839.832	1009.73	917.208	1335.07	1118.08	687.979	1763.51	1385.62	1104.05	962.759	1376.4	692.742	1178.19	725.554	1021.21	992.827	1456.9	1060.9	1577.29	2032.11	1355.15	3860.78	1134.75	1398.91	801.877	8176.86	1637.99	1025.72	807.403	1326.27	926.933	933.281	2504.33	1116.92	743.344	635.909	519.201
Ethyl formate	974.36	1711.34	824.971	713.275	533.484	690.645	1012.23	1003.48	689.154	869.955	617.855	529.877	515.829	678.117	529.173	525.301	584.833	628.216	886.262	520.669	849.062	647.781	640.98	653.996	702.863	1069.78	646.233	534.672	951.461	1175.27	755.004	1020.79	990.265	764.066	769.71	1682.32	779.416	705.244	1060.84	437.991	1613.71	789.372	363.205	690.99	421.847	482.441	1395	432.382	578.284
Dioctyl phthalate	407268	430433	408273	395925	393864	353636	572071	448892	501370	504569	472300	416037	548825	579535	633366	534450	517437	457818	523819	489913	631198	468682	389659	584802	648665	506372	512262	555062	420342	669948	680011	637264	719135	497732	520918	403887	959767	463435	695810	792286	471445	672005	813697	794844	633000	495688	592749	683723	484271
alpha-Hederin	2379.7	2448.53	2621.75	2379.83	2962.61	2769.1	1877.19	2709.33	2861.34	2841.68	2791.97	2580.19	2575.85	2300.75	2759.88	2037.43	2283.6	2471.79	2379.04	2402.61	1875.25	2438.22	2562.69	2308.31	2117.6	2532.51	2190.99	2318.86	2939.18	2012.63	2258.53	2224.39	2183.67	2454.69	3064.94	2298.34	2077.3	3070.86	2125.23	1837.68	3168.07	1932.03	1853.55	1737.65	1915.58	1698.41	1983.28	2230.26	2091.45
Dextrothyroxine	1975.11	2657.67	2495.14	2491.12	2501.76	2777.26	2773.54	3037.23	2669.18	1914.08	2438.7	3000.31	2194.3	2536.05	2723.5	2180.01	2440.97	3160.3	2060.9	1580.18	2366.96	2112.04	2688.08	3219.56	2742.46	1911.78	3567.28	2794.6	3073.05	2846.83	2665.04	1606.2	2967.68	2126.46	3071.21	2024.71	3866.42	3885.89	3205.33	3277.92	2112.25	2901.74	4101.07	4485.98	2381.27	3040.83	3415.72	4239.84	2322.08
PC 34:1; PC(16:0/18:1)	41735.5	24954.2	27823.9	51900.3	21503.5	27672.6	51143.8	47370.8	36655.9	46048.7	32139.2	28090.4	26687.5	42081.2	28586.1	29654.2	29885.8	48339.7	35292.7	37016.2	39281.9	18316.5	51254	40943.7	18362.6	22631.5	56481.9	35468.8	47730.8	8770.05	14937.9	37760.4	23121.2	37267.5	33699.5	16625.1	26281.7	32402.2	62132.3	16465.3	42631.9	73138.8	46790.5	41570.1	15757.5	17261.6	43260.5	22333.8	11602.3
Sulfurous acid	1320.51	387.042	68.4268	30.9754	335.574	1181.59	462.43	1165.89	1219.83	532.033	424.208	78.2319	1026.05	1351.35	379.857	520.012	438.278	398.426	1784.39	449.215	96.9959	3006.1	62.6514	528.444	1669.53	2924.89	698.698	347.519	164.886	988.983	893.688	416.56	520.84	389.898	790.623	683.311	122.335	495.263	2190.21	374.187	29.3699	1406.51	399.052	45.192	2486.81	72.7558	2821.67	810.239	224.443
PC 36:3; PC(16:0/20:3)	16626.6	17249.1	2792.32	19293.8	21396.3	18158.6	19601.5	28474.2	17926.4	26661.9	11817	13910.3	5600.93	39292.7	19047.2	27173	21778.7	15317.7	14674.6	4715.69	17663.2	8125.16	44472	12265.7	27018.6	18333.5	14481.4	20624.9	19154.8	20639.6	18815.9	15955.4	41062.1	12057.9	24242.2	10300.5	26524.8	9638.02	111813	26623.7	14945.5	6220.14	20859	21403.7	3312.48	20464.3	10167.2	13299.5	23289.6
PE(18:0/20:3(5Z,8Z,11Z))	4760.49	983.052	1783.98	2282.2	3226.57	2663.89	3447.87	3136.87	3031.81	2476.73	2146.3	1330.47	2649.25	4478.79	2520.99	2393.29	2144.36	3424.15	2365.14	2983.4	2150.82	1477.21	6442.28	3643.44	2551.3	1993.34	2582.03	2698.41	3140.63	3635.66	2789.67	3164.51	2484.33	2841.55	2528.58	1500.69	3024.07	2112.37	7900.69	5851.71	2788.13	1751.92	2287.46	3144.86	886.34	1691.26	2212.49	1955.53	2155.13
PC 36:2; PC(18:0/18:2)	56647.4	35314.2	59409.1	33028.5	74803.2	27968.5	24148.3	48188.6	48081.2	49005	71786.3	49802.4	41479.9	42272.7	28327.3	23198.5	18701.3	63117	28434.6	69794.4	51208.7	44363.6	33830.7	35238.5	33651.1	30300.6	27426.8	73758.8	49396.1	35151.5	12620.8	8049.9	26688.8	29019.9	33037.3	3611.52	42529.9	46619.9	40721.5	55549.8	23490.4	32666.3	63695.3	18052	11510.5	21914.7	28798.7	41967	24521
PE(22:5(7Z,10Z,13Z,16Z,19Z)/18:0)	3419.81	4772.12	7560.79	4502.17	6368.76	7795.91	5656.94	7264.17	4615.98	8161.03	8996.29	3710.58	15676.5	7372.36	6786.33	11593.4	9778.14	5276.09	10318.5	7436.56	5857.83	2329.28	5149.57	7356.59	16808.2	15060	8672.85	10915	8638	20926	10346.2	8294.19	8180.89	3845.81	10589	6878.49	6291	5506.32	5018.88	3165.34	4502.99	6734.04	8493.82	6256.84	630.099	4447.26	9680.12	2772.2	15887.5
DL-Ornithine	2484.3	1191.86	2784.66	1397.22	1576.9	1741.22	1775.47	1234.14	1727.25	620.024	2898.72	1020.29	1911.55	2705.58	1308.16	1663.39	2460.41	2050.1	1307.78	1729.87	6276.11	1847.31	1456.96	649.661	1625.54	1897.36	1529.12	3244.69	2034.27	3168.77	2255.42	1711.69	3815.74	6130.39	1323.9	2409.69	1614.77	2314.89	3238.89	2522.03	1781.33	1044.27	3201.04	3082.68	3139.64	967.366	4794.66	1302.82	2787.3
PE(20:0/20:4(8Z,11Z,14Z,17Z))	2453.23	2237.78	3246.05	659.972	3188.87	1874.07	1926.68	1923.34	2446.15	1882.07	1581.44	3740.63	4259.06	1160.54	2682.7	3267.07	2852.85	1735.85	2627	3734.55	4284.37	3311.06	2071.31	1028.6	3140.39	4775.69	3212.6	2868.44	6114.44	2754.38	3695.43	3123.15	2580.28	2036.89	2375.74	2625.85	3644.47	3374.24	1132.96	6962.14	3165.55	1394.24	1766.39	1726.94	1364.47	3414.79	1655.89	959.648	2246.72
PI 36:2; PI(18:0/18:2)	3964.11	4916.05	4661.71	5867.96	7777.91	8377.27	7409.46	6977.29	6141.64	6390.94	5848.33	5996.39	11505	14839.6	11717.6	8560.09	6352.46	5187.42	6739.64	4921	5159.61	6205.64	4243.89	7356.82	9166.33	7774.71	8263.6	6699.12	3211.71	5008.38	5099.96	7049.17	6676.74	6821.75	6795.49	5937.3	9473.5	6668.64	6363.92	5831.01	6553.67	6523.55	5669.11	6119.56	4021.77	6106.2	5668.87	6018.28	4144.43
DL-Pipecolinic acid	10415.2	9847.54	12587.5	10935.1	12260.6	8414.83	7479.34	7326.75	10049.2	6472.8	5611.73	9577.06	10954.9	9443.88	10073.6	9976.37	10304.3	11544.9	9091.83	10872.2	11645.5	10723.8	12749.8	7917.96	6152.79	9844.28	12070.8	12747.9	13464.1	9780.12	17272	15067.3	10159.9	11029.5	10399.7	12461	8883.01	8918.33	13714.1	11865.1	11097.1	15026.4	9543.64	16331.4	13185.9	16355.5	23032.5	6005.79	8126.91
PI 38:4; PI(18:0/20:4)	23964.1	16631.9	15868.4	20657.7	31383	37401.4	35330.3	51888.3	30792.9	20412.8	12693.9	16777.7	21749.4	19755.3	18176.2	15793.2	16149.3	15841.1	23956	16557.9	17935.5	32261	23098.3	58443.6	61276.5	49487	38436.6	22286.9	28740.9	34583.7	56537.7	48479.3	44878.5	40941.2	34117.6	19393.7	40193.7	38555.5	39819	29659.3	32428.4	28390.7	17771.5	11203	20388.7	15483.5	20323	27833.2	23878.8
AcylGlcADG 42:2; AcylGlcADG(12:0/12:0/18:2)	1104.36	2512.18	1453.8	1113.63	847.977	1747.37	1061.91	1244.61	1659.14	1179.47	1523.23	1525	1986.13	1265.28	1580.9	1453.24	1782.07	2015.33	1437	1433.46	1192.43	1525.22	1561.46	1807.31	2703.56	1253.46	950.54	805.491	1281.22	1390.5	2055.89	1542.95	1795.96	2056.25	1658.85	1646.05	558.635	1210.62	1371.83	1090.04	779.394	624.044	1373.37	1377.86	2900.71	1177.79	609.018	1549.48	847.795
HemiBMP 44:3; HemiBMP(12:0/14:1/18:2)	1400.92	1838.94	1689.23	1522.74	1127.09	1498.9	1420.52	1159.59	1666.39	1596.05	1753.05	1644.93	2113.46	1043.44	2534.1	1558.94	1506.4	1624.65	1438.32	1412.44	1138.76	1570.32	1556.59	1308.73	1704.84	1669.96	1147.26	1170.24	1647.17	1322.15	1179.67	938.429	946.839	1317.57	1194.82	1806.8	1942.63	1405.47	1325.06	2492.62	1304.56	1055.41	1423.34	2774.3	1779.37	2013.6	986.642	3189.94	1353.61
D-Lactic acid	224031	249014	268794	272167	166123	187210	166469	188277	141699	167732	194422	148799	184414	162548	229519	257551	180734	153280	165549	194338	147283	164757	283517	142490	150628	149728	248679	160955	237244	228924	278521	299430	382980	235881	309396	326070	243534	396667	268607	261051	278567	178439	219672	334026	198829	182219	292534	213856	359540
Hydroxypropionic acid	101910	143208	116749	119934	63394.1	70757.1	69075.9	76127.2	49782.4	68089.8	74579.7	48815.8	87818	84067.2	101958	109423	86296.5	79742.4	78628.5	80074.5	85603.4	117595	104636	67753.2	72096.8	72444.9	127319	84163.8	119220	111118	105184	151955	204127	68512.7	148848	159102	129030	206207	116594	122708	154081	96329.2	90270.8	169006	117590	81812.8	158681	105690	166946
AcylGlcADG 48:9; AcylGlcADG(16:3/16:3/16:3)	9779.75	7323.37	8797.27	8034.03	10594	10168.3	5756.19	8556.1	9780.35	9975.05	11473.7	8951.64	8585.07	7801.95	8045.37	8933.01	6332.18	9795.2	7748.7	9621.54	6148.15	8864.91	9124.54	9256.29	6888.99	8075.5	7721.37	8009.24	10007.7	4510.09	5317.84	4771.97	4476.54	7462.97	9874.87	6226.85	7309.51	10930.4	7441.56	4945.32	8980.52	5950.48	5737.2	5357.32	3624.53	6303.23	7084.84	6593.59	6802.47
AcylGlcADG 50:9; AcylGlcADG(14:1/16:3/20:5)	4459.24	4326.32	3866.99	5229.77	4961.49	4721.74	2838.1	4535.34	4484.17	4699.66	5878.78	4284.83	4198.35	3935.08	3600.57	3986.39	3666.6	4956.89	3673.94	4630.03	2712.37	4523.41	3990.55	3778.19	3410.87	4057.04	3944.98	3708.66	4511.98	2135.1	2361.25	2552.32	2008.15	3743.81	5906.95	3949.56	3678.63	4917.2	3445.97	2862.7	4600.48	2789.59	2502.43	3888.32	1969.37	3082.18	3370.69	3460.26	4251.13
HemiBMP 52:10; HemiBMP(16:0/18:5/18:5)	6452.45	6037.35	6502.43	6481.45	7868.53	7435.02	4867.64	7667.03	7153.5	8082.22	8954.12	7697.94	6944.65	6256.11	6325.65	6642.11	6087.36	7457.28	6048.08	7253.32	5461.48	6708.09	6149.52	6667.06	5769.96	6639.95	5747.05	6573.06	8614.05	3991.51	4704.64	4372.27	3956.85	5609.82	6806.34	5855.03	6036.76	6889.47	5948.73	4314.63	6360.97	4731.9	4340.85	4159.95	3358.93	4485.15	5594.75	5996.36	5241.79
Succinic anhydride	669.304	5477.26	1496.82	1101.91	840.248	1478.56	845.493	909.06	484.144	1222.93	3553.23	588.16	1774.4	5906.3	8261.04	808.363	2348.5	1122.5	620.099	494.514	1094.7	1847.06	1348.39	823.553	1973	712.794	954.183	2388.82	6938.95	3676.54	594.479	4703.01	3993.68	273.894	2557.81	1124.48	478.364	283.015	4786.36	3210.12	578.277	907.138	5414.27	728.394	264.919	2003.48	1504.13	348.127	967.608
2-Piperidinone	16121.6	7377.15	9224.39	4840.56	32487.6	17446.7	158287	5598.3	8964.48	29325.2	189949	40102.6	178270	165346	28253.3	16951.7	27434	33298.2	119487	179991	194182	51470	31946.8	23646.9	214468	90948.8	7215.73	25789.6	21855.8	10725	80188.4	86614.3	176175	39933.9	20941	6257.39	113785	33195.6	30059.9	18600.8	13165.7	15112.9	79317.1	12170.2	11449.6	78520.7	266212	90334.3	47429.3
AcylGlcADG 50:9; AcylGlcADG(16:3/18:4/16:2)	68310.2	68487.5	66032.3	63993.7	69193.8	69288.5	59912.5	67025.7	74730.2	74176.5	75333.9	70522.1	69142.8	66674.1	64252.6	67079.2	70961.5	72043.7	74664.2	76983	57564.9	68617.4	72174.6	71951.6	63564.8	67851.3	66049.3	61653.4	73836.8	47094.7	56566.5	52694.3	52736	67676.4	74687.5	67586.4	65207.2	77306.5	69390.1	63679.7	73550.6	63304	59550.1	55346.8	51800.4	60133.4	58512.8	56428.4	59986
HemiBMP 52:10; HemiBMP(16:3/16:3/20:4)	18268.3	18599.1	19164.7	18568.5	19533.9	19251.6	18914.1	19071.9	19721.7	18644.1	20713	22118.4	19301.2	19272.5	18563.9	19791.4	19685.1	21824.5	20408.7	20458.6	17711	19592.3	18746.2	17882.5	18175.4	19775.4	18103.6	17971.3	18709.8	16524.4	20303.7	18650.8	17779	19589.5	20374.9	19323.7	16439.5	20721.8	17602.1	16556.5	18455.5	16781.1	15951.4	16573.3	16988.3	17676	17771.2	18514.9	15909.5
HemiBMP 52:6; HemiBMP(16:3/16:3/20:0)	42648.7	43599	39811.7	42545.1	42676.7	46947.1	36655.4	42193.2	48697.9	47125.4	49289	43892.9	41358.1	41174.5	41385.4	39159	41930.2	45127.7	44090.3	44407.2	34651	43939.6	47412.3	42889	38172.5	45540.9	39460.8	36952.2	48137.5	27180.3	26288.3	23874.6	23508.4	42530.1	42872	41916.7	38624	50506.9	49348.2	36201.3	43496.2	37176	33181.7	33947.4	27524	35318.6	35850.9	35026.4	36536.6
(S)-2-Azetidinecarboxylic acid	829.198	512.701	679.036	587.718	992.062	570.22	775.475	487.297	591.101	473.157	589.777	645.745	696.775	457.955	484.245	612.563	858.236	602.434	521.702	827.558	852.233	490.995	620.027	642.659	704.728	754.611	742.048	938.293	804.67	866.297	968.786	808.239	714.359	685.408	784.128	1054.51	543.765	783.29	613.575	622.916	639.637	519.748	640.412	804.578	927.561	812.723	1425.54	449.741	610.748
AcylGlcADG 52:9; AcylGlcADG(16:3/18:4/18:2)	109836	109223	101106	105548	106022	107679	97721.5	111107	118201	115798	121280	110916	109277	106762	103495	104412	111277	113778	115781	120134	88644.7	108269	112245	108687	95284	107921	101388	97428.2	119571	72266.7	74637.9	70291.2	64230.2	109945	117732	101351	100053	118197	104631	92211.5	112593	94541.5	88321.9	85539.5	71973.9	91427.4	93819.2	84361.8	90175.4
HemiBMP 54:12; HemiBMP(18:4/18:4/18:4)	23881.1	26406.4	26216.6	21942.9	21622.6	24209.7	19139.7	22536.6	25470.3	25419	27307.3	23071	21811.8	20674.6	21016.4	22456.7	21720.5	22954.5	24875.3	24864.1	22276.2	22628.7	27675.4	22227.8	21438.5	21664.2	26665.4	22724.8	24551.4	36785.3	45344.6	42611.1	44669.3	28826.8	27487.3	26482.3	23345.1	27813.8	26824.6	24375.2	25896.4	23099.3	22972	20774.2	38065.6	26695.4	22742.2	21256	22726.1
TG 66:21; TG(22:7/22:7/22:7)	102917	288056	182983	280607	124317	215792	148864	61218.8	359153	204563	106037	155371	390532	306218	165334	178804	426597	153856	327882	123559	137065	253084	166613	210508	217145	53643.9	172812	137950	87058.7	193498	428949	472476	1.19611e+06	367336	227144	594789	381813	165157	405290	580445	505941	194837	599155	440042	622732	383338	162318	515189	407557
HemiBMP 54:11; HemiBMP(18:3/18:3/18:5)	20514.2	25715.2	20278.3	19670.3	21374	22252.5	21725.6	20056.7	21341.9	21821	23360.5	22032.3	20494.2	18802	18982.5	20917.7	20327.4	21347	21600.9	22754.5	18559.8	20994.5	23063.1	21093.9	18611.1	20127.8	18626.9	19166.8	22043	14489.5	18167.5	18001.5	16439.9	21454.1	22523.4	20495.4	19204.8	24929.8	20718.4	19079.4	21715.1	18032.8	3762.44	15979.2	14547.6	18666.1	18697.2	17606.6	17472.1
HemiBMP 54:10; HemiBMP(16:2/16:2/22:6)	26841.7	27822.8	27886.6	25239	28268.2	27293.7	30534.3	29569.4	27590.6	28352	27918.2	28986.9	28638.8	29222.5	28027.3	29520.2	30523.4	28449.7	29799.5	32146	27990.8	26608.2	25702.9	31184.7	27956.8	27362.6	26236.4	26579.5	27544.7	25583.7	22656.7	24158.4	23331	26461.6	27350.8	27937	22507.4	26849.5	24384.3	23508	25502.6	24287.7	27626.2	25564.3	26568.8	24438.1	25655.9	26320.2	25381.7
Choline	47693.1	59854.8	77973.5	88720.3	45018.2	37742	59777.6	54635.1	45234.1	54803.5	40666.4	54473.3	54327.1	57195.8	48708.9	51135.3	52951.3	57080.3	67704	44312.9	45121.9	43711	55067.3	54369.8	56446.7	55492.4	55513.9	49300.5	60920.1	79276.6	66221.5	68846.6	114787	74835.7	84688.5	100750	52515.9	98263.6	66170.1	61951.4	74793.9	64244.2	90957.8	145636	73677.5	59646.8	66293	63939.4	97074.1
HemiBMP 56:11; HemiBMP(16:3/18:5/22:3)	77564.4	74583.3	73760.6	71551.1	77348	77770.1	68137.7	76877.2	78521.1	79394.7	80944.6	75023.1	76929.7	72347.9	72579.8	72628.2	76919.5	77232	77534.7	81002.9	61347.2	73293.6	76435.7	77106.1	65964.2	73727.7	71667.3	65961.8	80020.6	52188.5	57671.7	52500	49737.1	69363.1	76298.5	72808.1	70603.7	81547	74804.5	67633.5	79278.1	65927	62186.4	61982.1	53141.5	66304.1	61725.5	62006	63592.5
HemiBMP 56:11; HemiBMP(18:4/18:4/20:3)	13442.7	14804.8	17254.3	16142.7	13930.3	14380.5	11097	14556.1	14475.9	15031.3	14016.5	13471.9	13452.4	13663.5	12153.5	12458.7	14012.8	14864.1	15653.6	16844.2	14255.1	14081.5	17089.8	13466.9	14195.8	14370.6	16571.4	13575.1	15098.2	21800.3	28703	30014.6	30998.6	16786.9	18208.1	16403.3	13976.4	16504.8	15711.2	17297.6	16725.3	13442.8	14722.6	13800.1	23648.5	18533.2	14742.4	15718.2	13633
HemiBMP 56:10; HemiBMP(16:2/18:2/22:6)	15756.8	16608	16543.5	15376	25182.8	16513.6	15969.9	18076.1	16085.8	16581.6	16597.2	15398.3	16137.1	15718.3	15169.1	14524.4	16351.6	15234.5	16168.1	14943.3	14517.9	17020.7	33915.1	24899.6	17036	15160.2	14115.6	22563.1	17200	10938.2	12382.7	11821.1	9574.84	14571.9	24381.7	12487.1	20377.9	24046.1	14362.2	13758	15811.1	22008.5	21192.4	21811.2	11499.6	21885.4	21795.5	18391.7	10343.3
[truncated: 481 more rows]
[truncated: 7 more columns]

## Sheet: Supplementary Table 5
Supplementary Table 5. Fold changes (FC) and Variable importance in projection (VIP) score for LC-MS-based metabolomics datasets for the HC and LC groups.
Metabolites	FC (CRC/H)	t.test_p.value	t.test_adjusted.p.value	VIP
Trp-Leu	1.95854	1.44696e-13	2.67217e-10	3.32408
[truncated: 869 more rows]

## Sheet: Supplementary Table 6
Supplementary Table 6. List of metabolites showing higher and lower abundances in LC patients as compared to HC subjects.
[truncated: 122 more rows]

[truncated: 2 more sheets: Supplementary Table 7, Supplementary Table 8]
